# Supplementary material for: Evaluation of word embedding models to extract and predict surgical data in breast cancer
Source: BMC Bioinformatics. 2022 Nov 16;22(Suppl 14):631. doi: 10.1186/s12859-022-05038-6 (PMC9667561; doi:10.1186/s12859-022-05038-6)
Supplement: Supplementary file 1 — Additional file 1. Results (word pairs) of hyper-parameters combinations. [file 12859_2022_5038_MOESM1_ESM.zip]

Archive with 19 entries (19 files):
- New folder/bigrams.tsv
- New folder/ETHOS.model
- New folder/ETHOS_bigrams.tsv
- New folder/ETHOS_model_metrics.tsv
- New folder/ETHOS_similarity.tsv
- New folder/ETHOS_tetragrams.tsv
- New folder/ETHOS_trigrams.tsv
- New folder/ETHOS_unigrams.tsv
- New folder/ETHOS_vectors.txt
- New folder/Hyper-parameters_model.xlsx
- New folder/questions-words.tsv
- New folder/similarity.csv
- New folder/SimLex999.tsv
- New folder/Supplementary.docx
- New folder/tetragrams.tsv
- New folder/trigrams.tsv
- New folder/UMNSRS449.tsv
- New folder/unigrams.tsv
- New folder/WS353.tsv
