# Supplementary material for: Evaluation of word embedding models to extract and predict surgical data in breast cancer
Source: BMC Bioinformatics. 2022 Nov 16;22(Suppl 14):631. doi: 10.1186/s12859-022-05038-6 (PMC9667561; doi:10.1186/s12859-022-05038-6)
Supplement: Supplementary file 1 — Additional file 1. Results (word pairs) of hyper-parameters combinations. [file 12859_2022_5038_MOESM1_ESM.zip › New folder/bigrams.tsv]

breast,volume
patient,preference
family,history
breast,density
ovarian,cancer
previous,radiotherapy
previous,scars
body,image
breast,ptosis
breast,type
chest,wall
medical,history
skin,flaps
tissue,quality
health,insurance
locoregional,recurrence
surgical,complications
excision,rate
mastectomy,rate
patients,satisfaction
implant,loss
local,recurrence
reconstruction,rate
surgical,complication
aesthetic,outcomes
cosmetic,result
overall,survival
