# Supplementary material for: Evaluation of word embedding models to extract and predict surgical data in breast cancer
Source: BMC Bioinformatics. 2022 Nov 16;22(Suppl 14):631. doi: 10.1186/s12859-022-05038-6 (PMC9667561; doi:10.1186/s12859-022-05038-6)
Supplement: Supplementary file 1 — Additional file 1. Results (word pairs) of hyper-parameters combinations. [file 12859_2022_5038_MOESM1_ESM.zip › New folder/ETHOS_bigrams.tsv]

input	nearest_words	score	note
breast,volume	surgery	0.6785903573036194
breast,volume	result	0.6772072911262512
breast,volume	technique	0.648964524269104
breast,volume	patient	0.6142476201057434
breast,volume	tissue	0.5975005030632019
breast,volume	follow	0.5801181197166443
breast,volume	cancer	0.5697551965713501
breast,volume	conserve	0.5679158568382263
breast,volume	displacement	0.5642892718315125
breast,volume	defect	0.5535329580307007
patient,preference	choice	0.594904899597168
patient,preference	option	0.5816751718521118
patient,preference	undergo	0.5560809969902039
patient,preference	need	0.5399588942527771
patient,preference	surgery	0.5395972728729248
patient,preference	treatment	0.5382022857666016
patient,preference	decision	0.5323066711425781
patient,preference	consider	0.5290681719779968
patient,preference	breast	0.5230516791343689
patient,preference	base	0.5040749311447144
family,history	genetic	0.646866500377655
family,history	hereditary	0.5565706491470337
family,history	risk	0.5497298240661621
family,history	mutation	0.5453065633773804
family,history	brca1	0.49993932247161865
family,history	brca2	0.4990643858909607
family,history	testing	0.4729858338832855
family,history	lifetime	0.45968833565711975
family,history	inherit	0.45654866099357605
family,history	brca1/2	0.45305657386779785
breast,density	cancer	0.6453805565834045
breast,density	mammographic	0.6032841801643372
breast,density	woman	0.5350152850151062
breast,density	result	0.5170819163322449
breast,density	dense	0.5078061819076538
breast,density	patient	0.5018942952156067
breast,density	mammography	0.5015501976013184
breast,density	early	0.4848419427871704
breast,density	follow	0.4830839931964874
breast,density	year	0.4763168692588806
ovarian,cancer	breast	0.6583209037780762
ovarian,cancer	woman	0.6277639269828796
ovarian,cancer	mutation	0.6201453804969788
ovarian,cancer	brca1	0.616787850856781
ovarian,cancer	risk	0.6070462465286255
ovarian,cancer	brca2	0.6026855707168579
ovarian,cancer	hereditary	0.5991736650466919
ovarian,cancer	tamoxifen	0.5923359990119934
ovarian,cancer	carrier	0.5880845785140991
ovarian,cancer	can-	0.5826812982559204
previous,radiotherapy	radiation	0.6196832060813904
previous,radiotherapy	postoperative	0.5277183055877686
previous,radiotherapy	patient	0.526931643486023
previous,radiotherapy	result	0.5241185426712036
previous,radiotherapy	surgery	0.5126916170120239
previous,radiotherapy	irradiation	0.5109177231788635
previous,radiotherapy	radio-	0.5039604306221008
previous,radiotherapy	immediate	0.5006765723228455
previous,radiotherapy	reconstruction	0.4988994896411896
previous,radiotherapy	undergo	0.49380597472190857
previous,scars	scar	0.49745890498161316
previous,scars	radial	0.4353729784488678
previous,scars	histology	0.42642971873283386
previous,scars	prior	0.41807717084884644
previous,scars	type	0.41161295771598816
previous,scars	history	0.4070116877555847
previous,scars	consider	0.39483460783958435
previous,scars	perform	0.3765451908111572
previous,scars	possible	0.37073418498039246
previous,scars	especially	0.36829349398612976
body,image	sexuality	0.5718353390693665
body,image	sexual	0.5027631521224976
body,image	psychological	0.4978385269641876
body,image	mass	0.4323253333568573
body,image	attractiveness	0.4271870255470276
body,image	distress	0.4255281090736389
body,image	adjustment	0.42293599247932434
body,image	appearance	0.41246432065963745
body,image	functioning	0.41027092933654785
body,image	satisfaction	0.4082779586315155
breast,ptosis	result	0.6457659602165222
breast,ptosis	surgery	0.6346713900566101
breast,ptosis	ptotic	0.6123528480529785
breast,ptosis	patient	0.6111148595809937
breast,ptosis	technique	0.6066219210624695
breast,ptosis	skin	0.6048212051391602
breast,ptosis	mastectomy	0.5942975878715515
breast,ptosis	reduction	0.5904325246810913
breast,ptosis	mammoplasty	0.5804083943367004
breast,ptosis	nipple	0.5803986191749573
breast,type	cancer	0.6571255326271057
breast,type	patient	0.6292254328727722
breast,type	tumor	0.598400354385376
breast,type	result	0.593636155128479
breast,type	follow	0.5878416895866394
breast,type	different	0.5737125873565674
breast,type	base	0.56545490026474
breast,type	clinical	0.5618494153022766
breast,type	treatment	0.5609066486358643
breast,type	invasive	0.5557418465614319
chest,wall	thoracic	0.5449463129043579
chest,wall	muscle	0.5242658853530884
chest,wall	anterior	0.517376184463501
chest,wall	tissue	0.5117584466934204
chest,wall	abdominal	0.5034809708595276
chest,wall	rib	0.49690961837768555
chest,wall	musculature	0.4810710847377777
chest,wall	pectoralis	0.47850310802459717
chest,wall	pectorali	0.475984126329422
chest,wall	lateral	0.4746566116809845
medical,history	family	0.5705882906913757
medical,history	department	0.5635098814964294
medical,history	center	0.5579918026924133
medical,history	university	0.5272658467292786
medical,history	school	0.480214387178421
medical,history	hospital	0.4790305495262146
medical,history	general	0.47379952669143677
medical,history	medicine	0.44188791513442993
medical,history	previous	0.4310251474380493
medical,history	genetic	0.4262104630470276
skin,flaps	flap	0.7782909870147705
skin,flaps	closure	0.6595725417137146
skin,flaps	nipple	0.6556885838508606
skin,flaps	reconstruction	0.6455916166305542
skin,flaps	lateral	0.6314454674720764
skin,flaps	inferior	0.6234172582626343
skin,flaps	incision	0.6231101751327515
skin,flaps	defect	0.6197991967201233
skin,flaps	pedicle	0.6179892420768738
skin,flaps	tension	0.6016150116920471
tissue,quality	reconstruction	0.621475338935852
tissue,quality	skin	0.582263171672821
tissue,quality	life	0.5748163461685181
tissue,quality	technique	0.5475759506225586
tissue,quality	autologous	0.5470247268676758
tissue,quality	good	0.5265586376190186
tissue,quality	outcome	0.5187414884567261
tissue,quality	need	0.5170676708221436
tissue,quality	immediate	0.5168801546096802
tissue,quality	subcutaneous	0.5157895684242249
health,insurance	public	0.6212316155433655
health,insurance	social	0.47602859139442444
health,insurance	policy	0.46672290563583374
health,insurance	state	0.4594084322452545
health,insurance	healthcare	0.4526396691799164
health,insurance	medical	0.4490906894207001
health,insurance	government	0.4446505606174469
health,insurance	federal	0.4395720660686493
health,insurance	care	0.4391176998615265
health,insurance	services	0.43900439143180847
locoregional,recurrence	local	0.7940560579299927
locoregional,recurrence	distant	0.6990827322006226
locoregional,recurrence	survival	0.6476527452468872
locoregional,recurrence	recur-	0.611874520778656
locoregional,recurrence	rence	0.6054259538650513
locoregional,recurrence	regional	0.5976475477218628
locoregional,recurrence	disease	0.5525842308998108
locoregional,recurrence	rate	0.5382763743400574
locoregional,recurrence	relapse	0.5368653535842896
locoregional,recurrence	treat	0.5336521863937378
surgical,complications	complication	0.6475345492362976
surgical,complications	procedure	0.5762127637863159
surgical,complications	surgery	0.574641764163971
surgical,complications	technique	0.5357639789581299
surgical,complications	postoperative	0.5051140785217285
surgical,complications	reconstruction	0.5031570196151733
surgical,complications	oncoplastic	0.49917125701904297
surgical,complications	mastectomy	0.48907068371772766
surgical,complications	operative	0.4881327450275421
surgical,complications	solutions	0.4839364290237427
excision,rate	local	0.6822441220283508
excision,rate	margin	0.6787661910057068
excision,rate	recurrence	0.6207053065299988
excision,rate	follow	0.5940162539482117
excision,rate	compare	0.57325679063797
excision,rate	patient	0.5728902220726013
excision,rate	resection	0.5633769631385803
excision,rate	conservation	0.547402560710907
excision,rate	wide	0.5441992878913879
excision,rate	large	0.5417128801345825
mastectomy,rate	follow	0.726177453994751
mastectomy,rate	patient	0.7077088356018066
mastectomy,rate	undergo	0.6584709882736206
mastectomy,rate	compare	0.6523539423942566
mastectomy,rate	year	0.6193835139274597
mastectomy,rate	result	0.605502724647522
mastectomy,rate	recurrence	0.6001900434494019
mastectomy,rate	spare	0.593792736530304
mastectomy,rate	breast	0.5932077765464783
mastectomy,rate	high	0.5881731510162354
patients,satisfaction	quality	0.4556514024734497
patients,satisfaction	life	0.4549810588359833
patients,satisfaction	outcome	0.45155370235443115
patients,satisfaction	psychological	0.4444009065628052
patients,satisfaction	psychosocial	0.4411650002002716
patients,satisfaction	esthetic	0.43741750717163086
patients,satisfaction	satisfac-	0.42467808723449707
patients,satisfaction	sexuality	0.4187936782836914
patients,satisfaction	undergo	0.41006413102149963
patients,satisfaction	reconstruction	0.40992748737335205
implant,loss	reconstruction	0.6503178477287292
implant,loss	expander	0.6486502289772034
implant,loss	complication	0.6220759153366089
implant,loss	extrusion	0.5921106934547424
implant,loss	contracture	0.5790058970451355
implant,loss	tissue	0.5703153014183044
implant,loss	immediate	0.5703064799308777
implant,loss	necrosis	0.5695147514343262
implant,loss	capsular	0.5668647289276123
implant,loss	infection	0.5656640529632568
local,recurrence	distant	0.6958401799201965
local,recurrence	locoregional	0.695123553276062
local,recurrence	survival	0.6208779811859131
local,recurrence	recur-	0.6161137223243713
local,recurrence	rence	0.5929884910583496
local,recurrence	year	0.5893955826759338
local,recurrence	regional	0.5732914209365845
local,recurrence	treat	0.5709507465362549
local,recurrence	conservation	0.5606606602668762
local,recurrence	follow	0.5579470992088318
reconstruction,rate	immediate	0.7390283942222595
reconstruction,rate	complication	0.6807010173797607
reconstruction,rate	mastectomy	0.6778112053871155
reconstruction,rate	follow	0.6725324392318726
reconstruction,rate	patient	0.6717844605445862
reconstruction,rate	result	0.6347184181213379
reconstruction,rate	undergo	0.6308197975158691
reconstruction,rate	autologous	0.6024706959724426
reconstruction,rate	implant	0.5979520678520203
reconstruction,rate	delay	0.5974297523498535
surgical,complication	procedure	0.6714086532592773
surgical,complication	reconstruction	0.6584824919700623
surgical,complication	technique	0.6496685743331909
surgical,complication	surgery	0.6322638988494873
surgical,complication	immediate	0.6292964816093445
surgical,complication	postoperative	0.6135419607162476
surgical,complication	mastectomy	0.5759515166282654
surgical,complication	delay	0.5728718638420105
surgical,complication	require	0.5627501010894775
surgical,complication	oncoplastic	0.5598621964454651
aesthetic,outcomes			Key 'aesthetic' not present
cosmetic,result	outcome	0.669087290763855
cosmetic,result	surgery	0.6282579302787781
cosmetic,result	good	0.6179583072662354
cosmetic,result	follow	0.6052441000938416
cosmetic,result	excellent	0.5976837277412415
cosmetic,result	year	0.5788305997848511
cosmetic,result	postoperative	0.5706613659858704
cosmetic,result	esthetic	0.5648374557495117
cosmetic,result	breast	0.5614944696426392
cosmetic,result	technique	0.5604798793792725
overall,survival	recurrence	0.6226922869682312
overall,survival	difference	0.5970202684402466
overall,survival	rate	0.5800251364707947
overall,survival	disease	0.5586184859275818
overall,survival	hazard	0.5480774641036987
overall,survival	distant	0.5458506345748901
overall,survival	compare	0.5371931195259094
overall,survival	locoregional	0.5369490385055542
overall,survival	local	0.535663366317749
overall,survival	year	0.530259907245636
