# Supplementary material for: Evaluation of word embedding models to extract and predict surgical data in breast cancer
Source: BMC Bioinformatics. 2022 Nov 16;22(Suppl 14):631. doi: 10.1186/s12859-022-05038-6 (PMC9667561; doi:10.1186/s12859-022-05038-6)
Supplement: Supplementary file 1 — Additional file 1. Results (word pairs) of hyper-parameters combinations. [file 12859_2022_5038_MOESM1_ESM.zip › New folder/ETHOS_model_metrics.tsv]

file	metric	method	score	pvalue
WS353.tsv	similarity	pearson_correlation	0.34	6.823826522158769e-06
WS353.tsv	similarity	spearman_correlation	0.37	9.805056915575226e-07
WS353.tsv	similarity	oov_ratio	51.71
SimLex999.tsv	similarity	pearson_correlation	0.15	0.0008918168271025985
SimLex999.tsv	similarity	spearman_correlation	0.13	0.004999665190219961
SimLex999.tsv	similarity	oov_ratio	52.25
UMNSRS449.tsv	similarity	pearson_correlation	0.62	2.1096917281518736e-05
UMNSRS449.tsv	similarity	spearman_correlation	0.69	1.505899131856367e-06
UMNSRS449.tsv	similarity	oov_ratio	91.31
questions-words.tsv	analogy	accuracy	0.23
