# Supplementary material for: Evaluation of word embedding models to extract and predict surgical data in breast cancer
Source: BMC Bioinformatics. 2022 Nov 16;22(Suppl 14):631. doi: 10.1186/s12859-022-05038-6 (PMC9667561; doi:10.1186/s12859-022-05038-6)
Supplement: Supplementary file 1 — Additional file 1. Results (word pairs) of hyper-parameters combinations. [file 12859_2022_5038_MOESM1_ESM.zip › New folder/ETHOS_similarity.tsv]

word_1	word_2	score	note
size	volume	0.4693
cup	breast		Key 'cup' not present
wish	preference	0.3771
desire	preference	0.3064
choice	preference	0.5907
profile	profiling	0.2146
treatment	neoadjuvant	0.523
primary	neoadjuvant	0.547
reconstructive	reconstruction	0.572
surgical	surgery	0.6821
radiation	radiotherapy	0.7357
result	outcome	0.5993
feeling	outcome	0.1589
cosmetic	aesthetic		Key 'aesthetic' not present
