# Supplementary material for: Evaluation of word embedding models to extract and predict surgical data in breast cancer
Source: BMC Bioinformatics. 2022 Nov 16;22(Suppl 14):631. doi: 10.1186/s12859-022-05038-6 (PMC9667561; doi:10.1186/s12859-022-05038-6)
Supplement: Supplementary file 1 — Additional file 1. Results (word pairs) of hyper-parameters combinations. [file 12859_2022_5038_MOESM1_ESM.zip › New folder/ETHOS_tetragrams.tsv]

input	nearest_words	score	note
patient,reported,outcomes,measurements	undergo	0.5217275023460388
patient,reported,outcomes,measurements	follow	0.49182865023612976
patient,reported,outcomes,measurements	rate	0.4532359838485718
patient,reported,outcomes,measurements	compare	0.44825035333633423
patient,reported,outcomes,measurements	report	0.44623658061027527
patient,reported,outcomes,measurements	outcome	0.4423726201057434
patient,reported,outcomes,measurements	evaluate	0.4381107687950134
patient,reported,outcomes,measurements	measurement	0.43269625306129456
patient,reported,outcomes,measurements	surgery	0.4195401966571808
patient,reported,outcomes,measurements	study	0.4141581654548645
