# Supplementary material for: Evaluation of word embedding models to extract and predict surgical data in breast cancer
Source: BMC Bioinformatics. 2022 Nov 16;22(Suppl 14):631. doi: 10.1186/s12859-022-05038-6 (PMC9667561; doi:10.1186/s12859-022-05038-6)
Supplement: Supplementary file 1 — Additional file 1. Results (word pairs) of hyper-parameters combinations. [file 12859_2022_5038_MOESM1_ESM.zip › New folder/ETHOS_trigrams.tsv]

input	nearest_words	score	note
previous,breast,surgery	patient	0.7068936228752136
previous,breast,surgery	result	0.6740991473197937
previous,breast,surgery	follow	0.6242409348487854
previous,breast,surgery	surgical	0.6019790768623352
previous,breast,surgery	oncoplastic	0.5958757996559143
previous,breast,surgery	cancer	0.5910260677337646
previous,breast,surgery	mastectomy	0.590936541557312
previous,breast,surgery	technique	0.5894067287445068
previous,breast,surgery	year	0.5845112204551697
previous,breast,surgery	undergo	0.5826391577720642
disease,free,survival	overall	0.663364589214325
disease,free,survival	recurrence	0.6394329071044922
disease,free,survival	distant	0.6160308122634888
disease,free,survival	local	0.5795113444328308
disease,free,survival	locoregional	0.5583531260490417
disease,free,survival	patient	0.5120732188224792
disease,free,survival	follow	0.5075649619102478
disease,free,survival	rate	0.5018744468688965
disease,free,survival	year	0.4859856367111206
disease,free,survival	systemic	0.48102885484695435
