# Supplementary material for: Evaluation of word embedding models to extract and predict surgical data in breast cancer
Source: BMC Bioinformatics. 2022 Nov 16;22(Suppl 14):631. doi: 10.1186/s12859-022-05038-6 (PMC9667561; doi:10.1186/s12859-022-05038-6)
Supplement: Supplementary file 1 — Additional file 1. Results (word pairs) of hyper-parameters combinations. [file 12859_2022_5038_MOESM1_ESM.zip › New folder/ETHOS_unigrams.tsv]

input	nearest_words	score	note
age	old	0.5846697092056274
age	aged	0.5765834450721741
age	woman	0.5176219940185547
age	screen	0.5008557438850403
age	screening	0.48178088665008545
age	young	0.4752814769744873
age	mortality	0.43492943048477173
age	year	0.42974722385406494
age	population	0.38948649168014526
age	invite	0.37653568387031555
comorbidities	underweight	0.5392316579818726
comorbidities	divorce	0.469829261302948
comorbidities	demographics	0.4666493237018585
comorbidities	overweight	0.45346352458000183
comorbidities	obese	0.44565549492836
comorbidities	widow	0.42166587710380554
comorbidities	demographic	0.40250977873802185
comorbidities	hispanic	0.40226423740386963
comorbidities	smoker	0.3989848494529724
comorbidities	mellitus	0.3915286362171173
bmi			Key 'bmi' not present
smoking	diabetes	0.7875083088874817
smoking	obesity	0.7069451212882996
smoking	smoker	0.6877431273460388
smoking	mellitus	0.6471407413482666
smoking	hypertension	0.6352183818817139
smoking	cigarette	0.603748619556427
smoking	diabete	0.5645372271537781
smoking	smoke	0.5641148686408997
smoking	alcohol	0.5315103530883789
smoking	habit	0.523233950138092
diabetes	mellitus	0.8191223740577698
diabetes	smoking	0.7875083088874817
diabetes	hypertension	0.7505228519439697
diabetes	obesity	0.6454308032989502
diabetes	smoker	0.6260083913803101
diabetes	diabete	0.5623481273651123
diabetes	smoke	0.5292853713035583
diabetes	cigarette	0.5195478796958923
diabetes	comorbiditie	0.5086736679077148
diabetes	tobacco	0.494594007730484
hypertension	diabetes	0.7505229115486145
hypertension	mellitus	0.6356456875801086
hypertension	smoking	0.6352183222770691
hypertension	smoker	0.5377789735794067
hypertension	obesity	0.5192739367485046
hypertension	obstructive	0.48847219347953796
hypertension	diabete	0.46513259410858154
hypertension	bete	0.46235740184783936
hypertension	copd	0.46182486414909363
hypertension	smoke	0.44004887342453003
alcohol	consumption	0.7909498810768127
alcohol	obesity	0.5621775388717651
alcohol	drink	0.5418419241905212
alcohol	smoking	0.5315103530883789
alcohol	inactivity	0.5040016174316406
alcohol	diet	0.49444061517715454
alcohol	intake	0.4882882535457611
alcohol	alcoholic	0.4800540804862976
alcohol	lifestyle	0.458010196685791
alcohol	dietary	0.44878968596458435
size	tumor	0.6227639317512512
size	small	0.6196620464324951
size	large	0.5733708739280701
size	location	0.5693573951721191
size	diameter	0.5219625234603882
size	ptosis	0.4743409752845764
size	volume	0.4692991077899933
size	status	0.4444373846054077
size	resect	0.432195782661438
size	multifocal	0.42902716994285583
location	quadrant	0.6272891759872437
location	upper	0.584842324256897
location	size	0.5693574547767639
location	medial	0.5601652264595032
location	locate	0.5588801503181458
location	depend	0.5347099900245667
location	inner	0.5342819690704346
location	central	0.5230714082717896
location	defect	0.5185235142707825
location	lateral	0.5184205174446106
multicentricity	multifocality	0.6234668493270874
multicentricity	bilaterality	0.5293702483177185
multicentricity	chinoy	0.5072135329246521
multicentricity	vyas	0.46292632818222046
multicentricity	mittra	0.46090421080589294
multicentricity	unicentric	0.45736557245254517
multicentricity	merchant	0.4333439767360687
multicentricity	vaidya	0.4332323968410492
multicentricity	multifocal	0.4271191358566284
multicentricity	unifocal	0.4175221621990204
histology	invasive	0.5866738557815552
histology	ductal	0.5538959503173828
histology	lobular	0.5518125891685486
histology	carcinoma	0.5256410241127014
histology	histological	0.5213881134986877
histology	situ	0.4982216954231262
histology	intraductal	0.49370652437210083
histology	dcis	0.4582270681858063
histology	suspicious	0.45199939608573914
histology	multifocal	0.44995301961898804
subtype	luminal	0.7341535091400146
subtype	intrinsic	0.7183552384376526
subtype	basal	0.6839112639427185
subtype	expression	0.6712110042572021
subtype	molecular	0.6658116579055786
subtype	triple	0.6650534868240356
subtype	her2	0.6126893758773804
subtype	tnbc	0.5990669131278992
subtype	phenotype	0.5702422857284546
subtype	negative	0.5689905285835266
bilaterality	multicentricity	0.529370129108429
bilaterality	multifocality	0.3734089732170105
bilaterality	nessaiver	0.3562120199203491
bilaterality	automatic	0.30413106083869934
bilaterality	radiologic	0.29101309180259705
bilaterality	suspicious	0.2870199978351593
bilaterality	zgajnar	0.2838972806930542
bilaterality	satellite	0.2822141647338867
bilaterality	tillman	0.2802473306655884
bilaterality	kinne	0.2771309018135071
er			Key 'er' not present
grade	dcis	0.5443698167800903
grade	intermediate	0.5244768261909485
grade	high	0.5135076642036438
grade	histological	0.513124406337738
grade	invasive	0.4735782742500305
grade	type	0.4709377586841583
grade	comedo	0.4627390205860138
grade	carcinoma	0.4507547616958618
grade	nuclear	0.4449384808540344
grade	grading	0.44293513894081116
her2	trastuzumab	0.7578907012939453
her2	triple	0.680349588394165
her2	her2-	0.6788645386695862
her2	receptor	0.6785425543785095
her2	lapatinib	0.6752482056617737
her2	pertuzumab	0.6689990758895874
her2	luminal	0.658621072769165
her2	positive	0.6397249102592468
her2	her-2	0.6240207552909851
her2	epidermal	0.6189413666725159
stage	early	0.6257293820381165
stage	patient	0.5624051690101624
stage	follow	0.5256161689758301
stage	breast	0.5056321620941162
stage	therapy	0.5002307891845703
stage	treat	0.4851728081703186
stage	base	0.48047229647636414
stage	radiotherapy	0.4609576165676117
stage	result	0.4578102231025696
stage	cancer	0.4540863633155823
microcalcifications			Key 'microcalcifications' not present
pr			Key 'pr' not present
multifocality	multicentricity	0.6234667897224426
multifocality	multifocal	0.5884326696395874
multifocality	invasion	0.5230157375335693
multifocality	unifocal	0.5003253817558289
multifocality	lymphovascular	0.49299168586730957
multifocality	lvsi	0.47167572379112244
multifocality	size	0.41493067145347595
multifocality	multicentric	0.4123567044734955
multifocality	invasive	0.4074196517467499
multifocality	dcis	0.40488171577453613
ki67	ki-67	0.6198563575744629
ki67	her2	0.5235337615013123
ki67	proliferation	0.5180561542510986
ki67	labeling	0.4975886344909668
ki67	expression	0.4959205090999603
ki67	marker	0.4918299913406372
ki67	endocrine	0.4624722898006439
ki67	prognostic	0.45656532049179077
ki67	luminal	0.4539940357208252
ki67	intrinsic	0.4470798969268799
palpable	localization	0.6512327790260315
palpable	lesion	0.6480420827865601
palpable	wire	0.6154187917709351
palpable	ultrasound	0.6049987077713013
palpable	impalpable	0.55422043800354
palpable	lump	0.5479010343551636
palpable	localisation	0.5402849912643433
palpable	radioguided	0.5385189056396484
palpable	guide	0.5295414924621582
palpable	nonpalpable	0.527107834815979
tnm			Key 'tnm' not present
neoadjuvant	chemotherapy	0.8643131852149963
neoadjuvant	response	0.711031436920166
neoadjuvant	chemo-	0.658163845539093
neoadjuvant	therapy	0.636671781539917
neoadjuvant	adjuvant	0.5985496640205383
neoadjuvant	pathologic	0.5809631943702698
neoadjuvant	chemother-	0.5808418393135071
neoadjuvant	systemic	0.5674911141395569
neoadjuvant	neoadju-	0.564659595489502
neoadjuvant	locally	0.5499663352966309
pain	relief	0.6179140210151672
pain	symptom	0.5743212699890137
pain	neuropathic	0.5479551553726196
pain	persistent	0.5038589835166931
pain	severe	0.49845534563064575
pain	discomfort	0.49494093656539917
pain	analgesic	0.4862610101699829
pain	sensory	0.47093236446380615
pain	numbness	0.4698650538921356
pain	shoulder	0.46893802285194397
