# Supplementary material for: Evaluation of word embedding models to extract and predict surgical data in breast cancer
Source: BMC Bioinformatics. 2022 Nov 16;22(Suppl 14):631. doi: 10.1186/s12859-022-05038-6 (PMC9667561; doi:10.1186/s12859-022-05038-6)
Supplement: Supplementary file 1 — Additional file 1. Results (word pairs) of hyper-parameters combinations. [file 12859_2022_5038_MOESM1_ESM.zip › New folder/ETHOS_vectors.txt]

19800 300
breast 0.0553045 -0.09541694 0.055547915 0.02131405 -0.116533175 -0.020794738 0.12017094 -0.01834208 -0.036993913 0.06952695 0.059632044 -0.10714558 -0.018988216 0.039234467 0.07286136 0.0055447393 0.12830505 -0.021545365 -0.09936353 -0.03286536 0.12297984 0.22311965 0.023854364 -0.0529519 -0.11016313 -0.024821091 0.0032485207 0.056764368 -0.11742235 0.07997435 0.02211632 0.18359128 -0.13105641 0.13759145 0.07498557 0.16753167 -0.016654376 0.065902464 -0.055998825 0.097563386 -0.0919279 -0.15805063 -0.010956464 0.074637584 -0.015198179 0.07538067 -0.15223727 -0.07566009 -0.019313032 0.016369704 0.025652124 0.08545893 0.14670584 -0.046115793 -0.17513025 0.106073864 0.06194228 -0.1071977 0.054135364 -0.018729178 0.07337433 -0.043050807 0.067776956 0.06345871 0.100249596 -0.017754855 -0.11074178 0.034355063 0.079507194 0.0105282515 -0.18728618 0.11149663 0.03814829 -0.09200381 0.10205809 0.0903407 0.092321716 0.10861288 0.059403542 -0.052482035 -0.07257592 0.017270898 -0.017420983 -0.17432146 -0.1094651 0.034672912 0.0657191 -0.048751518 0.01689301 8.968983e-05 -0.06457484 0.06473159 0.017479261 -0.09629732 0.03458058 0.11018739 0.05987331 -0.14913176 0.18484592 -0.07026917 -0.0643209 -0.10870739 -0.09766618 0.098291725 0.05843239 0.13691823 0.013142793 -0.0550149 0.085112296 -0.020864168 0.13969415 -0.04940499 -0.03280504 -0.07782512 -0.07644294 -0.013725223 0.117153816 0.1260258 0.024160739 0.07041633 -0.12012798 0.016615538 0.16788574 -0.06661809 -0.21062915 -0.15556541 -0.11085676 0.08680542 -0.0134967 0.10023051 0.024137346 0.040780414 -0.06159428 0.0014700034 0.03664713 -0.13807212 0.15332301 0.052772976 -0.08091603 0.06172398 0.009476023 0.0647127 0.13866138 0.035884246 0.05359495 0.12447076 -0.048993096 -0.11202501 -0.014337275 -0.07248277 -0.13728282 -0.076841444 0.16082717 -0.057046644 -0.027551927 0.13894024 0.020780848 -0.054859042 0.06355845 0.017249234 0.0073821293 -0.043297313 0.016175479 0.15106882 0.041295882 0.07210001 0.0025295815 0.12133138 0.119862884 0.044720992 -0.15851413 0.01440771 0.026012724 0.092699364 0.13828316 -0.00066888315 -0.048224926 0.28034747 0.06771788 0.052021787 0.033867642 0.010793673 -0.028509606 -0.009446033 0.03565092 0.0060164295 -0.057253715 0.03844415 -0.16373466 -0.007989846 0.08469027 0.23292032 0.16771111 -0.077421576 -0.07411113 0.17669216 0.09969934 0.07157683 0.088684544 0.15477337 -0.18918395 -0.124205075 0.03926743 0.12377574 -0.020635683 -0.06302664 -0.028793138 0.15760024 0.090878785 0.12351384 -0.07986012 -0.009238412 -0.09032867 0.11776841 0.090203896 0.014502389 0.15883929 -0.04929511 0.048064973 -0.011733831 0.18150036 0.11876993 0.0011445747 0.0653866 -0.00024168013 0.040618367 0.049872868 0.12665513 0.0017139621 -0.034176823 0.043488204 0.00018516969 -0.15475398 0.0797133 0.019454835 0.027203342 0.040278696 0.07079871 0.06357088 -0.023902753 0.092534624 -0.095372654 -0.0014270827 0.12414939 0.03824086 -0.028233042 -0.027015125 -0.038678635 0.0145186465 -0.028762287 -0.06304987 -0.03404686 -0.16824293 0.03449724 -0.13435273 0.038304936 -0.04410186 0.04434818 -0.023468219 0.06014333 0.1445871 -0.13874711 0.040712364 -0.09658319 0.056014527 -0.0135690635 -0.075054996 0.00028265387 -0.036606994 -0.012550431 -0.009113165 -0.120006144 0.0078017325 0.10399319 -0.026495837 0.024332749 -0.18945983 -0.029097501 0.065482244 -0.2118334 0.008799189 -0.043718696 0.042085502 -0.057582855 0.059862863 0.11803261 0.08839353 -0.026221571 -0.12917997 0.020038018 0.05325635 0.0125345085 -0.11633089 -0.038856655 -0.083401956 -0.02001616 0.06020765 0.03979575 0.0024289666 0.079269476
cancer 0.058204822 -0.22394855 0.12464411 -0.03244882 -0.101369776 -0.095890775 0.109978564 -0.033109903 -0.02037153 0.17178853 0.11206898 -0.08296752 -0.005815614 -0.057219565 0.07046271 0.03899784 0.121108375 -0.031593952 -0.05290562 -0.053288188 0.083185636 0.25957647 -0.029351514 -0.17039768 -0.05913732 -0.055650577 0.017524553 0.12894054 -0.1341871 -0.012747327 0.07916409 0.103925765 -0.1546238 0.089211375 0.046870142 0.15440455 -0.022053808 0.011214914 -0.0055782064 0.083118044 -0.09764956 -0.21398406 0.019784886 0.032397326 0.026339931 0.07334151 -0.17184307 -0.10781712 -0.005609167 0.065948 0.019823145 0.0646509 0.10756695 0.0031916103 -0.13094147 0.07836266 0.15607451 -0.0042954264 0.07753225 -0.065401554 0.015218246 0.0117578525 0.05202198 0.02211716 0.027325224 -0.04624244 -0.14681366 0.0070206933 0.12683512 -0.06329894 -0.14462924 0.14267515 0.025507847 -0.05221475 0.12735872 0.07548739 0.13014889 0.09010345 -0.031042496 -0.03704523 -0.12366518 0.002950635 -0.16439193 -0.13503864 -0.0849562 -0.06455986 -0.009235228 -0.06626638 0.030952213 -0.0094008185 -0.105970256 0.11232499 -0.043376036 -0.15010038 -0.025474876 0.016199173 -0.012587251 -0.16968757 0.12700164 -0.05865229 -0.14201042 -0.08350262 -0.03484563 0.0928063 0.033286247 0.17221388 -0.048359837 -0.024376119 0.100164495 -0.09414697 0.09982259 -0.03485458 -0.037043944 -0.051592477 -0.123213254 -0.02374144 0.22475837 0.07759669 0.021501731 -0.030944932 -0.026376417 0.1102849 0.09182364 0.050527584 -0.06823744 -0.20277669 -0.1506276 0.09376561 0.039080545 0.086292386 0.04808239 0.11764717 -0.010292878 0.09116151 0.096120805 -0.18806042 0.2071569 0.05688947 -0.048575744 0.077033244 -0.01774023 0.073356286 0.10528537 0.032582156 0.005601165 0.12148848 -0.11120274 -0.1458568 -0.06701299 -0.08291197 -0.14816387 -0.012970058 0.064984374 -0.04641401 -0.013710744 0.092122726 0.09177441 -0.047701273 0.10542211 0.0028010444 -0.039353218 -0.006588589 0.038332686 0.13379557 0.026368301 0.09817917 -0.04954083 0.06527229 0.13292955 0.07306295 -0.15309973 0.038725417 -0.008172496 0.076635264 0.11203042 0.01885996 -0.08688569 0.26768315 0.0020794813 0.0878824 -0.06815921 0.04121667 0.00909273 0.04185882 0.053266797 0.021966087 -0.070969634 0.035678983 -0.108922124 0.00010440909 -0.018570453 0.15539284 0.07711372 -0.038598087 0.0017711448 0.12015656 0.07100759 0.105112754 0.15096685 0.074496515 -0.20672308 -0.20884514 0.049670056 0.12415725 -0.009206447 -0.0042877956 0.06676268 0.19177027 0.051357474 0.16178249 -0.11345953 -0.056845475 -0.10536288 0.12394762 0.011412691 0.04901062 0.10826234 -0.008177203 0.016400972 -0.051613208 0.12085354 0.18891814 -0.08272942 0.03334306 0.03620668 0.04657945 0.03786424 0.100443706 0.0031982183 -0.094338 0.11726643 0.03151834 -0.07224647 0.050621156 -0.0038702441 0.11062773 0.08268661 0.050045423 0.05909842 -0.033338815 0.17116943 -0.0154739 0.048382625 0.14044651 0.102241054 0.033622574 -0.059269223 -0.06489935 0.08864367 -0.06144487 -0.12135359 0.016744792 -0.18555182 0.0039971764 -0.07510494 0.051210627 -0.025657546 -0.029336212 -0.069891624 0.051895395 0.15923189 -0.17640468 0.052133985 -0.044858947 -0.05399446 0.057949163 -0.09328841 0.0011730173 0.0044278377 -0.09053856 0.0021053303 -0.249373 -0.041705295 0.07609348 -0.09933558 0.071838975 -0.112018324 -0.06568024 0.14950934 -0.21527992 -0.039290898 -0.07091044 0.03181682 -0.11913225 0.09324708 0.09155311 0.14126144 -0.03255213 -0.14798528 0.11307439 -0.004657369 0.063435465 -0.163229 -0.07596277 -0.14091311 -0.050930172 0.08391274 0.05580459 0.05507842 0.0022286202
patient -0.048116777 -0.0144415535 0.025637493 -0.076603554 -0.12167705 -0.0657716 0.10499552 -0.013440293 -0.088385366 0.02425932 0.022691924 -0.10209813 -0.01680788 -0.111477114 -0.020932436 -0.04248825 0.07307819 -0.0322009 -0.046376247 -0.08467306 0.12573978 0.087599605 -0.0041717426 -0.16508704 -0.07857512 -0.019122005 -0.027505813 0.071288 -0.0682774 0.012501867 -0.07140037 0.07573856 -0.121430196 0.18509158 -0.024761565 0.123021826 -0.10223342 -0.029884445 -0.031661402 0.026253706 -0.13303821 -0.04582258 -0.026745675 -0.04094798 -0.023839016 0.081499115 -0.03798829 -0.09122699 -0.062189415 -0.033573017 -0.044196784 0.034784548 0.055065442 -0.0922356 -0.043798458 0.084970444 0.044421617 -0.13999659 -0.012522606 0.081202604 0.029541498 0.017426189 0.061355736 0.001705445 0.16543047 0.039032593 -0.03465292 0.027121428 0.0933681 0.007015223 -0.12440068 0.10633636 0.037507508 -0.076172896 0.102240875 0.04481605 0.03467092 0.07237539 0.071003355 0.017331425 -0.11296551 -0.053602662 0.053047333 -0.1268187 -0.0645587 -0.07868884 0.06298547 -0.11317536 0.060853336 0.019756671 -0.044866566 0.030599093 0.08340679 -0.08299969 0.030009048 0.007094412 -0.0253774 -0.072553225 0.03180472 0.032751888 -0.0732778 -0.058941763 -0.07203489 0.084176175 0.013005581 0.02580938 0.014359307 -0.056523375 0.112396516 0.054347016 0.15951973 0.028094128 -0.15055062 -0.048172407 -0.035297416 0.08649859 0.058148 0.056115624 -0.044815164 0.0024121152 -0.16493668 0.04114348 0.11041951 -0.04782309 -0.078522965 -0.21151732 -0.034823872 0.06983981 -0.013638359 -0.01985844 -0.03683959 0.08939851 -0.13399917 0.09596485 0.051780578 -0.09045628 0.11907306 -0.01377367 -0.0057368986 0.018324578 0.110856935 -0.007879724 0.09161716 0.0121330945 -0.058340605 0.12924069 -0.028995022 -0.057447705 0.055146325 -0.000119699296 -0.034869216 -0.04625278 0.13471067 0.04772289 -0.063352875 0.10453309 -0.08066794 -0.032124586 0.09434836 0.019377187 -0.05649424 0.06501461 -0.04747099 0.100835405 0.095627114 0.004149561 0.094592184 0.082158126 -0.03136208 0.059444334 -0.10405562 -0.019022569 0.05688817 -0.10297361 0.04142928 -0.072967425 0.033801883 0.22351725 -0.03653456 0.02009056 -0.078746036 -0.021492861 0.018740624 -0.101565994 -0.017395051 0.05187118 -0.04723553 -0.02616425 0.044646133 -0.06374213 0.030516865 0.23733005 0.12835944 -0.033128977 -0.020684658 0.056762904 0.04996467 0.09402322 0.050810628 0.15282245 -0.058296584 -0.13060987 0.017198807 0.08957599 -0.011911074 -0.07934602 0.046940964 0.12810995 0.15465386 0.075205624 -0.044574875 0.0034428604 -0.16764496 0.15971667 0.047409322 0.059279583 0.10413 -0.099447146 0.0563253 -0.10902179 0.07002252 0.073220536 0.016073536 0.088921025 0.04719936 0.08610536 0.09999521 0.055312306 0.12276321 -0.13309653 0.04425662 -0.0671479 -0.1195125 0.100380875 0.066548534 0.015076252 -0.034083843 0.08692257 0.028602596 0.05802306 0.09312396 -0.020464085 0.042473696 0.06514477 -0.0018920637 0.028725257 0.0037741896 0.0018299001 -0.07133836 0.075109266 -0.029427025 -0.09674679 -0.13332215 -0.08107054 -0.0071234056 -0.052890427 0.0076639024 0.011371088 -0.015009961 0.030482829 0.18185993 -0.17805201 0.11665467 -0.007990137 0.058418766 -0.03706166 -0.0517614 -0.001171256 0.016102761 -0.09594507 0.027692055 -0.15796717 -0.007203497 0.028419139 -0.0407209 -0.03170018 -0.29341415 -0.027483083 -0.059883177 -0.18280913 -0.044769913 -0.0045148716 0.0494831 -0.06914863 -0.046078444 0.06401342 0.1410216 0.024013516 -0.056814976 0.030646436 0.06514237 0.038151987 -0.06521467 -0.06039194 -0.07868564 0.032472588 0.06378568 0.00052549655 -0.032399856 -0.03386583
surgery -0.061220933 -0.055248797 -0.0026955367 0.10748751 -0.11663582 0.013879097 0.18370412 0.05683638 -0.0006254492 0.021510925 0.10105424 -0.13982712 -0.05871773 -0.006961271 0.12596424 -0.025307398 0.044533484 0.0020443252 -0.018064994 -0.09295772 0.058561206 0.17689054 0.08972354 -0.018770315 -0.12688498 0.13178636 0.02541583 0.0034942613 0.010001768 0.108779974 -0.032720204 0.27333885 -0.07655695 0.039956387 0.048777334 0.20027111 -0.116367646 0.030266965 0.039669953 0.12682244 -0.16219062 -0.11768541 0.012569166 -0.0004281111 -0.0058135176 0.07306153 -0.16315858 -0.08517069 0.0677038 -0.052272297 -0.068022795 0.13909924 0.08860073 -0.10873799 -0.10571436 0.120940365 0.0043904814 -0.21127047 -0.033942472 -0.04254683 0.08247745 -0.07935487 0.06384524 -0.022975145 0.06686808 0.07833593 -0.037371058 0.027575584 -0.050042633 0.057409793 -0.07162881 -0.013101093 -0.06093732 -0.03616532 0.111308165 0.13172951 -0.0064794086 -0.025400762 -0.035176195 0.0018610416 -0.073368855 -0.057235662 0.06297392 -0.18138812 -0.14286366 -0.0026260435 0.09898091 -0.08044016 0.06345306 -0.017130757 -0.029093353 0.019681612 0.10075987 -0.13004078 0.11797304 0.08309002 0.04928637 -0.06747016 0.14374289 -0.060468093 0.13880982 -0.014402366 -0.030301094 -0.08220736 0.082118824 0.09826034 -0.035374805 -0.0005829864 0.029492073 0.011842248 0.08918324 0.06250649 -0.029457005 -0.029124737 0.06746751 0.115708575 0.08081812 0.10878397 -0.119920544 0.1497809 -0.20878734 -0.04204451 0.21274951 -0.116166756 -0.14933892 -0.112684056 -0.15505779 -0.04538249 0.010022968 0.038833573 -0.05798106 0.07083241 -0.1951344 -0.08208524 0.11262139 -0.0521164 0.08921891 0.1576358 -0.026145926 -0.041795395 0.08176475 -0.018213747 0.1120833 0.091479555 0.05207442 0.07529269 -0.05682124 -0.116822004 -0.044892017 -0.04044406 -0.07427112 -0.09295985 0.094821125 0.08458388 -0.009669192 0.25586218 -0.11744014 0.0011849082 0.03822812 -0.01593617 0.009605052 0.060245883 0.08568753 0.037930943 0.14681628 -0.10212474 -0.058164638 0.13702235 0.104396515 0.079988234 -0.1640434 -0.0891305 0.084498055 -0.03734254 0.03444547 -0.10900686 0.0056141014 0.17307647 0.026163537 -0.031073077 0.019687029 -0.07916204 0.10098797 -0.06445524 -0.06395949 0.016816786 0.00607309 0.07707487 -0.074487165 0.04687035 0.14020823 0.22600745 0.16090614 -0.13023823 0.0447703 0.18619676 -0.037456576 -0.03370971 0.07855651 0.29786026 -0.043673754 -0.018958252 0.03434319 0.07673349 -0.01133154 -0.11008503 -0.085626185 0.049645826 0.11677063 0.009000538 -0.082691014 0.013338941 -0.111071534 0.10644875 -0.0122645805 -0.1007869 0.24985449 -0.06630589 0.1427222 0.047543287 0.1644729 0.009102459 -0.07829677 -0.02688386 -0.03159153 -0.013311455 0.110219985 0.11174193 0.13244374 -0.09525511 0.033555325 0.06390465 -0.08414935 0.04716652 0.09334492 -0.04779927 -0.05335351 -0.038511652 0.005492156 0.017786821 -0.0312014 -0.18490253 -0.016376797 0.045690462 0.113262415 -0.038741127 0.09876666 0.110591166 -0.08698024 0.020528017 -3.8393227e-06 -0.182253 -0.14333181 0.004860749 -0.048332714 0.029474866 -0.0067916964 0.056346998 0.0639 0.041753285 0.05757452 -0.08850311 -0.035338584 -0.1491181 0.053816207 0.024426261 -0.13266583 -0.044028416 -0.011923974 0.15763569 -0.020646958 -0.12369979 0.006401463 0.071223974 -0.09906467 -0.094162025 -0.34941924 0.024331508 -0.081150584 -0.14697146 0.06966399 0.036235977 0.10987991 0.035650607 -0.12083126 0.038815048 0.040411502 0.06669949 -0.038037885 -0.10396249 0.08072187 0.031467363 -0.09005511 0.03945716 0.0094254855 0.0787566 -0.021484995 -0.04469826 -0.0010241901 -0.0047518807
study -0.02171118 -0.16001286 0.107456565 -0.06592935 0.042675655 -0.1286276 0.06242043 -0.04455926 -0.05262854 0.12954573 0.096896954 -0.13664085 0.0050065317 -0.047521535 -0.01925139 0.07001807 0.04728671 0.082723305 -0.006999058 -0.033116534 0.1624101 0.094440974 -0.058652345 -0.1051794 -0.10766715 -0.095733985 -0.016334418 0.1288856 -0.03405536 -0.07969643 -0.049724 0.055751458 -0.12836197 0.068488464 0.08909178 0.05586507 -0.02867845 0.02776323 -0.07611595 -0.06509059 -0.060068812 -0.14792067 0.11349726 0.030798076 -0.07522155 -0.04897776 -0.080135435 -0.058879748 -0.0071106628 -0.07277965 -0.0441038 0.011096577 0.013430176 -0.01079655 -0.0151937455 0.009780986 0.11315693 0.050459784 0.041810792 0.019557606 0.047850166 0.07066418 0.0044843047 -0.025595954 0.07157011 -0.0019283148 0.0023071072 0.003815735 0.0059277955 -0.07098411 -0.18539378 0.07799221 0.03332983 -0.064971566 0.09411841 -0.005135145 0.1461116 0.050479364 -0.09239123 0.06238538 -0.07909274 0.010118399 -0.23969744 -0.16890922 -0.11869812 -0.01638719 0.08860202 -0.06587275 -0.009183518 -0.001395373 0.07799734 0.09153669 -0.0061527914 -0.10864482 -0.033047255 0.07382617 -0.13875999 -0.112444386 0.0016688126 -0.017746208 -0.069920115 -0.06270148 -0.1103935 0.10967937 0.024515651 0.024050185 -0.11132718 -0.069460206 0.16833241 0.03285036 0.107599534 0.022717478 0.009289759 0.030113155 -0.060986947 0.033193108 0.080619164 0.006905269 -0.016335124 0.1616915 -0.03895061 0.18926606 -0.019793656 0.100722104 0.010290719 -0.19813094 -0.109079115 0.110524036 0.025168536 -0.046494473 -6.393195e-05 0.039018277 -0.040357053 0.051822536 0.1676983 -0.08620454 0.250907 -0.08395021 0.02484628 0.10152642 0.1676408 -0.06250499 0.05603788 0.08241572 -0.07120524 0.037767727 0.097183295 -0.07474737 -0.039198544 0.009111588 -0.10707057 0.034084853 -0.008165617 0.011350287 -0.0074410876 0.021187456 -0.02791898 0.05336844 0.08389035 0.05318109 0.02015163 0.07347998 0.09969415 0.062452983 0.032693855 0.025014982 0.016786497 0.06956183 0.13596186 0.017815622 -0.0061979545 0.08005355 -0.015233253 -0.033186562 -0.06272856 -0.029422749 0.06580233 0.26210043 -0.021287551 0.061002005 0.016785687 0.017646888 0.0028234117 -0.051660627 -0.01977032 -0.016567184 0.031093694 -0.021114288 -0.017911555 -0.105871215 0.02060226 0.18349874 -0.0033330533 0.0139646 0.007559845 0.06818466 0.10539238 0.11099781 0.12353161 0.045201868 -0.07709879 -0.18089709 0.03704253 0.089932784 -0.033160575 -0.074283324 0.08030683 0.09926873 0.040515896 0.11232214 -0.08268314 0.021205755 -0.112253726 0.08145353 0.013311192 0.13679756 0.06313056 -0.062394023 -7.259213e-05 -0.034897175 0.0047456073 0.056189887 0.017975103 0.1313391 0.0024008446 0.13188188 0.09278626 0.06740912 0.038025293 -0.17958395 -0.048732057 -0.024753667 0.0657087 0.10270503 0.05744885 0.083642416 -0.018702421 0.105345756 -0.007926702 0.032490663 0.15116794 -0.012119926 0.07395795 0.07891349 0.043817777 0.097099625 0.036146346 0.11325525 0.038267817 0.06623575 -0.0633008 -0.012502189 -0.01669716 -0.12762442 0.033266522 -0.07562176 0.10646584 0.05409682 -0.090227164 0.03904342 0.13110676 -0.10283071 0.03599183 0.048312772 -0.00016237763 -0.007989717 0.03573286 -0.013119908 0.13562903 -0.1589953 0.040158525 -0.14842401 -0.027093524 0.011164905 -0.0692159 0.02453139 0.025407089 -0.042774715 0.15196045 -0.16039874 -0.07429846 -0.09145421 0.10091132 -0.0316132 0.04021204 0.071070865 0.09713403 0.04907623 0.041258533 0.038952935 -0.06416458 0.09503152 -0.11272633 -0.034048885 -0.047835294 0.012831848 0.03798214 0.033436872 0.03797132 -0.02974824
implant -0.07904795 0.05920953 -0.21387826 0.22468878 -0.14108065 -0.03413356 0.0061965813 0.09773703 -0.17677964 0.2701815 0.12755235 -0.17995413 -0.0745851 0.024524204 0.15065338 0.02286368 0.11284666 0.19318227 -0.065813385 -0.029654274 0.18538901 -0.003286775 0.00086496543 -0.0079759015 -0.065212525 -0.021044642 -0.006948412 -0.062254332 -0.0622899 0.1885031 -0.08461781 0.074786745 0.10701875 0.10781204 0.11802117 0.06318825 -0.1759455 0.17746481 -0.06580341 -0.12461248 -0.052309945 0.1479316 -0.11422435 -0.17506054 -0.008982381 0.056696404 -0.025956417 -0.019503612 0.06652742 -0.043474484 0.11356215 0.04043681 0.14159985 -0.11076883 -0.19279715 -0.009222487 -0.027188161 -0.32389316 0.0173159 0.1338759 0.1902313 -0.04068391 0.0585356 0.24499474 0.09274428 -0.043286145 -0.12726356 0.10516396 0.0040506427 0.16126904 -0.030608455 0.09933176 -0.03467771 -0.09501563 -0.06659804 0.054803986 -0.09485583 -0.07922227 -0.12043776 -0.06901382 0.10266822 0.01826288 0.04586923 -0.072469756 -0.055862598 -0.0049627535 0.114296064 0.060571346 -0.07502665 0.15944406 0.008415413 -0.048530772 0.010275011 0.036049284 0.11928452 0.079339385 -0.044108577 0.09758822 -0.018460376 -0.10138791 -0.19968754 -0.1977157 -0.025218887 -0.06869274 0.021701884 -0.15125732 -0.13367261 -0.08794167 0.14458703 0.0028455472 0.22934443 0.079026476 -0.14036284 -0.06316007 0.24579997 -0.049071725 0.067286864 -0.03462368 -0.04136687 0.13723512 -0.21581243 -0.10598037 0.11786184 -0.10238682 -0.07727791 -0.028483322 -0.094592094 0.053401455 -0.11511227 0.1452122 -0.0031581363 -0.00038421975 -0.16159354 -0.11221483 -0.07149461 -0.0014391248 0.11171845 -0.100936234 0.15876447 -0.013094421 0.24902427 -0.13414812 -0.09596826 -0.09203083 0.20092246 0.082863696 0.018960409 0.1302551 -0.015279742 -0.07154439 0.11788313 -0.13831025 0.081239656 0.23731895 -0.058761783 0.02934577 -0.14176854 -0.078755036 0.15417473 -0.11102957 -0.14362103 0.15445708 -0.297681 0.00992766 -0.0017125515 -0.002760186 0.14381091 -0.026070861 -0.08280701 -0.13695511 -0.041629985 -0.06374407 0.07124298 -0.03861926 0.053756706 0.11542215 0.15212624 0.22820812 0.20733666 0.055806868 -0.05485576 -0.14324483 0.19359902 0.20189911 -0.24630477 0.053915698 0.119441584 0.14704634 -0.07123676 0.10020044 0.25981626 0.11420023 0.1872753 -0.026325772 0.13387784 0.13911265 0.04093792 0.044464625 -0.08203881 0.048854046 -0.08058962 0.018471748 -0.06804319 0.037178434 0.18923013 -0.012948792 -0.06937078 -0.045538396 0.058793228 0.11186253 0.068609685 0.020350745 -0.11424249 0.117139004 0.061811727 0.012260062 0.011300803 -0.052128106 0.09078695 0.16124046 -0.114329584 -0.07603276 -0.088401616 0.023966106 -0.07551013 -0.01663087 0.052599754 -0.0701488 -0.057432495 0.18399735 -0.033139814 -0.11333987 -0.08909458 0.059926696 -0.04114655 -0.16981609 -0.25950998 -0.0500505 -0.123852156 -0.12061038 0.05076492 -0.08223407 -0.0040417807 -0.015865149 0.0053761816 0.11254627 0.11367504 0.006742503 -0.12090291 0.23319337 0.1651774 -0.09341542 -0.13687788 0.04830915 -0.06997807 -0.08611869 -0.08689176 0.091362424 -0.08103779 0.08886442 0.025818113 8.0201724e-05 0.14048578 0.18666258 0.19677775 -0.2364199 -0.10324846 0.030716535 0.1363197 0.081942014 -0.0018278412 0.025178771 0.034688294 0.31711382 -0.07888893 -0.09154322 -0.24160321 -0.088109635 -0.030002309 0.07119754 -0.039895285 0.023410905 0.16455293 0.035933305 -0.2128781 0.13870282 -0.001883458 -0.015457016 0.11374194 -0.011186146 0.18776645 -0.14070548 0.00014373536 -0.020155275 0.042504597 -0.038861234 0.06066189 0.32444444 -0.02548773 0.03841343
reconstruction -0.11545219 0.019756027 -0.09214487 0.07217707 -0.08248214 -0.11916241 -0.035321534 0.04870933 -0.15209888 0.080555685 0.12994418 -0.21965906 -0.06708253 0.0967213 0.25672325 -0.01621256 0.038099404 0.116255835 -0.096161544 -0.08185205 0.08204273 0.11826219 -0.04894173 0.01816585 -0.20393774 0.07742686 0.0062879813 -0.1136404 -0.09497412 0.16386937 -0.052613195 0.19934034 -0.01339136 0.027051682 -0.010522994 0.17994757 -0.16702409 0.085622855 -0.056322623 -0.09000327 -0.0508757 0.10731847 -0.103074014 -0.060558468 -0.079308875 0.1820183 -0.013934693 -0.11211368 -0.031056996 0.050251447 -0.11177463 0.13340272 0.17216627 -0.13511027 -0.14104936 0.13132678 -0.08230504 -0.33894327 -0.035729885 0.11991713 0.19912417 -0.046041373 -0.0024484105 0.1696328 0.14853041 -0.005906875 -0.08703026 0.122595884 0.10179069 0.199954 -0.019899622 0.114766665 -0.057804253 -0.102019705 -0.01233108 0.13972811 -0.14131205 0.027171018 0.07376104 -0.061636724 0.039429236 0.061578147 0.1265113 -0.20195955 -0.05066427 0.09568679 0.13661176 0.0048141447 -0.059398856 0.17762364 -0.16191742 -0.032305826 0.08065036 -0.0389591 0.14242007 0.15749934 0.1759614 -0.032047965 0.116747096 -0.06928601 0.026595267 -0.032965545 -0.08607623 -0.119296595 0.0053986404 -0.11813348 -0.13163872 -0.13443105 0.12856561 -0.024914583 0.2587494 0.022436298 -0.17840844 -0.10340319 0.28491858 0.053525332 -0.015820263 0.2091542 0.046465285 0.28148246 -0.20855945 -0.059011858 0.12929165 -0.13489027 -0.09280723 -0.06657569 0.008108054 0.06425858 -0.06901248 0.09098424 0.02770324 0.0344721 -0.18877693 -0.07244465 -0.015320808 -0.13913399 0.15428422 -0.12308861 -0.12851469 0.05791879 0.16030188 -0.01622959 0.017208483 -0.112519205 0.20215395 0.23286237 -0.027416803 0.0544712 0.0013786423 -0.18200953 -0.057041097 -0.015383949 0.1251122 0.10880906 0.033865623 0.112626374 -0.10692511 -0.25321254 0.078698255 -0.1664797 0.053645544 0.118116476 -0.15522425 -0.04227598 -0.027798874 0.102786615 0.024658754 0.051065248 0.05932542 -0.07206208 -0.174976 -0.041289285 0.07383816 0.0067555336 -0.009430063 -0.017207092 0.061110385 0.19973923 0.0561778 -0.0916641 -0.07212704 -0.16464269 0.1414414 0.07695356 -0.2736072 -0.019696448 0.22180884 0.10448244 0.03152141 0.096777074 0.19205335 0.13318661 0.18758644 -0.09895342 -0.043273803 0.16411969 0.0067533045 -0.010572875 -0.007301386 -0.041881222 -0.10840768 -0.05004424 -0.06506383 0.041680895 0.04449559 -0.011402678 -0.09569897 -0.11965279 0.022166079 0.018155327 0.09534503 0.036817968 -0.11707243 0.081554465 0.12518926 0.012120088 0.13861525 -0.13493095 0.17142269 0.091921955 -0.07415061 -0.008281565 -0.013198199 0.038480345 -0.17786814 0.029818058 -0.040568035 0.14919195 0.11060875 0.09137692 -0.017671816 -0.094908185 -0.22636913 0.10113435 -0.004800591 -0.17479455 -0.094071545 0.030683331 -0.018303435 -0.053370465 -0.09309683 -0.051552415 -0.0009183726 0.014014523 0.008693344 0.008615819 0.17040353 0.10814924 -0.13980642 0.13924782 0.047370173 -0.19737503 -0.10504649 0.05905197 -0.08287672 -0.003298373 -0.12376438 0.15082383 0.055527397 0.15183666 0.077848785 -0.0692175 0.011214176 0.08949039 0.27066538 -0.24825425 -0.13944595 -0.06375536 0.11383676 0.058635302 0.046609238 0.012739032 -0.016487213 0.26044464 -0.09503791 -0.11708745 -0.3034823 -0.036753435 -0.020149449 0.086859524 0.031193012 0.037183166 0.17780226 0.1318304 -0.16755022 0.21442299 0.13714723 -0.045901142 -0.008265135 -0.027969055 0.19831143 -0.14229894 -0.046090815 -0.013639641 0.11157905 0.0038265837 0.03704162 0.104057424 -0.07798063 0.052072294
tumor 0.14059095 0.08758417 0.028448861 0.05267055 -0.012857414 -0.09660649 -0.06537903 -0.17629628 -0.053281285 0.07760322 -0.08615575 -0.12871175 -0.04871317 -0.15457992 0.04928176 -0.06826985 0.18908843 -0.018232765 -0.14024529 0.05130564 0.11219801 0.1483614 -0.084977396 -0.13032629 -0.017202362 -0.007018899 -0.10508106 -0.0017024081 0.013018778 0.056534447 -0.021470511 0.11267891 -0.18893732 -0.005296655 0.04443157 0.001831084 -0.17989825 0.03750967 -0.055490278 0.067197524 -0.032714 -0.07779901 0.04019215 -0.016132614 0.10667055 0.153517 -0.04505255 -0.18341914 0.0035303298 -0.13732958 -0.029037489 -0.10063229 0.025957655 -0.11663802 -0.05747841 0.06658511 0.032500543 0.079387575 -0.039874543 0.065973595 -0.0459369 0.076969095 -0.06805178 -0.08078722 0.026827324 -0.03390912 -0.0214098 -0.012018458 0.07784592 -0.014909658 -0.018531347 0.18142436 0.106248125 -0.052764144 0.13398437 0.03105477 0.10405348 0.07512522 0.010183951 0.051827922 -0.21701592 0.048562687 0.094481274 -0.16179264 0.026977673 -0.020720249 0.13942511 -0.031376235 0.16153142 0.045922443 -0.040167924 0.048088033 -0.012565572 -0.24033228 0.05200368 0.09681122 -0.019126937 -0.10219858 0.13520753 0.15745775 -0.12190197 -0.13099985 -0.07015176 0.07078065 0.06944504 0.12742463 0.1067829 -0.053362284 0.035902373 0.019352498 0.14405338 0.0073724734 -0.020736557 0.018633999 -0.16352051 -0.07850747 0.090673946 -0.021460297 -0.045114294 -0.06717016 -0.03763067 0.041129593 0.15918025 -0.0692759 -0.12186726 -0.18490285 -0.046386134 -0.025049813 0.10190132 0.025803838 -0.027129617 0.026759615 -0.07173672 -0.0056551145 0.11387796 0.10501502 0.012836526 0.06868754 0.0009033669 0.13261169 0.09446024 -0.0014767924 0.041427527 0.10646768 -0.007614519 -0.07938688 -0.15420665 -0.12967303 -0.055370547 -0.11212588 0.027129319 0.0015824703 0.0737114 0.035121392 0.003036609 0.072088525 -0.12720883 0.086522214 -0.06659856 0.08940357 -0.00084990007 -0.07152589 -0.01198929 0.15318358 0.14544149 -0.0019826312 0.055702113 0.08833723 -0.035779327 0.11147455 -0.09598098 -0.09715797 -0.07956145 0.07879241 0.083602965 -0.043073263 -0.02425495 0.18144175 -0.022425357 0.021789992 -0.08927071 -0.15832339 -0.0032783577 -0.057852164 0.08677175 -0.09726799 -0.12484663 -0.1282635 -0.08140112 -0.043837138 0.09505913 0.047682237 0.1270836 0.06268308 -0.020583967 0.042008918 0.15109546 0.021475589 -0.06805185 0.08616828 -0.21976295 -0.09654124 -0.047269873 0.10845064 0.017770734 -0.090547696 -0.14465517 0.18185347 0.10861058 0.09063901 -0.17871961 -0.016129619 -0.2085473 -0.04132246 -0.03566579 0.06599615 0.05871889 -0.18001375 -0.0058123483 -0.08325595 0.20382488 0.073580585 -0.019301908 -0.02209196 0.015811967 0.14252096 0.29642922 0.08048693 -0.03799825 -0.15190822 -0.011863255 -0.00396217 -0.050987598 0.22331744 -0.07363062 -0.024208326 0.012248905 0.1621853 0.06041632 -0.052627206 0.2721791 0.055251624 0.01662073 0.172408 0.13434064 0.044311114 -0.14216115 0.03176546 0.045608535 -0.14263694 -0.06342477 -0.06656482 -0.10640423 -0.07202953 -0.08432292 0.039184075 0.017684104 -0.057278164 0.09475229 -0.050526723 0.11408874 -0.06674652 0.060655843 -0.01635667 0.0066754236 -0.008507822 0.035215378 -0.0008780938 -0.08522209 0.010374103 -0.06919077 -0.15987493 0.0007265659 -0.003054322 -0.023991864 0.028463658 -0.17359823 0.10202068 -0.06542528 -0.18409157 -0.0039476487 -0.15047535 0.13667077 -0.1422983 0.1147774 0.0034947384 0.03795211 -0.11973271 -0.079010196 0.03347315 -0.06688528 0.1000924 -0.13003203 0.036082752 -0.15715382 0.056045014 0.08325447 -0.07936768 0.036964867 0.17730609
risk -0.043474298 -0.083211616 -0.037339695 -0.016984439 -0.015115812 -0.112550616 0.10970187 0.004518437 0.049187075 0.041595463 0.1424825 -0.10461119 -0.12370605 -0.066521734 0.08587644 0.08195913 0.018537138 -0.005502891 -0.046670787 -0.062499754 0.1700349 0.14308356 -0.11480339 -0.13110633 -0.13439985 0.07331091 -0.0851722 0.04553098 -0.13037565 -0.022284606 -0.010563521 -0.013695844 -0.03383947 0.17963856 0.1016996 0.041556936 0.08988666 0.07089616 -0.16485709 -0.032442324 -0.14439513 -0.14179441 -0.09297972 -0.007381974 -0.011022818 0.077006005 -0.06344219 -0.102695115 -0.09002804 0.10451847 0.032333974 0.026820553 0.04549508 0.010828764 -0.10232317 0.14060594 0.050820407 -0.048871905 -0.074035846 -0.08286298 0.16799256 -0.03426379 0.0143689085 0.10931155 0.038814314 -0.078354426 -0.039084673 0.13861859 0.13130635 -0.020345613 -0.10226513 0.03710417 -0.006856436 -0.09185473 -0.030891573 -0.013117397 0.14511152 0.039931223 0.07608974 0.040674306 -0.051661663 -0.13877258 -0.06015805 -0.23393042 -0.08466212 -0.04951061 -0.010413285 -0.045231003 0.0014400161 0.040263 -0.050897907 0.019088166 0.090492435 0.017706394 -0.09326437 0.0011981193 -0.0716854 -0.08888215 -0.09073622 -0.023326265 -0.11789203 0.020881653 -0.04013473 0.051904604 -0.031675823 -0.012735714 0.026824523 -0.16130288 0.04879437 -0.099938855 0.14928016 0.17315063 -0.06657358 -0.18928695 -0.1011625 -0.08908564 0.10649051 -0.020508455 0.060470417 0.0701828 -0.122350626 0.038266584 0.041684113 0.050759245 -0.036688242 -0.21349636 -0.105462395 0.124229945 -0.063905545 -0.03398305 0.17491819 0.08927098 -0.03597867 -0.013398614 0.16668019 -0.0024907782 0.07610077 -0.030482028 0.09965648 0.064418145 0.03596839 0.1427327 0.041963797 -0.057618752 0.047616836 -0.043501507 0.026595192 -0.1053915 -0.13006549 -0.0070390305 -0.04519054 0.11461324 0.15181959 0.011527136 0.08259275 -0.008088782 0.06466302 -0.061239854 0.09107337 -0.058775768 -0.12604868 0.013181274 0.036967132 0.28668642 0.009248466 -0.013321119 0.1268375 0.008447756 0.16386785 -0.04205901 -0.019189212 0.15338476 0.00348731 -0.035179697 -0.01715575 -0.016359814 0.11784932 0.18541573 0.12311545 0.04374448 0.14119549 -0.00937839 -0.046761643 0.10954686 -0.041741937 0.050452027 0.10489919 0.038160976 -0.08180702 -0.12686864 0.019341616 0.06816389 0.018942133 -0.03949243 0.0075845625 0.06146931 0.04656057 -0.037334234 0.104799114 0.11824664 -0.14689174 -0.2307991 0.06632641 0.059941057 0.0258593 -0.04863085 0.060116827 0.09193255 -0.0072635366 0.0069599412 0.15636612 0.009263414 -0.20973212 0.12024001 0.0025127397 0.06208851 -0.037910126 -0.12660058 0.014796486 0.059854433 0.12619664 0.14168048 -0.07933695 0.0064669647 0.1455795 0.18194574 -0.006653591 -0.0072922935 0.10151612 -0.13984987 0.016266687 -0.016486319 0.046550047 -0.06256636 0.1757882 0.062061377 -0.01858878 -0.06504025 -0.034191474 0.10030149 0.09818536 0.08046394 0.057014666 -0.04913886 0.06595318 0.11102978 0.007495395 -0.044913415 0.108005695 0.12443522 0.076835595 -0.13354982 -0.10833519 0.08168919 -0.010054153 -0.035154592 -0.050975643 -0.056289054 -0.083438896 0.11460883 -0.036575295 -0.045881227 -0.12409598 0.011845735 0.054293737 0.075897165 -0.13601482 0.05904363 -0.047327522 -0.053963847 0.083221 -0.0807179 0.03287512 0.22928992 -0.10117344 -0.02427907 -0.110803336 -0.1055365 0.104498774 -0.24201651 -0.09239095 0.066244856 -0.03763999 -0.037623003 0.011549614 0.025107648 0.13031708 -0.005862996 0.027770089 0.2590997 -0.00086397224 -0.040254716 -0.18481012 -0.14928 -0.11870164 0.032828543 0.103974804 0.07336395 -0.04896125 -0.16093463
mastectomy 0.000425064 -0.07164066 0.036213636 -0.023489421 -0.03528157 -0.03779714 0.10560253 0.011143504 -0.10419732 -0.030418163 0.16591312 -0.19645442 -0.16654073 0.016438907 0.12552139 0.04019806 -0.04509808 0.05551672 -0.14861651 -0.12000271 0.27306446 0.1826485 -0.12149354 -0.15070817 -0.122996815 0.011305009 0.13138011 -0.056984365 -0.23546496 0.0811472 0.0018074649 0.07756235 -0.030379951 0.14723867 0.024417993 0.13130488 -0.029893488 0.0605515 -0.11031715 0.011349105 -0.087212086 -0.0034175783 -0.06019215 0.051585715 0.123152785 0.09997438 -0.038372885 -0.14229515 -0.08381272 0.08142888 -0.092105 0.1291845 -0.077868074 -0.036511626 -0.26808295 0.08067712 0.040339563 -0.29437885 0.015343776 0.087289535 0.15561727 -0.0864107 0.067173764 0.13778105 0.027774086 -0.0059264507 -0.13161922 0.10511389 0.1680753 0.0043807784 -0.17829263 0.090611234 -0.030769506 0.038270853 0.07978861 0.06058129 0.00065348163 0.09605311 0.044195578 -0.09670011 0.079399556 -0.03197676 0.13135022 -0.09395307 -0.08501315 0.014667049 0.07515332 -0.061278544 -0.066244975 0.056133892 -0.16242085 0.024343371 0.090288214 -0.022790084 0.008709109 0.084437385 -0.020715224 -0.19937223 0.09486034 -0.04892771 0.07984322 -0.042406898 -0.07299785 -0.121822156 0.112887956 -0.0870528 -0.14765486 -0.036386244 0.15398149 -0.023786725 0.23213084 -0.023525262 -0.15946342 -0.06488924 0.08843065 -0.04138232 0.07281317 0.26450714 -0.0895796 0.13137953 -0.2623312 0.11779751 0.111707516 -0.20606343 -0.107008986 -0.13406242 0.011117628 0.09139162 -0.100983486 0.066175565 0.13538773 0.06896963 -0.041205503 -0.10230884 0.13061224 -0.08605065 0.14719066 0.051846474 -0.08450712 -0.025973676 0.16936253 0.13985965 0.13561104 -0.03710179 0.13883956 0.103313304 0.031565804 -0.12618424 0.035239212 -0.07072506 -0.023002425 0.010098157 0.2559957 0.09147418 -0.07871422 0.116030425 -0.015978284 -0.086972445 0.0043217293 -0.17005563 -0.08589349 0.12062662 -0.07973279 0.08696617 -0.006706578 0.1111266 0.021194888 0.07577023 0.09006068 -0.06525082 -0.27023944 -0.17241386 -0.0057593393 0.18431075 0.0016926936 0.045472693 0.080151595 0.16731316 -0.05634615 0.023100661 -0.069362864 -0.007868035 0.021820582 0.061405573 -0.08539703 -0.03610381 0.19514836 0.060657356 -0.020574745 0.054992292 0.06481653 0.1502743 0.16414176 -0.123153955 -0.0990986 0.1289884 0.014561286 0.078958705 0.017287903 0.0036769188 0.006652042 -0.09665513 -0.04930987 -0.05355113 0.063420735 0.08987527 -0.0605815 0.05089485 0.017389502 -0.059409928 0.039552197 -0.06356697 -0.12609883 0.14383341 0.07976271 -0.08212202 0.09087115 -0.20032845 0.17547329 0.06698797 -0.0076798727 0.15093046 0.051470317 0.08376138 0.09297556 0.11189343 0.043625657 0.028782593 0.19775449 0.011297087 -0.05603499 -0.069773346 -0.06390931 0.20143703 0.05549655 -0.09719439 -0.059285603 -0.11784697 0.053916097 -0.075647905 -0.068409264 -0.10506353 0.07125186 0.081261836 0.032027617 0.017395884 0.07452265 0.013339325 0.0065692253 0.0793317 0.04706235 -0.18514515 -0.15459122 -0.070243485 -0.019937444 -0.047923166 -0.16116528 0.15178533 -0.056887664 0.004223849 0.17136985 -0.14813785 -0.025009865 -0.06822079 0.143221 -0.2128625 -0.2046688 0.0012185535 -0.015982252 0.020337459 0.096312895 -0.034037054 0.054840695 0.25266546 -0.033492267 -0.14089122 -0.23929209 -0.20208144 -0.036687177 -0.12428425 0.16015366 -0.024881618 0.02149344 0.07721542 -0.09626512 0.07124335 0.11241976 0.037868675 -0.02964208 -0.0039265826 0.18819003 0.01581581 -0.110320464 -0.041827198 -0.03853356 0.00067394465 -0.083640836 0.11183128 -0.027550422 -0.0862257
surg 0.10154479 -0.20136912 0.021212213 -0.06897111 -0.09811291 -0.09079647 0.15219189 0.04949642 -0.14835322 0.19788979 -0.00876211 -0.2994509 -0.006423174 0.16123243 0.26120093 0.071255624 0.0074458662 0.13646 0.061364718 -0.08244055 0.19861585 0.22489673 0.054987554 -0.1957541 -0.14909375 -0.07577391 0.021486592 -0.0046886993 -0.07062138 -0.097722664 0.0483418 -0.0371275 -0.08181245 -0.09291075 0.0942696 0.15571341 -0.23130143 0.08319404 0.075430274 0.029593155 -0.061986532 -0.03404623 -0.052471995 0.1965216 -0.07197111 0.1385893 -0.06221982 -0.1437463 0.27940843 -0.09320104 0.04310479 0.10565741 -0.021334054 0.0905226 -0.23687962 0.16103111 0.113115 -0.09374315 0.20588514 -0.051779535 0.11142786 0.07438938 -0.06311666 0.18232332 -0.15630959 0.2736598 -0.17583816 -0.055765137 0.104879655 0.056588814 -0.1816984 0.17045411 -0.07057865 0.062032502 0.13335559 0.011369991 -0.08749694 0.05767232 -0.033863347 0.07990442 0.04870721 -0.07586823 -0.035240337 -0.09986298 -0.29594138 -0.02369496 -0.06091485 -0.08454863 -0.05200298 0.24083778 -0.09277805 0.08308445 0.1755783 0.0008873712 0.26003525 0.21412455 0.11762624 0.010849323 0.09434305 -0.16713399 -0.06461958 -0.07456536 -0.06722465 -0.1320747 -0.1922366 -0.0028214213 -0.2697367 -0.11491307 0.07760275 -0.15292771 0.043608148 -0.013048237 -0.17800075 -0.022495452 0.18391928 0.0070299637 0.13095242 0.44257718 -0.006314075 0.33211052 -0.08753576 0.1268982 0.10528614 -0.07647313 -0.30151507 -0.0019345013 -0.09107525 0.05683109 -0.112925276 0.19858336 0.12795022 0.021950457 -0.115060054 -0.0056512496 0.08761402 -0.26666903 0.013794953 -0.08033293 -0.074528106 0.21652995 0.110972255 0.19992435 0.07890189 0.096412264 0.0787279 0.2030717 0.0045779548 -0.32377005 -0.067907736 0.03239584 -0.21228085 -0.060848076 0.029020252 -0.13901499 0.03702453 0.33519754 0.048200965 -0.18555458 0.1107202 -0.16751653 0.17544429 0.15887626 -0.02337197 -0.010384304 -0.084942356 -0.049582813 -0.033579864 0.12997131 -0.025611555 0.120161 -0.17201418 0.22377272 0.023056105 -0.054774243 -0.023206547 0.03173975 0.026749188 0.1674084 0.067220666 0.084652744 0.13094382 0.00083387573 0.13302827 0.03292523 -0.03628368 -0.19166015 -0.0011959128 0.16586897 -0.21209545 0.24386334 -0.058367044 0.089102544 0.13923588 -0.20023403 -0.00047979184 0.17479233 -0.15992907 0.20164958 0.057210576 -0.046374455 -0.22599742 -0.2440991 0.04311127 0.03484179 0.10858156 0.111206405 -0.050739206 -0.08202777 0.010881775 0.27220538 -0.120611265 0.0015283469 0.13344194 0.05858527 0.14427981 0.017543197 0.12728398 -0.11448184 0.30009785 0.034028757 -0.0063513974 0.07289325 0.06401216 -0.11862218 -0.12200925 -0.0235077 0.13240473 0.2257961 0.012735887 0.043191064 0.12483018 0.018712133 -0.04017718 0.085429706 -0.116685264 0.0007932227 0.090633795 0.11318819 0.0815309 0.076519676 0.05131751 -0.15896522 0.19372445 -0.025865605 0.10196707 0.05451462 0.1964733 0.018066045 -0.27958667 -0.06868931 -0.25876772 0.042689305 -0.33950603 0.086893745 -0.08272554 -0.043695066 0.009194243 0.04102374 -0.14583388 0.07166824 0.10433318 -0.046812087 -0.020398995 -0.04112024 0.051523995 -0.047471624 -0.09368102 0.05946945 -0.0053710765 -0.23548129 -0.019386282 -0.07886654 -0.05251608 0.174481 -0.0339527 0.11912324 -0.2671091 -0.28991944 0.1881054 -0.17547336 -0.027374292 -0.06814077 -0.064706706 -0.14467026 0.044034086 0.04161085 -0.0038741305 0.072784 -0.12848717 0.12792292 0.20902984 0.035729326 0.14386182 0.054886498 -0.043000724 0.0046300464 0.044498622 0.08186634 -0.09839132 0.045504786
year -0.07882096 -0.11794063 0.0009314368 -0.031689644 0.001474591 0.022060698 0.04008116 0.013613264 -0.007996915 0.1403463 0.15856655 -0.14003813 -0.022731828 -0.03531588 -0.030430343 0.06664976 0.018183343 0.006001186 -0.09704453 -0.062928244 0.07622023 0.19401972 -0.045094457 -0.111126095 0.09773954 -0.061457176 -0.026817814 -0.047508404 -0.087483086 -0.014278565 -0.18323985 0.07625682 -0.16560614 0.12645559 0.10429427 0.21890464 0.023567677 -0.0027039354 -0.1177985 0.06492127 -0.032420017 0.011134857 -0.0015046555 0.10415886 -0.051589157 -0.054972813 -0.18743216 -0.08353516 -0.104550965 0.00019403604 -0.066144735 0.06898584 0.049386136 -0.06885429 -0.21464068 0.08731967 0.1355748 -0.22611298 -0.09292104 0.02168003 0.11265158 0.010337798 -0.026847953 0.08508023 0.047892217 0.029356176 -0.07220396 0.13810411 0.0022445736 -0.0062024635 -0.19450685 -0.04801837 -0.057725526 -0.07501915 0.011206131 0.12315595 0.027677935 -0.00470909 -0.054340452 0.09843459 -0.05338319 -0.012804087 0.0041954857 -0.16140495 -0.15078999 0.0044710655 -0.005166475 -0.11316461 0.046325933 0.016849846 -0.09339139 0.20034312 0.05035077 -0.101338975 0.08579937 0.17239143 -0.07010094 -0.12673776 -0.008418943 -0.11203869 -0.021279206 0.013022357 -0.18076916 -0.03217022 0.046676423 -0.08455076 -0.035674658 0.047012158 0.10545511 0.07307139 0.090475574 0.051931303 -0.09119247 -0.1381796 -0.049335673 0.022926854 0.049498476 0.011838094 -0.15449783 0.058043938 -0.11712695 0.06077801 0.053362895 -0.047865685 -0.09344507 -0.07814446 -0.09700325 -0.004265934 0.087468065 -0.02077764 -0.084523655 0.07675538 -0.044282027 0.0769178 0.16275115 0.01750414 0.15862314 0.08146888 0.03422494 0.027868971 0.06168133 -0.013033945 0.15522343 -0.028707197 0.0549384 0.037643448 0.06529383 0.04705594 -0.19471131 -0.019370398 -0.114909925 -5.737856e-05 0.21453434 0.030089233 -0.07253906 0.18382493 -0.26763952 0.11036066 0.22394621 -0.09233368 -0.08653916 0.0825192 -0.015251405 0.13987648 0.020577978 -0.021108363 0.094971105 -0.010079461 -0.11434736 0.070698395 -0.19982527 0.08613226 -0.031600874 0.08049567 0.12807319 0.019086663 0.04806659 0.3200425 0.048505235 -0.016914753 0.047770478 0.08699138 0.044775564 -0.12381624 0.06467599 -0.044140454 -0.1052297 0.06888733 -0.016531717 -0.09956952 0.09102282 0.16636337 0.069467574 -0.00765947 -0.011393342 0.10754786 -0.01831555 0.028978907 0.06906521 0.14767207 -0.10407925 -0.056193624 0.002485679 0.09823157 -0.07786369 -0.05879619 0.022246772 0.08312515 0.16043933 0.1308532 0.00066884723 -0.029007802 -0.068410754 0.071267754 0.08186563 0.13941757 0.07515887 -0.11982844 -0.04187531 -0.06118401 0.10811709 0.20336393 0.050890476 0.03625624 0.16793245 0.063924305 0.07892148 0.11780198 0.22380935 -0.16764426 -0.0258596 -0.057303492 -0.053181533 0.14279978 0.09070006 0.008424087 -0.037051782 -0.010949762 0.056468062 0.057875253 0.040132966 -0.021873519 -0.053066276 0.18585756 0.044377618 0.052430112 0.035510153 -0.032672625 0.010096527 0.113305554 -0.014989251 -0.08701377 -0.048860688 0.015956556 -0.08903272 -0.065153316 0.017568998 0.062944524 0.1065969 -0.054547753 0.11147983 -0.071017995 -0.1137918 -0.0057963734 -0.013067223 -0.064833365 -0.16198225 0.06534985 0.26039147 -0.021539818 -0.015667275 -0.07449331 0.01999856 0.11065641 -0.057501458 -0.09173566 -0.11582217 0.030635793 -0.11526838 -0.06950455 -0.06940388 0.01798067 -0.06084346 0.15161231 -0.049597587 0.20324883 0.111830726 -0.02738727 0.036200255 -0.0033904884 0.24434267 -0.08871544 -0.07437255 -0.05431463 -0.024931643 -0.06103502 0.049617466 -0.01305413 0.09471586 -0.02384319
treatment -0.075298265 -0.015869666 0.08416184 -0.028133962 0.0339793 -0.020044815 0.1093609 -0.09713386 -0.06330425 0.105554804 0.10529418 -0.15474853 -0.036873896 -0.10536291 0.024818607 0.00011539631 0.0019957346 -0.036828373 -0.09307558 -0.041144285 0.023456115 0.12048127 -0.053177122 -0.11504063 -0.119923756 0.003003552 0.04918464 0.10468356 -0.10535464 0.07794801 0.12458584 0.09648035 -0.10317965 0.036486067 0.11550709 0.089965165 -0.07081936 0.011958277 -0.060947888 0.1069646 -0.08989176 -0.16578852 0.13649996 -0.006524768 0.08701045 0.10548584 -0.16878644 -0.100967705 0.016923646 0.05587784 -0.05200796 0.023387084 0.023897598 -0.08612219 0.04709277 -0.027969467 0.04692844 -0.039329797 0.025535759 -0.09612178 0.013158068 0.026077472 -0.02421535 -0.10636371 0.07342227 -0.07857506 -0.08620976 -0.036176153 0.04112197 -0.026177611 -0.0746571 -0.012294051 -0.019556588 -0.049549248 0.024887314 0.1519236 -0.020004261 -0.017813286 -0.001132099 -0.025976436 -0.009215037 0.15003344 -0.0997669 -0.060801305 -0.093982786 -0.09700364 0.08385857 -0.10731625 0.11600147 -0.058339614 -0.0012247361 -0.018499613 0.089057185 -0.1667679 0.13683333 -0.04613692 0.026874512 -0.115685046 0.10971861 -0.019897955 -0.13145928 -0.07365636 -0.09622409 -0.06707578 0.104314044 0.07305049 -0.020452166 0.020783974 0.03970047 0.012675694 0.12748806 0.08343565 -0.10894474 -0.09824152 -0.026839381 -0.033050574 0.16798261 0.06494043 -0.060869746 -0.10840814 -0.009779434 0.057510193 0.10620563 -0.07514424 -0.08237095 -0.15409468 -0.12432224 0.033147726 0.052876927 0.10987696 -0.08699397 0.019371927 -0.05153992 0.112927504 0.12874559 -0.089619756 0.0011842538 0.07841689 -0.08695709 0.06377502 0.034496456 -0.14567037 -0.060530923 0.09683836 -0.07015714 0.17587322 -0.09416501 -0.068693444 -0.061261475 -0.09102453 -0.07475435 -0.14177296 0.09548329 -0.002661102 0.013995605 -0.027098285 -0.028748497 -0.056231424 0.057170715 -0.019939369 -0.06142884 0.047656417 0.01632682 0.087766424 0.12253645 0.022068825 0.029243017 0.052228436 0.016725251 0.11366882 -0.12634233 -0.04125591 0.08357887 0.011483519 0.0929225 -0.03318019 0.029204115 0.16176708 -0.01865408 0.004939744 -0.099717416 0.011263765 0.09321324 -0.15324427 0.0881931 0.06816857 -0.005594691 -0.013829083 -0.07252171 0.08679987 0.08957552 0.11287455 0.10019606 0.10168552 0.07971783 0.061848413 0.13205029 0.09235774 0.13539076 0.12547195 -0.10696933 -0.14280097 -0.014402694 0.1601287 -0.13493134 -0.07780815 0.0325372 0.13213007 0.0243061 0.18729974 -0.05627947 -0.066352166 -0.07561634 0.047077734 0.031119877 0.060856357 0.15007272 -0.13076687 -0.11830397 -0.17923711 -0.014098784 0.075996496 -0.07687135 -0.001234172 -0.03840057 0.046647567 0.08946534 -0.060426474 0.097696014 -0.16656607 0.036231335 0.035277445 -0.07344348 0.119973384 0.047249362 0.13435334 -0.072942235 0.096716404 0.017657368 0.096822575 0.13023986 -0.022579923 -0.04952748 0.10629549 0.08706771 0.08546398 0.0013145667 0.03779681 0.012489153 -0.024197035 -0.07420576 -0.07910157 -0.13862532 -0.05709954 -0.12679404 0.04025717 0.11110303 0.0036076119 -0.042107914 0.0043814625 0.13463257 -0.16665985 0.028915754 0.046402372 -0.052087486 0.0057824976 -0.024787357 0.030281903 -0.029197197 0.04605985 -0.014170101 -0.17329204 0.016180731 0.09372645 0.036838803 0.027432289 -0.15661746 -0.03876927 0.10483865 -0.21265452 -0.020455437 -0.07016077 0.10094645 -0.07830508 -0.008440339 -0.006378108 0.124031894 0.10002256 -0.17636608 0.13681583 -0.00626587 0.09093508 -0.10393807 0.011640345 -0.08663322 -0.00016069043 0.031016348 -0.018828383 -0.049634058 0.05011698
woman -0.12288117 -0.18961678 0.0657822 -0.11439355 -0.013413411 -0.11436689 0.12127531 0.034507282 0.10387355 0.090947635 0.15430939 -0.1133023 -0.063965656 -0.053166464 0.16330186 0.034499202 -0.034516208 -0.0071541592 0.04110004 -0.03674533 0.121778995 0.16182694 -0.13642211 -0.12418049 -0.06411583 2.8242226e-05 0.00034287997 0.036065534 -0.0740792 0.015114398 -0.015044544 0.06749315 0.0056062667 0.05684866 0.09044428 0.052643735 0.08548417 -0.09052982 -0.14900652 0.07273777 -0.06932558 -0.14875561 0.006570115 0.0037251664 0.004686607 -0.02934987 -0.115706466 0.0521812 -0.0030300794 0.12897937 -0.07490222 -0.0306923 -0.078059845 -0.027198236 -0.11949887 0.047496054 0.08209504 -0.0471007 -0.08065737 0.05341797 0.14248851 -0.035186205 -0.05113571 0.04996689 0.048997566 -0.07592647 -0.08639077 0.124668136 0.092380896 -0.014096956 -0.15829515 0.046558663 0.03839048 -0.0444274 -0.024825398 0.04807947 0.056944147 0.1911051 0.09379266 0.0074653854 -0.026353939 -0.037595056 -0.09788651 -0.23618895 -0.013789956 -0.1027051 -0.008594206 -0.032357864 -0.0083094835 0.012207651 -0.15264125 0.15647303 -0.043953247 -0.06410471 -0.035161838 0.057462577 -0.017294321 -0.28466704 0.100580245 -0.09942758 -0.04044581 0.019505937 -0.10388855 0.059447892 0.012516629 -0.10313391 -0.07724112 -0.029494237 0.07881586 -0.024806013 0.095835604 -0.0027468207 0.0020603447 -0.1032954 -0.04932951 0.016393794 0.15326762 -0.030927192 -0.034734383 -0.010570071 -0.1916757 0.105048396 0.038922813 -0.050764404 -0.059312847 -0.23953803 -0.032709114 0.018765341 0.06032127 -0.03539338 0.022692973 0.09110123 0.11963248 -0.005211689 0.09801831 -0.15740867 0.22307524 0.0051570213 0.008498348 -0.018178677 0.03374187 0.00052031677 0.01012103 -0.08964434 -0.08711724 0.14970118 0.04724548 0.005133741 -0.12982199 -0.009226928 -0.114836134 -0.031821214 0.15581933 0.043901157 -0.032112885 0.021419521 0.01180146 -0.008401798 0.24753773 0.0133539075 -0.0709092 0.015946617 -0.021253034 0.12891932 0.007012562 -0.016811801 0.08543637 -0.035981912 0.11493026 0.07597113 -0.10275062 0.07331304 -0.045068663 0.07146303 0.07276664 0.005089672 0.020007227 0.27746427 -0.023520913 0.05593915 0.043923456 0.004203536 -0.031225257 0.026033772 -0.01772546 -0.0037852542 0.018658997 0.1284325 0.0034282587 -0.06508126 0.030323386 0.27556592 -0.100971095 -0.06799274 0.0090440605 0.12234112 0.03504138 0.109038085 0.090666614 0.26727986 -0.07812111 -0.15475893 -0.0034675226 0.08271308 -0.010985502 -0.033100624 -0.017518705 0.17306715 0.10199132 0.0732862 0.07300328 0.056888938 -0.057956174 0.043148156 -0.018087221 0.027573101 0.1125626 -0.06106832 -0.029520512 -0.07372073 0.11462828 0.1883687 -0.048635453 0.07193707 0.024087213 0.07292455 0.03705015 0.06677085 -0.008130545 -0.046136815 0.053161804 0.027823105 -0.009182083 -0.010899457 0.15103662 0.058643024 0.054406058 -0.08449441 -0.006718509 0.041939504 0.12626716 0.09103315 0.10068829 0.11392432 0.030795671 0.11895525 -0.0418541 0.015717179 0.0481744 0.082146056 0.0483582 0.026840795 -0.02046503 -0.011137496 -0.13363653 -0.17013344 -0.05365322 -0.010698538 -0.022146538 0.13499495 0.19531061 -0.21905707 -0.08201861 -0.049370315 0.047986995 -0.09081435 -0.08126788 0.11371246 0.12950774 -0.12126767 -0.02391401 0.009232052 0.0022092052 0.03940204 -0.19171938 -0.11405431 -0.09972032 -0.060556468 0.0636088 -0.12670314 -0.13001727 -0.0034679102 -0.038595773 0.08961684 -0.0123967845 0.106375165 0.16900676 -0.012261313 0.041456364 0.060731716 0.19755481 -0.046745516 -0.14711629 -0.111681774 0.00020752748 -0.0015235298 0.13984582 0.084599815 -0.022573493 -0.033455055
outcome -0.14744505 -0.01465279 0.060335536 0.004162928 -0.23572512 -0.051363524 0.0860969 -0.0698266 -0.068896934 0.026764605 0.07178494 -0.16609536 -0.16668083 -0.11255691 0.120588996 0.046176948 -0.07142008 0.07431625 -0.10271055 -0.08300708 0.11466053 0.17878373 -0.06340452 -0.071581826 -0.0955552 0.015189054 0.03270783 0.047587465 -0.0008651892 -0.071495906 -0.03591064 0.12913351 0.02489604 0.003660597 -0.05728958 0.06505636 -0.09693533 0.15187986 0.03879984 -0.02026089 -0.12070594 -0.07274952 -0.08874431 0.050470088 -0.016969122 -0.028014397 -0.118960276 -0.11119586 0.06316676 -0.008667415 -0.09152678 0.03580586 0.034967475 -0.033525225 -0.011253189 0.066199765 -0.004750443 -0.09859833 -0.029302847 -0.009864602 0.11262803 -0.009647078 -0.013312971 0.07913207 0.08459782 0.040469356 0.044046793 0.08607464 0.024137149 -0.019941898 -0.054340977 0.01048968 0.046564545 -0.073459305 0.05752224 0.18129309 0.07955082 0.014475183 -0.046414245 0.056311656 0.06496779 0.007818332 -0.018409744 -0.17054044 -0.16696553 -0.038590256 0.06870929 -0.11909129 -0.00016928058 0.05208559 0.019361814 0.14822385 0.14937136 -0.027572582 0.18412553 0.12027991 -0.011454211 -0.037607145 0.13050173 0.015718829 0.04554284 -0.0351096 0.06183241 -0.06239278 -0.02628355 0.05611156 0.009837245 -0.010330321 0.18358168 0.0033417703 0.05648328 0.086306885 -0.07238099 0.0244257 0.092809685 -0.005537817 -0.08481681 0.065476134 0.082907535 0.015281695 -0.02212346 0.016470123 0.1098943 -0.041480232 -0.118247226 -0.13992044 0.03008839 0.11617242 0.021168731 -0.06298209 0.01270891 0.020413533 -0.021919142 -0.039442416 0.07870502 -0.1801479 0.025821082 0.03894062 -0.10727118 0.12591863 0.08760287 -0.06041432 -0.06743847 0.06597778 -0.10395119 0.17817424 0.08489156 0.042469986 0.040366262 -0.1338917 -0.1755973 -0.024452426 0.07356117 0.058338173 0.037682947 0.10093415 -0.03865381 0.02118871 -0.051339973 -0.083670706 0.027470423 0.11790403 -0.06507905 0.008239164 0.090515174 -0.06865078 0.09926775 0.08145241 0.034237094 0.12168772 -0.07754523 -0.002814678 0.08278231 -0.12910786 0.07476338 -0.10907423 0.10266447 0.2452853 0.004913015 0.07571725 -0.04682346 -0.112737834 -0.013396119 -0.035840597 -0.11003558 0.008688635 0.08584809 0.014314391 -0.17327505 0.07228621 0.06774093 0.26701245 0.03822667 -0.07458589 0.049094293 0.2684966 0.05105374 0.0010777167 -0.029451674 -0.07660183 -0.06568724 -0.122326136 0.057819203 0.077405766 -0.002201914 -0.054342195 -0.04647011 -0.003118749 0.09211217 0.07166512 -0.06635503 -0.04913876 -0.13712576 0.0055474136 0.046651833 0.11312292 0.23804384 -0.12549992 0.11828172 -0.060740832 0.0031762365 -0.11846386 0.078409344 -0.0864308 0.03233882 0.14000836 0.08346434 0.032994922 0.066852055 0.034700245 -0.015921418 0.021125397 -0.053893175 0.0016423285 -0.06747033 0.013367824 -0.09745452 0.061933383 0.00560465 0.060908824 0.09712566 -0.04990789 0.09460156 -0.018788166 0.102522545 -0.013248959 0.0013245699 0.24556541 -0.0416459 0.0044254097 -0.011201554 -0.10061952 -0.044440273 0.04972131 -0.054930728 -0.060819548 -0.119141385 0.07945148 -0.009495667 0.10790875 0.06773018 -0.08202984 -0.119738944 0.07582343 0.014319236 -0.17444524 -0.09769108 0.054804843 0.09410778 0.079914205 0.09990521 -0.0076824883 -0.11548606 0.16999236 -0.1311454 0.10260134 -0.21447708 -0.013436006 0.116849266 -0.19720094 -0.07728228 -0.06824874 0.13121118 -0.028143778 0.061466005 -0.011643169 0.09813888 0.09964815 -0.009447132 0.061167516 0.0689727 0.07286866 0.010945617 0.014538599 -0.027017716 -0.009477331 -0.08705371 -0.017814763 0.092804246 -0.010495586
node 0.06924653 -0.19917668 0.08060212 -0.14568037 -0.106963195 0.07832101 0.10357179 -0.24383448 -0.075947724 0.081311926 -0.06936989 -0.24118176 0.18174408 -0.018089078 0.16980858 0.0022438015 0.07767722 0.1864909 0.19048877 0.029317698 0.13529745 -0.0051816986 -0.08975838 -0.17620876 0.06462809 -0.14467604 -0.126787 0.08486739 -0.15684521 -0.0040840013 -0.1559957 0.12619153 -0.18048948 0.24024294 -0.035533257 -0.13948236 -0.15540585 0.100032575 0.0638573 0.10705595 -0.06929231 0.030097006 0.080607004 -0.055226125 -0.14840461 0.16334757 0.02726167 -0.048734862 -0.034184 -0.25968397 0.17585795 0.10871473 -0.0890465 -0.07504648 -0.013257723 0.13848323 0.1261033 -0.14316553 0.3001079 0.07359983 0.0022466956 -0.1739569 -0.02478008 -0.040794726 0.20439821 0.13370973 -0.19320413 -0.08865432 0.13182285 -0.0534267 0.0026167252 0.13386832 0.0014715887 -0.123982914 0.11054568 -0.10356509 0.21720739 0.054641314 0.12497237 0.09531701 -0.21846615 -0.035648856 -0.008641905 -0.19768524 -0.22955522 -0.014296085 -0.042346038 -0.15440153 0.16463512 -0.08932998 -0.009252446 0.06393355 0.055643626 -0.12807909 -0.0824346 -0.08466842 -0.1304142 -0.20194644 -0.059283145 0.19473241 -0.12896687 -0.20812441 -0.15014762 0.10654477 -0.14817914 0.28621173 0.02809486 -0.23115975 0.102267735 0.19023055 0.19171901 0.09659664 -0.4088639 0.110954955 0.035078578 -0.0254621 0.092331424 -0.16076612 -0.06375448 0.053035114 -0.16556507 0.054968216 0.22302781 0.019553231 0.0394136 -0.19002743 -0.05846569 -0.09652691 -0.00676751 -0.040173534 0.03492969 0.13024601 0.050613996 0.030846266 0.17000982 0.0014797394 0.13134077 0.0069654905 0.11811173 0.27615267 -0.059825838 0.055602387 0.20874037 0.016866527 -0.08567099 -0.042073824 -0.1399429 -0.16082542 -0.011473502 -0.102303535 0.029213259 0.10114178 0.12785092 0.021702552 -0.0481993 0.13558814 0.079304785 -0.0029935327 0.014412868 0.31889102 -0.04222962 0.013116436 -0.17932083 -0.03912133 0.14258218 0.07303127 0.052685864 0.10290547 0.057643216 0.09356376 -0.110975 -0.0749984 -0.10846595 -0.21451734 0.06962068 -0.030210413 -0.32568437 0.09586369 0.07896973 0.13919407 -0.0070930663 0.16992141 0.1368244 0.14394194 -0.12586853 -0.10582601 -0.0840043 -0.098565295 0.0022790448 -0.0391717 0.015228869 0.32342634 0.17024523 -0.11579648 -0.29336682 -0.009914353 0.04887184 0.301208 0.05772536 0.13685374 -0.14717485 -0.12849644 0.11938602 0.09951872 0.08270827 -0.103008285 0.10499094 0.0977211 0.21736544 0.2479473 -0.19516818 -0.07018328 -0.13998255 0.13953863 -0.1637185 0.13045187 0.078735 0.034794148 0.37642172 -0.074444644 0.20613253 0.4154389 0.049136374 -0.003479069 0.04545772 0.07930648 0.013010351 0.17558135 0.113950744 -0.13261223 0.047947444 -0.0664419 -0.005746248 0.18842518 -0.23858373 0.111864924 0.12086804 0.029042903 0.16609429 -0.08240686 0.2702723 -0.022443887 0.14797373 0.16598323 0.1267517 0.05449863 -0.16399786 -0.111723416 -0.18461004 -0.079436265 -0.2656576 -0.02255627 -0.071825795 0.022747166 0.039621137 -0.01252099 0.20862088 0.068943664 -0.084647484 -0.1314115 0.32025036 -0.08953445 0.19268797 0.11548578 -0.0013994256 0.17089616 -0.06829579 -0.050077986 0.0034872843 -0.06827743 -0.2061827 -0.31200764 0.04483799 -0.052294046 0.14011729 -0.027328499 0.008062147 -0.07314659 -0.023730077 0.15149926 0.010069024 0.09293249 0.13285463 -0.06525507 -0.061738014 0.14094889 0.17680903 0.04743476 -0.09271605 -0.25446045 0.14789313 0.18281487 -0.0308944 0.09527364 -0.24672502 0.027148759 0.07399488 -0.0025535743 0.15867439 -0.13392454
result -0.12874123 -0.06245138 0.025697524 -0.017116586 -0.14059001 0.10167792 0.095515825 -0.07389111 -0.031088272 0.0409395 0.046318464 -0.10196952 -0.008796566 -0.060036633 0.032100122 0.07302491 0.00849169 0.039317627 -0.10540466 -0.038784698 0.06871509 0.137517 -0.016579816 -0.03529156 -0.1423149 -0.103270546 -0.02205448 -0.017402576 -0.032162514 0.023637082 -0.13579562 0.1177318 -0.01721227 0.08387355 -0.03437633 0.12690297 -0.018127086 0.031853076 0.007105129 0.04717514 -0.021586105 -0.058270272 -0.0011135879 0.075524755 -0.0062882686 0.040504925 -0.13142425 -0.13469602 -0.01799113 -0.04594958 -0.12632458 0.020350559 0.059702933 -0.0861584 -0.032244425 0.06451536 0.03814374 -0.170815 0.006429071 -0.02410071 0.17678933 0.035576146 0.039698042 0.05030057 -0.0035495034 -0.03668085 -0.044829022 0.1313743 -0.03394226 0.044013895 -0.09633544 0.02106656 -0.028637405 -0.1149299 0.035537288 0.0047742473 -0.0988525 0.029467233 0.0024202277 -0.034286465 -0.044403803 -0.021053493 0.05600998 -0.1847181 -0.104378134 0.020655047 0.07204392 -0.07792437 0.039395496 -0.022034056 0.095288366 0.06485504 0.076565206 -0.21677352 0.09264172 0.14549859 -0.0049300576 -0.068910606 0.15692347 -0.017283924 -0.057967164 -0.016917618 -0.065992944 0.017399155 0.08610529 -0.032134857 -0.003831394 0.007910563 0.10094859 0.118610635 0.17468378 0.024591437 -0.16948503 -0.044775832 0.054978877 -0.0050553163 0.10504415 -0.026086042 -0.08731639 0.0996738 -0.03349793 -0.04610107 0.13764867 -0.08241503 -0.13011841 -0.0769486 -0.013358443 0.056849 0.01433078 -0.02367889 -0.0020496603 -0.057388112 -0.17545134 0.005917591 0.06280197 -0.119462565 0.16616654 0.08271148 -0.05423789 0.112658404 0.12279349 -0.11039869 0.0699031 0.036841743 -0.043977074 0.11336471 -0.03432154 0.008848619 0.036667697 -0.10177922 -0.20254582 0.0004792693 0.15255065 0.040430557 -0.09817677 0.07515449 -0.1580803 0.06562225 0.09841268 0.004807808 0.05500783 0.039203554 0.057096243 -0.037548434 0.08109092 0.01888337 0.020026673 0.06956085 0.036077097 0.102230385 -0.0730162 0.05724309 0.045003463 0.075600185 0.0446502 -0.039555166 0.084993094 0.24928404 0.045821194 0.028227303 0.001153649 -0.01537393 -0.013039342 -0.021848224 -0.08357592 -0.031549923 -0.052727554 0.11249109 -0.15385745 0.026189685 0.11232926 0.1945158 0.16115008 0.073518634 -0.04773192 0.06550852 0.056515582 0.101643756 0.11762457 0.15175317 -0.120983094 -0.056755595 0.036062162 0.1162934 0.012400469 -0.044869628 -0.008639297 0.05897077 0.0673331 0.07860398 -0.11573903 0.0054869144 -0.0783959 0.016984198 0.03191871 0.19201945 0.12524712 -0.113120705 0.029911859 -0.023962907 0.05676199 0.06075858 0.114707634 0.036387324 0.0032303573 0.041079976 -0.024360703 0.0379287 0.06851141 -0.10918598 -0.017406262 -0.100194 -0.0731573 0.14716636 0.026614195 0.020606956 -0.12494748 0.05629792 0.037556283 -0.027702404 0.11947151 -0.10254189 0.020733254 0.08727677 0.014798433 -0.036743727 0.06800094 0.019463258 0.035957277 0.0884621 -0.05344866 -0.09047941 -0.05001866 -0.06421804 -0.086598545 0.027489357 -0.10102187 0.114187926 0.025029413 0.05536462 0.094111845 -0.03259578 -0.04650402 0.017657788 0.09036894 -0.12849255 -0.03994504 0.04988715 0.039973583 0.04780999 -0.030950336 -0.13942455 0.020602325 0.11390734 0.061671585 -0.004657585 -0.15881617 0.054483168 0.018997092 -0.21176209 -0.051005427 -0.046333034 -0.03054345 0.0042015314 -0.012073049 0.12990396 0.08391395 0.061155964 -0.005276421 0.01780231 0.14906473 0.024027033 -0.050874505 0.034273893 0.020270245 -0.079554304 0.025526693 0.010741045 0.058467027 -0.0033339122
follow -0.031995926 -0.1035104 0.0064768144 -0.035566777 -0.10604271 0.035673317 0.034337062 0.024993474 -0.10831062 0.14768669 0.12144209 -0.07975776 -0.06603394 -0.057406034 0.021468602 0.09707751 0.02737364 0.0012771875 -0.08401067 -0.021079382 0.057232108 0.1043207 -0.08353322 -0.06746877 -0.024913074 -0.010290356 0.039134547 -0.017336596 -0.06651792 0.011753432 -0.10993913 0.03962765 -0.12238963 0.11930254 0.15405086 0.09288372 -0.0019473619 -0.0109858485 -0.09556552 -0.025180206 -0.03133356 -0.009356761 -0.024877109 -0.0041721356 -0.019791212 0.117854245 -0.13371824 -0.1026624 0.008416489 -0.03504816 -0.019572234 0.09556218 0.0047952193 -0.04962765 -0.16265629 -0.026434982 0.12450572 -0.1708464 0.005196514 0.044509094 0.1034588 0.064549066 -0.01930844 0.11617414 0.11119911 0.07020852 -0.03564811 0.061377477 0.031386048 -0.018081766 -0.18563274 0.05039478 -0.050086234 -0.087723225 0.0062062857 0.045499373 -0.0022648703 0.025190614 -0.07162823 0.015108815 0.041950457 0.06564012 0.03290329 -0.068527244 -0.11166312 0.010203258 -0.005012917 -0.12325286 0.0532971 0.021639416 -0.0129324235 0.08876948 0.15832743 -0.08278475 0.012031866 0.11986091 0.0034679123 -0.053927045 0.0051580835 -0.018375551 -0.026225086 -0.0027035007 -0.14914149 -0.081404865 0.044869862 0.022660986 -0.068733625 0.027418796 0.13165425 0.035053868 0.08867293 0.013364034 -0.0824412 -0.105942324 0.027238412 0.04666249 0.014144445 0.17578073 -0.048107494 0.042038318 -0.1391939 0.029785782 0.05375377 -0.033448756 -0.050944224 -0.10931041 -0.022829313 0.06874225 0.028350834 0.070177004 0.056281537 0.097506784 -0.028604837 0.06696108 0.09609668 -0.049939673 0.14341043 0.066958465 -0.024551159 0.13639043 0.1368342 -0.08840335 0.11003863 0.051746745 -0.029545419 0.06842334 0.0856241 -0.04720517 -0.0074803866 -0.044331055 -0.13458352 0.035209462 0.23799488 0.052322768 -0.08302908 0.13781242 -0.06534239 0.1119638 0.13409223 -0.006646715 -0.034551136 0.099787936 -0.011383684 0.027092876 -0.043819577 0.005642297 0.020782722 0.07193977 -0.014776976 -0.026362237 -0.0847955 -0.039083704 0.034593925 0.038155124 0.03072443 -0.0636686 0.035533175 0.26088783 -0.0033943432 0.00012957271 0.0021229642 0.07047332 0.06874261 -0.18552858 0.014682248 -0.028474778 -0.00015931603 0.007301514 -0.088268 -0.07896061 0.09333593 0.24463648 0.013433453 -0.016345764 0.01824516 0.05998715 0.075070396 0.09007185 0.1007178 0.09471899 -0.08499657 -0.03782808 0.0771571 0.086307555 -0.014844223 -0.03011486 0.03187319 0.03993122 0.12098938 0.14454515 -0.083332986 0.044753782 -0.120210916 0.11312672 0.03720038 0.11563796 0.076604456 -0.18665628 0.04179427 -0.053009987 0.11825259 0.08792059 0.0833229 0.02694901 0.092950895 0.16542602 0.14110456 0.031819962 0.08936079 -0.1351517 -0.02337631 -0.061026175 -0.030386241 0.18328108 0.04517388 -0.0040591396 -0.0041323407 0.04793716 0.06324168 0.027877579 0.076495074 -0.10775066 0.015588534 0.15890124 0.03941894 0.08102831 0.09649756 0.070011444 -0.0036117758 0.11133787 -0.099802375 -0.14893337 -0.04617366 0.0008072826 -0.0037178511 -0.03412655 0.0545421 0.003251557 -0.01043221 0.016619673 0.11625283 0.012300758 0.020406123 -0.06229787 0.04679224 -0.102311246 -0.050282843 0.024006374 0.054951 -0.012739425 0.054048736 -0.044767775 0.034413837 0.07780695 -0.00014092689 -0.017214278 -0.13298453 -0.0053683287 0.01771979 -0.12859158 -0.04783746 -0.009462727 0.03805971 0.066885725 -0.044321317 0.17453921 0.041820336 0.010069871 -0.031604182 0.06490126 0.076724604 0.03501786 -0.03196824 0.013788882 -0.037872575 -0.051527943 0.015825257 0.05752833 0.043427423 -0.023414725
trial -0.14290604 -0.14608161 0.17252915 -0.007119272 0.028093198 -0.02274932 0.05452139 -0.11666568 -0.07246643 0.15758346 0.14981814 -0.025540669 -0.038651332 0.08417985 -0.17486393 0.10528392 0.075944915 0.083287776 -0.119608104 -0.1588287 0.07009468 0.17754331 -0.103908084 -0.08536285 -0.08099349 -0.34877557 0.09246701 0.079086296 -0.059869297 0.08797597 -0.109917164 -0.029084774 -0.07133987 0.032292295 0.0153827155 0.05228031 0.06660699 0.0009078717 -0.05902132 -0.025714083 -0.09965713 -0.09248823 0.1650185 0.06185446 -0.018453535 -0.15029301 -0.18248227 -0.061326846 -0.06062345 0.024315966 -0.12316722 0.058834374 -0.0889609 -0.038164813 0.022989865 -0.057445325 0.057802618 -0.12095295 0.03604506 -0.020944277 -0.034529075 0.048475485 0.01884679 0.07207214 0.1167022 -0.14081214 -0.06081133 -0.054094665 -0.083409265 -0.11265653 -0.13489723 0.015019987 0.11200404 0.08947183 0.045631293 0.123628095 0.062407997 0.012111173 -0.1386283 0.12544298 0.00041422178 0.12060954 -0.18741433 -0.16592813 -0.19897236 -0.04740929 0.08705966 -0.061665528 0.0046252413 -0.079349354 0.03927691 0.11341564 0.04121432 -0.1805655 -0.011291415 0.09683551 -0.18154994 -0.14152756 0.054805443 -0.054849613 -0.073518574 -0.039428513 -0.14818513 0.022200994 -0.103875935 0.06163182 -0.052655812 -0.018490404 -0.032625146 0.09154052 0.08288715 0.12512563 -0.030832874 -0.03193337 -0.05106949 -0.019935297 0.02336305 -0.08314707 -0.04554142 -0.011263403 0.002653095 0.2227715 0.071454614 0.02946851 -0.06626189 -0.014759749 -0.05129355 0.06456278 -0.1215693 -0.0007972054 -0.17411338 0.053173106 -0.101175085 0.06390085 0.31002504 -0.094417535 0.20063598 0.12688486 0.06444964 0.14732757 0.014113528 -0.2217469 -0.02392847 0.023718039 -0.09573301 0.074582 -0.013066756 -0.10786423 0.025883794 -0.14343871 -0.34002 0.04785219 -0.014920846 0.010979278 -0.16536282 -0.06868275 -0.07497743 0.16287856 0.18249567 0.019718837 0.019915769 0.1121429 0.051731475 0.1618169 0.0732266 0.032362778 0.024872964 0.109093264 0.07122794 0.11343823 -0.20970945 0.11807839 0.10242529 0.08644245 0.033681925 -0.06375432 0.050414238 0.2623735 -0.039220054 -0.018564748 -0.062098317 0.04963447 -0.062452435 -0.2157799 -0.05895474 0.07079746 -0.10541112 0.060249127 -0.07949994 -0.12728313 -0.043547995 0.20249468 0.08497862 0.09950936 -0.12206099 0.01981321 0.046779823 0.29809532 0.12465333 0.10743278 -0.10877939 -0.12667339 0.04470578 0.14171757 -0.087914556 -0.090778604 0.22503845 0.15023197 0.054830343 0.2554434 -0.24199434 -0.017571118 -0.038941246 0.14175963 0.049074966 0.24438272 0.11150837 -0.0141986385 -0.049471796 -0.21767025 0.09261494 0.27820355 0.018193884 0.036751494 0.0022044843 0.08338257 0.06142706 -0.054150626 0.1396468 -0.19725497 0.018439665 -0.106895864 0.05029041 0.16657618 -0.046702486 0.026799416 -0.13972785 0.111797675 0.029058233 0.15158711 0.21228905 -0.09107701 0.11011809 0.20890495 0.045642916 0.0072924974 0.024967749 0.053730182 0.090174444 -0.08063428 -0.07983461 -0.0048645013 0.033620898 -0.10478423 -0.016006608 0.016054362 0.16749196 -0.06614014 0.06259985 -0.082251355 0.14935388 -0.113077894 0.11266306 0.054402474 -0.04861673 0.09402353 -0.05206106 0.108133204 0.17046146 -0.20401952 0.058254536 -0.22407009 0.058058366 0.011084722 0.028606482 -0.054294094 -0.030822817 -0.1530547 0.09752377 -0.1596256 0.04618216 0.0081392955 0.05644556 -0.069823526 -0.01301784 0.12716408 0.21121676 0.12508371 -0.1573078 -0.03087419 0.021726191 0.13435037 -0.037244026 -0.0778658 -0.13438489 -0.11267788 0.07189251 -0.08438893 0.06412481 -0.08787013
rate -0.13811459 -0.082188025 -0.092777014 -0.04353903 -0.22114259 -0.028815653 0.1413817 -0.0020066516 -0.124438286 0.08588989 0.18450852 -0.046533603 -0.011158469 -0.06559302 0.055382688 0.045939136 0.05480286 -0.02759396 -0.022013804 -0.099674106 0.121821694 -0.03290082 0.00487174 -0.10115253 -0.09522499 -0.0690031 -0.008226891 0.048136223 -0.006040912 0.048623655 -0.17379549 -0.07574495 -0.11099777 0.14695783 0.0021848297 0.10555957 -0.12727015 -0.020504976 -0.059752658 -0.089003354 -0.035422713 -0.019532269 0.085257806 -0.049732324 -0.0074427105 0.11278532 -0.08829453 -0.05621066 -0.0151058575 -0.08561393 -0.07094875 0.07061434 0.052186746 -0.1521803 -0.24496683 0.064963095 0.11071227 -0.06898755 0.11384015 0.042860605 0.050840646 -0.016416756 -0.04385674 -0.04534031 0.09739636 0.020176511 0.06593686 -0.004799999 0.018826585 -0.121996164 -0.13586354 0.023848899 -0.04450998 0.011444537 0.084680125 -0.24734725 0.08706931 0.17925721 0.018431397 0.08544211 -0.26211855 -0.10253546 -0.034447674 -0.17024282 -0.086921394 -0.026638106 0.101379424 -0.12166594 -0.060995277 0.15298861 0.13279307 0.053914744 0.1279901 -0.11352316 -0.033915926 0.09750701 -0.100162074 -0.03109232 -0.03713295 -0.008375262 -0.112393096 -0.020090252 -0.08256053 0.037987012 0.049739152 0.09974399 -0.15600215 -0.04068313 0.20489629 0.10532376 0.1350585 0.08496445 -0.12340302 -0.035207327 -0.11346333 0.10341302 0.051264267 0.07652754 -0.0020188258 0.0910194 -0.10532078 0.121125005 0.0966344 0.09386925 -0.0058697276 -0.19204974 -0.110156 -0.0023460134 0.039312914 -0.11610363 0.047728233 0.11014572 -0.028938204 -0.023596032 0.13763075 0.10725039 -0.032206353 0.061637588 0.11345778 0.04373453 0.11629402 -0.10675242 0.060400866 0.047345307 -0.08785263 -0.027303735 0.08848065 -0.021399604 0.05205195 0.011910832 -0.13441895 0.009795316 0.05323985 0.073620036 -0.063959174 0.031875156 -0.18794852 0.09309769 -0.034255974 -0.040237088 -0.06177535 0.13719338 0.07867261 0.1472671 -0.0064512906 0.018063935 0.060072307 0.09069809 0.036098137 0.13138418 -0.099723294 0.021241441 0.118201934 -0.035304375 0.0013118353 -0.06283869 0.09196439 0.23366666 0.022772457 -0.14146884 -0.05172833 -0.022666646 0.026560208 -0.11300393 0.0074445596 -0.036983285 0.1272068 -0.09310004 -0.026914451 -0.06686401 0.036167167 0.22131339 -0.009718402 0.026271172 -0.035189867 -0.10443969 0.06435756 0.00667546 0.09621184 0.021416081 -0.026537677 -0.04470439 0.07117703 0.07627499 -0.04800233 -0.08608718 0.05266673 0.020162633 0.1324635 0.07175493 -0.09404462 -0.08232342 -0.20581825 0.13372023 -0.020176422 0.1932226 0.044631463 -0.21828692 0.019159503 -0.014441314 0.050145708 0.048679013 0.20182905 0.095946856 0.12909342 0.117597006 0.10960956 0.06769595 0.2236134 -0.2339697 -0.13268091 -0.18526483 0.050284237 0.26462445 -0.020455664 -0.083532214 0.00050011755 0.03999162 -0.01516446 -0.083527245 0.07675294 -0.077292144 0.057488088 0.03075612 0.13329828 0.17575932 0.16209586 0.05837243 0.028182693 0.09584289 0.023927383 0.031766016 -0.20250666 -0.06859792 0.04424013 -0.039859485 0.073448 -0.04912433 0.025717778 -0.030253064 0.26542062 -0.03528941 -0.062741645 0.084001265 -0.0044159335 0.025484212 -0.12951851 0.025310718 0.17654558 -0.1430621 0.16779481 -0.24538742 -0.056547415 0.01894637 -0.097959645 -0.013642594 -0.21809551 0.03673547 -0.037902474 -0.1906985 -0.03546134 -0.044283982 0.054063953 -0.040154714 0.07450275 0.0940013 0.036260583 0.017937122 0.01508129 0.03880807 -0.01241983 -0.0036387078 -0.0070032277 -0.17318335 -0.08402103 -0.19202317 -0.039013453 0.036416415 0.006504355 -0.033324853
therapy 0.023189528 -0.03322536 0.072175965 -0.011634513 -0.009260449 0.032990377 0.05221643 -0.12077431 -0.09719822 0.13615617 0.053077195 -0.17436482 -0.18134643 0.048905034 -0.034295708 0.0567888 0.09708185 0.015902463 -0.13734949 -0.1751901 0.083366476 0.07358453 -0.12600039 -0.19904603 -0.096013784 0.04140016 -0.039466973 0.091183096 -0.111207046 0.09165709 0.1336522 0.03713165 -0.060048737 0.04196238 0.09132221 0.097861655 -0.037292954 0.058916498 -0.032790728 0.016832242 -0.11835551 -0.109066725 0.15778892 -0.108953305 0.12594831 0.09309906 -0.23527464 -0.053447146 0.0362507 0.04239803 0.082169816 0.05225945 0.12110645 -0.10536576 -0.031986378 0.012411711 0.013972764 -0.06343581 0.08663335 -0.070287056 0.009277721 0.096244454 0.024818935 -0.06432955 0.07044706 -0.08568317 -0.085021846 0.07939938 0.098296665 -0.0009214891 -0.1225234 0.020559367 0.114355505 -0.014908324 0.13426967 0.14685307 0.040060047 0.018987298 -0.08825312 -0.016257549 -0.07539993 0.13000135 -0.0634903 -0.1393767 -0.07978518 -0.050070338 0.07485275 -0.03824033 0.07895492 0.036421493 -0.13807759 -0.058538843 0.050009336 -0.041075867 0.040772736 -0.08666474 -0.036588047 -0.103527375 0.11430188 0.037526336 -0.20118809 0.008825021 -0.0046433886 -0.0016283804 0.081355244 0.110830836 0.0033995109 -0.0027027985 -0.014567904 -0.017977417 0.05661422 0.015848882 -0.020641306 -0.12318369 -0.08310751 -0.031176623 0.13831775 0.121556886 0.0027785245 -0.09810899 0.0033104534 0.050621662 0.17369696 -0.04736516 -0.19237486 -0.13164915 -0.08354828 0.06923552 0.07589949 0.05484024 -0.09031652 0.02109079 -0.036660742 0.1659259 0.1389161 -0.17978023 -0.004385088 -0.059441302 0.0078027043 0.09651604 0.049367163 -0.14002633 -0.044147078 0.11176741 -0.13915102 0.14306796 -0.1254865 -0.060386367 -0.10972058 -0.07000132 -0.02727069 0.01979266 0.100152306 -0.038012955 -0.018509047 -0.06225243 -0.08774908 -0.07984042 0.037785202 -0.032323476 0.004898796 0.0903748 -0.008383878 0.08069474 0.11125795 0.16588323 0.029703645 0.010661952 -0.059289847 0.074876264 -0.22643806 -0.10574192 0.09649348 0.002213619 0.115430735 -0.08089365 0.02985897 0.2071945 -0.11746201 -0.026389524 -0.06466101 -0.07492546 0.06346281 -0.0802489 0.08190962 0.04472227 -0.033937406 -0.016644558 -0.059212 -0.01074784 0.08297102 0.22209263 0.15831718 0.0836782 0.07725613 0.050430816 0.20752928 0.06881304 0.070181206 0.085858196 -0.06525807 -0.12909459 0.066276096 0.18930672 -0.116302215 -0.09526591 0.049789865 0.05269429 0.07407943 0.18531142 -0.092224486 -0.041834775 -0.22757961 0.09593129 0.039068036 0.13004674 0.19003479 -0.03411106 -0.15098216 -0.22831534 0.14771765 0.13960484 -0.033037473 -0.0069943992 -0.08908224 0.12852007 0.1187684 0.018503044 0.14301465 -0.21071893 -0.02571911 -0.001960741 0.007908902 0.19995551 -0.10042722 0.12765065 -0.08423458 0.060160883 -0.040060196 0.12699032 0.09375052 -0.118733674 -0.05113071 0.1777456 0.06942087 0.035804763 0.034282062 -0.0062891985 -0.0067856177 -0.034327067 -0.083841294 -0.12811808 -0.15603822 -0.021583058 -0.18149048 0.14444253 0.116846524 -0.098689035 0.06705731 -0.0031638925 0.09377959 -0.15468253 0.05821981 0.019982219 0.022179652 -0.030631972 -0.10990039 0.02209947 0.117365964 -0.011620992 -0.017954336 -0.24272646 0.043829124 0.10368461 -0.011255168 -0.032507014 -0.18764177 -0.08422558 0.034937885 -0.26406518 -0.069246344 -0.031346746 0.033979878 -0.12712324 0.09290732 0.013031425 0.1424181 0.12601969 -0.20168108 0.13454932 -0.027738089 -0.028476113 -0.012315641 0.002788126 -0.016630745 -0.15594508 0.031087501 -0.021906685 -0.0525847 -0.01517912
group -0.21874714 -0.25149202 0.12889451 -0.09336882 -0.10429877 -0.034653906 0.035069473 -0.028651489 -0.07576373 0.03455588 -0.042708866 -0.17214462 -0.032070924 0.04145732 -0.0416781 -0.020906962 -0.07763413 0.06947895 -0.04023836 0.022184625 0.017169882 -0.05487353 0.028661147 0.022124702 0.08290699 -0.12783523 -0.020718662 0.056462787 -0.0024755122 -0.027310314 -0.2417043 0.107190326 -0.20779237 -0.011693622 0.015844822 -0.058570392 -0.07248229 0.03057869 -0.057900537 -0.009778845 -0.13009135 -0.0012964632 -0.0074505117 0.0005505214 0.016496522 0.022863671 -0.1017072 -0.020652134 -0.083503485 -0.09233387 -0.123864256 -0.0074192327 0.009673166 -0.10053328 -0.06779145 0.09566302 0.03159253 0.058535457 -0.0786496 0.020657642 -0.019148167 0.06468652 0.038219728 0.05163688 0.058344487 -0.014289119 -0.056849428 -0.09106269 -0.13356249 -0.05826675 -0.17879449 0.08188462 0.075181656 -0.09366189 0.13224079 -0.06238795 0.13805537 0.01199741 -0.10268965 0.09123118 -0.13269119 -0.04237533 -0.06587293 -0.22348903 -0.11681548 -0.016408654 0.10226459 0.059469208 -0.039286554 -0.026166052 0.08734859 0.08972857 0.08647891 -0.095271945 -0.05517472 -0.06171418 -0.11337131 -0.1518194 0.061728675 -0.10425246 -0.10413067 -0.13273397 -0.06435956 0.100764 -0.10419541 -0.112460166 -0.038723983 0.16258839 0.08121033 0.107057154 0.13222592 0.09599163 -0.02301024 -0.0468292 -0.04886926 -0.02213069 0.021606686 -0.059899095 0.019980174 0.033412308 -0.106912255 0.1146687 -0.008646567 0.042021208 0.028914869 -0.027057545 -0.05608846 0.015843313 0.018812578 -0.14825255 -0.0076433783 0.13119696 -0.14746076 -0.05415939 0.16461734 -0.003038847 -0.0045424937 0.061396983 0.021542782 0.055516522 -0.055909276 -0.07386979 0.10092827 -0.02468481 -0.126657 0.019489566 -0.012533385 -0.079367325 -0.07129232 -0.08256142 -0.02113726 0.12917568 -0.024275493 0.117711835 0.04496113 0.06771608 -0.18745853 0.1606822 0.104953475 0.0066704615 -0.017424734 0.007175843 0.051457196 0.27907002 0.0019317473 0.050228383 0.004960056 0.0727972 0.0070468294 0.032178063 -0.11145906 0.034519497 -0.061061192 0.010408936 0.04476075 -0.013276766 0.07041454 0.15290603 0.06753568 -0.01959889 -0.041505147 -0.031034835 0.09383424 -0.21888947 -0.06557242 0.07346526 -0.008688059 -0.10528447 -0.032195676 -0.057079405 0.18066283 0.27933773 0.06261652 -0.09139451 0.06177946 0.005104377 0.10114496 0.12616353 0.16309072 0.10259401 -0.014363303 -0.12572272 0.04758244 0.14574915 -0.12469696 -0.07832865 0.09275582 -0.00024242149 0.101384416 0.1580432 -0.07926234 -0.044082403 -0.12067654 0.17147638 0.12385783 0.16371822 0.066118605 -0.018408561 0.047455065 -0.05282124 0.021298617 0.20491503 -0.057215236 0.06304247 0.020039074 0.09707677 0.08664982 0.094109334 0.17034602 -0.13951041 0.008890916 -0.14050035 0.033532668 0.03046296 -0.07306205 0.0043848846 0.04488489 0.017678559 -0.031482033 -0.08838792 0.04881337 0.059992798 0.08072219 0.085051864 0.060594965 0.116464175 0.17583136 0.028597659 0.073431276 0.04155235 -0.049871996 0.025992583 -0.124952324 -0.08170289 0.029028308 0.03559851 0.21853518 -0.06256169 -0.029620903 -0.042274904 0.13612226 -0.008430503 -0.09476637 0.035030596 -0.111052096 0.09809527 -0.04008074 0.0049925465 0.21389475 -0.13420181 0.037908163 -0.15110052 0.030698987 -0.038266875 -0.10005552 -0.07340637 -0.1347209 0.017145155 -0.00017474873 -0.052894875 0.091142535 -0.02630493 -0.068062074 -0.011729349 -0.117135674 0.1776681 0.13477127 -0.06912628 0.010443422 -0.13031526 -0.010526348 -0.015607496 -0.07679529 -0.12125829 -0.1140207 0.016569866 0.06520845 -0.10892989 0.06697563 0.14339378
case -0.014712276 0.025416734 -0.13011138 -0.014511521 -0.10538569 -0.063685015 0.012510329 0.0323241 -0.12845227 0.092900686 -0.06138412 -0.056919795 -0.020785095 -0.17502691 0.085619725 0.052232638 0.055311877 -0.000348427 0.033650447 -0.03342164 0.056108426 0.16417319 -0.002521421 -0.006768691 -0.15459889 0.05367276 -0.17372067 -0.016176125 -0.08424597 0.034825042 -0.14691849 -0.0110027855 0.03179064 0.064179726 0.040874556 0.11009852 -0.1350056 0.03301244 -0.002063121 -0.095481016 -0.05808142 -0.112937175 0.006301065 -0.16732064 -0.11674638 0.07392938 0.058754668 -0.022755556 0.017670672 -0.12258929 -0.109121874 -0.057986837 0.08477687 -0.054661613 0.0125315115 0.001678259 0.04516912 -0.047967643 -0.04990007 0.048291415 0.15512022 -0.08347551 -0.00068823854 -0.062196404 -0.0077060806 0.06997319 -0.060641903 -0.054094452 0.050956756 -0.019435842 -0.05613047 0.22059146 -0.026447337 -0.056666367 0.037202597 -0.120460294 -0.12087992 -0.02039086 -0.11161196 0.024705926 -0.04307455 -0.00853461 0.1140453 -0.10922189 -0.14219357 -0.0762982 0.03518675 -0.09808064 0.07879753 0.04239873 0.011090942 -0.0022439747 0.006403177 -0.1306519 0.06317277 0.18451326 -0.08404641 -0.0021657923 0.04546838 0.01951033 -0.02407281 -0.19338009 -0.12932049 -0.046660088 0.028820109 -0.10260114 -0.0026016717 -0.003119393 0.13194057 0.01808059 0.03354671 0.057239454 -0.257233 -0.106322244 0.016096486 0.048696756 -0.06731853 -0.053073045 -0.075908445 0.088955835 -0.16135685 0.02348778 0.026210178 0.025880957 -0.101156645 -0.13674997 -0.0410314 0.032559883 0.042340927 -0.004403816 0.016528677 -0.011393757 -0.23527128 0.031776227 0.043708276 0.034716953 0.13204901 -0.040768497 0.07320183 0.050275225 0.21835482 -0.016122792 0.07241406 -0.043926556 0.077254266 0.0065801176 0.040472597 0.016804904 -0.06189458 -0.056302622 0.039017294 -0.04423746 0.025315946 0.1361242 0.014609402 0.044824243 -0.13176477 0.07901728 0.11913687 -0.038092572 -0.045171294 0.07452162 -0.01467041 0.00014598227 0.06972541 0.012764243 0.10979998 0.07058229 -0.080008194 0.054540537 -0.038129207 -0.028681882 -0.07516474 -0.0068267477 -0.07933892 -0.013864055 0.05150212 0.17828727 0.08550296 -0.0783169 -0.04762605 0.030935455 0.14149188 0.033594985 -0.052797582 -0.019229975 0.12042161 0.09270789 0.0042348746 0.08423831 0.21883777 0.04725987 0.06367455 -0.028705856 0.043103863 0.0029001662 0.0734621 0.15020281 -0.060443684 0.056317933 -0.0063424315 -0.0440938 -0.016270693 -0.07567568 0.08639995 -0.028021526 -0.052293506 0.10269932 -0.006362925 0.03436612 0.107175745 -0.0004622333 -0.103876345 0.08306784 0.032690033 0.07972256 0.034166697 -0.07814521 0.13249233 0.061554696 0.053088356 0.011307792 -0.104580045 0.01482336 0.01302168 0.10764149 0.04681469 0.075907156 0.078817576 -0.007072636 0.09727366 0.028884277 0.009136917 0.13355312 0.13530278 -0.0020056942 -0.017483737 0.0066092196 -0.03783145 -0.032427985 0.14512415 0.01282858 -0.10522864 0.12035725 0.01525109 0.10185541 0.07379571 -0.031542297 -0.058696404 0.030017303 -0.035218988 -0.13856965 -0.029643191 -0.06620123 -0.028651621 -0.05617821 -0.04706853 0.035090953 -0.06581545 0.102878295 -0.013650748 -0.16430148 -0.040961985 -0.031184513 0.015457324 -0.014257972 0.002404696 0.10156031 0.016083473 0.0417916 -0.050518356 -0.020226471 0.0015257285 -0.027203813 -0.07944979 -0.08444152 -0.14513627 0.024505233 -0.10906169 -0.08713155 -0.112023786 -0.040396042 0.032867566 -0.07196486 -0.022081576 0.08878245 0.017037677 -0.10155535 0.01559516 0.010603272 0.00716173 0.061166104 0.0052019074 0.054918755 0.062167 0.015321965 0.009217963 0.07893703 -0.00954861 -0.008140764
clinical -0.11246666 0.050576318 -0.047238372 0.0068291947 -0.12096997 -0.06850526 0.0073067993 -0.18389219 -0.016828166 0.12120608 0.09274442 -0.17183572 -0.060941912 -0.105355196 0.045461684 -0.028063605 0.030203352 -0.0370428 -0.11159065 -0.008146665 0.008473141 0.12880895 0.05009053 -0.05913019 -0.035164513 -0.06752914 -0.032286182 0.044417147 -0.111174926 0.04412667 -0.10077391 0.113290384 -0.17780736 -0.013200924 0.024178296 0.112377696 -0.03750673 0.086922355 -0.0075883395 0.027596459 -0.0067118923 -0.117473215 0.11075456 -0.038748655 0.013982514 0.04458829 -0.1273869 -0.093595475 0.03432488 -0.06403293 -0.11320938 0.049620558 0.119492814 -0.007303229 0.0037718518 -0.055677723 0.2142796 -0.13681313 -0.041985087 -0.028870232 -0.042277265 0.070939586 0.04028257 0.066426955 0.095684275 0.025739487 -0.1100313 -0.010422377 0.039110214 -0.07004651 -0.058069497 0.048658896 0.15558703 -0.083784655 0.042890444 0.16270134 -0.008995116 -0.030148523 0.010690026 -0.020336479 0.029476903 -0.023389056 -0.085049585 -0.08950534 -0.030996105 -0.12118818 0.036587786 -0.07088238 0.10269654 0.07492755 0.053512655 0.025769856 -0.08640693 -0.10582878 0.11422715 0.046821177 0.020319834 -0.06514868 0.032634694 -0.021837072 -0.0021175032 -0.18167512 -0.06781589 -0.039348047 0.0015088186 0.05492383 -0.008574743 -0.08752512 0.023916312 -0.0010643649 0.1163246 -0.08139677 -0.032183427 -0.024321474 -0.08199289 -0.026591025 0.032377783 0.03951438 0.019292923 0.022179628 0.05157479 0.14544989 0.17615533 -0.029643923 -0.15614462 -0.1399759 -0.09593057 -0.0077244285 -0.013460442 -0.010476142 -0.06055248 0.008913459 -0.07466272 0.092260666 0.15340385 -0.121406965 0.11175948 0.015469801 0.024243146 0.09494825 0.1293738 -0.007740715 0.019786851 0.030149264 -0.0917529 0.04240774 -0.10239181 -0.08101787 -0.10094707 -0.07936895 -0.086310886 -0.0727656 0.0141517455 0.10618827 0.03860163 0.0005327194 0.015626967 0.025888776 0.047722496 -0.046740144 -0.04006643 -0.06620939 0.027659826 0.09705415 0.10657543 -0.009378104 0.02248165 0.19893765 0.031026835 0.104435794 -0.08552443 0.10904788 0.06594633 0.051194627 0.09125375 -0.19420356 -0.09433801 0.203915 0.0027610147 -0.031261116 -0.12474647 -0.08603199 0.08756608 -0.19805358 -0.053100515 0.032198537 -0.08398269 0.041096166 0.06495374 -0.077612445 0.055413797 0.10103355 0.13076459 -0.004980623 0.04315193 0.1460539 0.023429688 0.1775705 0.016718512 0.20915766 -0.20465896 -0.13994814 -0.004754043 0.10658485 -0.017650113 -0.065286696 0.068187214 0.15670358 0.0420524 0.19096512 -0.21743831 0.010616983 -0.115998104 0.052731104 0.0698815 0.14449051 0.12375477 -0.012393553 0.05081114 -0.04857403 0.12499484 0.07692315 -0.067751095 0.07419881 0.008167658 0.13313977 0.13787186 0.15907377 0.10662806 -0.014341589 0.06556765 -0.05723248 -0.15050785 0.05198676 0.14859094 0.08701463 0.10145695 0.11331529 0.07117734 0.051844988 0.17435953 0.024806427 -0.019866835 0.02454865 0.03580459 0.053195965 0.024988918 -0.0041138097 -0.016519709 -0.08248982 -0.12859282 0.051682472 -0.045158926 -0.02076277 -0.062791295 0.08412256 0.070757836 -0.03665143 -0.075531185 0.037278056 0.11988005 0.018580366 0.13977684 0.033816278 0.0025276807 0.055163063 -0.027074918 -0.09042116 -0.14973117 -0.037197232 0.047356777 -0.1826322 0.057234284 0.067726076 0.0360163 0.1155957 -0.059314974 0.015679404 0.040366072 -0.0013990549 -0.027295113 -0.118982196 0.08469 -0.0943753 -0.03009521 0.020324897 0.15598221 0.057709936 -0.14627135 -0.050097927 -0.056795143 0.10698816 -0.11234457 0.014565796 -0.035124317 0.010283825 0.042022154 0.109358154 0.013916234 0.04053911
surgical -0.00902843 0.01640841 -0.056881163 0.0001358068 -0.11918308 0.006559941 0.1271605 0.032127414 0.029403582 -0.021960214 0.15800576 -0.10266132 -0.076562755 -0.06399103 0.091228716 -0.020284792 0.035159178 0.028451601 -0.10266137 -0.07334674 0.08457506 0.21437488 0.047089666 0.0024214655 -0.0828599 0.07202767 0.052510805 -0.08221915 -0.0748615 0.0886939 0.038449865 0.10557571 0.036460303 0.0037988753 0.08341168 0.23782177 -0.14365193 0.083282605 0.027550003 0.0629873 -0.15771744 -0.24544807 0.11393837 0.09153827 -0.08991792 0.13329716 0.054626532 -0.10205142 0.08767576 -0.023470491 -0.11910945 0.019673143 0.050732985 -0.19264805 -0.15704884 0.08639774 -0.054866794 -0.1205151 -0.0018142527 0.06870105 0.13741748 -0.008107348 -0.04537179 -0.082826704 0.021116452 -0.038669266 -0.054429702 -0.042243052 -0.02955975 -0.049627878 0.034125112 0.055589564 -0.07082047 0.016246893 0.103178136 0.016752806 -0.0031002224 0.036157265 -0.03837027 -0.042329248 0.07568499 0.039259706 0.07669814 -0.12631097 -0.06784122 0.015709007 0.13319346 -0.078180954 -0.109928936 0.11418371 0.023939585 -0.079139374 0.056272358 -0.09008408 0.08988836 0.011956818 0.05491275 -0.0579768 0.13156222 -0.032367654 0.12852924 -0.064121194 -0.0632483 -0.070258856 0.08632463 -0.035201527 -0.018564006 -0.0110092545 -0.025639176 0.07865733 0.053938422 0.083733425 -0.10475592 0.015039384 0.056754325 -0.008882943 0.055773128 0.14598688 -0.11803764 0.03075792 -0.18650013 0.07787537 0.14585193 -0.038427867 -0.07417309 -0.053152326 -0.0500524 0.07223926 7.541421e-05 0.018129436 0.05750022 0.05469179 -0.14167547 -0.07214585 0.10930406 -0.07786033 0.07938041 0.067133546 -0.021079093 -0.007895636 0.021227153 0.11395301 -0.008091735 -0.0038531844 0.071030766 0.16210587 -0.12940799 -0.1575497 -0.11787327 -0.029434413 -0.11950943 -0.08860785 0.039732706 0.05253523 -0.033360474 -0.00947868 0.0029022247 0.007858978 0.058797743 -0.03639355 0.068639316 0.13965249 -0.050716326 0.048908107 0.08495347 -0.053273294 -0.009514333 0.11402641 0.1098957 -0.0131302485 -0.11167564 -0.15033226 0.14449862 -0.019293783 -0.044952493 0.032906897 -0.040489476 0.14458075 -0.012375184 -0.060992695 -0.07389974 -0.067400046 0.09049277 0.076091826 -0.09320161 0.06820267 0.04959211 0.1110772 0.029350888 0.10446099 0.15038714 0.029206647 0.09252712 -0.11004296 0.009460107 0.16716158 0.012142873 0.093034305 0.07702846 0.22243176 0.042713728 -0.052190717 0.014111415 0.040823188 0.013353464 -0.02699041 -0.029733146 -0.008892176 0.04331957 0.17916454 -0.117296375 -0.054204922 -0.0840634 0.015850622 0.018625962 0.01429991 0.08182057 -0.050687037 0.096055016 0.005858665 -0.0056420625 0.02177156 -0.11685431 -0.11316474 0.0009068227 -0.0019093012 0.05609773 0.013207058 0.16844077 -0.010116972 0.07203029 -0.051802848 -0.062109113 -0.04713924 -0.03772974 -0.0067424923 -0.067414254 -0.047208656 -0.019324342 -0.05536803 0.008146791 -0.10692292 0.03480044 0.061391857 0.09320844 0.042320304 0.05590469 0.07279935 -0.057160232 0.055783533 -0.18245833 -0.028529936 -0.17632909 0.09563926 -0.10996318 0.12031693 0.030282836 -0.03705941 -0.071720645 0.06944486 0.13963662 -0.018926749 -0.034886934 -0.087950066 -0.033367027 0.05709392 -0.103074096 -0.0017544202 -0.1143427 0.11374916 -0.035744023 -0.052463453 0.014297985 0.09261263 -0.0241113 0.02112768 -0.23411518 -0.057325084 -0.029662518 -0.19390811 -0.0060606725 0.07363073 0.06245985 -0.026451161 -0.080798104 0.003945942 -0.07836131 0.12711073 -0.057058435 -0.10060679 -0.052361015 0.07728282 -0.013301675 0.12118056 0.021969981 0.054940905 0.016600959 -0.0032568807 0.030674478 0.025566023
report -0.08946801 -0.073853716 0.01713962 -0.058583718 -0.1417693 -0.097522795 0.0605423 -0.030335728 -0.12538204 0.12437758 0.11681335 -0.021854293 -0.032927882 -0.1633438 0.0654871 0.066145435 -0.0023357784 0.0720629 -0.00038712722 0.02222361 0.12891579 0.043150596 -0.033125967 -0.061732545 -0.098298 -0.07082155 0.0042966567 0.04444025 0.03225162 -0.056641664 -0.17562169 -0.07395126 -0.06032114 0.0813569 0.011666082 0.045093074 -0.16238132 -0.01075138 -0.040965777 -0.07307759 -0.21254972 -0.08074638 0.02250336 -0.026045734 -0.06250196 -0.037656583 -0.033827465 -0.024618043 0.014180797 -0.09768545 -0.074593335 -0.010033587 0.08047708 -0.05574774 -0.0076068062 0.013081149 0.12704068 0.055562604 -0.029749837 -0.0103476625 0.11499693 0.006583918 0.027045596 0.037719782 0.05459311 0.0015783252 0.0033159934 -0.0127415275 0.021265144 -0.088557035 -0.12403089 0.10423676 -0.009724928 -0.12794693 0.03383124 -0.09977819 0.016997272 0.05825785 -0.0012112177 0.07512052 -0.05753018 -0.045448333 -0.031036109 -0.10766387 -0.1469529 -0.04900371 -0.017963612 -0.13071921 0.035844423 0.030757587 0.068352185 0.08777189 0.08841704 -0.062471487 -0.03180801 0.14780883 -0.13401148 -0.076942 -0.029683873 -0.087299876 -0.005808458 -0.10197101 -0.12889582 -0.013549138 -0.056502152 -0.07854592 -0.108338535 0.049041316 0.21870914 0.1676558 0.017408304 0.02568221 -0.088105634 0.014216446 0.021895565 0.07175801 0.01756766 0.018912887 0.07034228 0.09774962 -0.10893349 0.069918856 0.07765125 0.14584003 0.03652847 -0.23971875 -0.029203722 0.085576825 0.07607295 -0.08337961 0.033913642 0.048919316 -0.007407654 -0.06505564 0.13678272 -0.014063513 0.11746638 -0.045311738 0.13995314 0.015086813 0.13984083 -0.05473249 -0.02547979 0.09628614 -0.070029005 0.09625967 0.10130175 0.0131247565 0.0068889884 0.033100124 -0.052389294 0.014842263 -0.06846757 0.0993901 0.068105385 0.001184908 -0.1332391 0.06494266 0.09394263 -0.11993075 -0.011700403 0.10924786 0.011585043 0.14789422 0.07916785 -0.04330012 0.07512124 0.14880832 0.0078845965 0.08042936 0.011675749 0.0129710585 -0.066559985 0.011670787 0.036965366 -0.15012215 0.12688303 0.27118504 -0.03960106 -0.096090145 -0.036651257 0.029047629 0.03724734 -0.04011396 0.04154648 -0.023071114 0.15632614 -0.053058665 -0.013582172 -0.007921383 0.06472053 0.17571183 0.006611239 -0.0021318963 0.06774514 0.0013621006 0.046441324 0.033267204 0.018876819 -0.051435992 -0.059702687 -0.11642737 -0.022887072 -0.030574795 0.032550454 -0.0015397758 0.056270286 0.10106287 0.017357092 0.050104175 -0.014557144 0.04741673 -0.022651413 0.046807304 -0.0033029942 0.13909942 0.08451512 -0.14496799 0.097297 0.0056929197 -0.03564918 -0.034724828 0.06841914 -0.02379081 0.08280997 0.19205728 0.022954302 0.03269387 0.12958038 -0.067193165 -0.0053692153 0.04214433 0.07795187 0.22748749 0.0517511 0.020830318 -0.018565241 0.030238178 0.034850243 0.05521807 0.14512116 -0.034241974 0.028310595 0.037192997 0.10516436 0.19965348 0.123856 0.09391991 -0.032658145 -0.0120796375 0.02454371 -0.088979565 0.03725402 -0.042523503 0.04074525 -0.13267656 0.01454945 -0.00027863518 -0.08014398 0.085428394 0.07297406 -0.07528859 -0.013651972 0.0907845 -0.005213307 0.037732657 0.022182897 0.08502179 0.12451461 -0.023984078 -0.003282574 -0.023691202 -0.03373044 0.10728837 -0.13236144 -0.08196156 -0.05879443 -0.021575946 0.032323312 -0.11259725 -0.118147954 -0.11851652 0.09674488 -0.002450128 0.027012087 0.02067699 0.017120844 0.050180215 0.09963607 0.039223436 -0.079433136 0.07705719 -0.056364827 -0.03864722 -0.026390413 -0.07383353 0.052829597 0.040864024 0.0035249202 -0.047759257
analysis -0.03705752 -0.15398869 0.16001269 -0.04410157 -0.030008761 -0.12458953 -0.032762848 -0.033982717 -0.17103045 0.056573473 0.11114866 -0.1706379 -0.13244681 -0.01587724 -0.029045686 -0.0057392735 0.12613891 0.123796836 -0.018687034 -0.17597212 0.13668369 -0.07726393 -0.048637714 -0.14761749 -0.0026864475 -0.092537485 0.02034791 0.113188 -0.18428223 -0.1479891 -0.12049827 0.017632935 -0.097728185 0.0011154237 -0.019562293 0.06343948 -0.1120291 0.033295654 0.0048825783 -0.0026066299 -0.033859637 -0.106625274 0.06770634 -0.0053641163 -0.097157605 0.017782943 -0.13106632 0.0019463807 -0.06695596 -0.0591683 0.076486744 0.06455459 -0.043312762 0.04873525 -0.0737929 0.039607078 0.05064183 0.031087955 0.033590913 -0.027300993 0.007642793 -0.056718584 0.055205625 0.021906737 -0.0047747167 0.12645613 -0.07256274 -0.016858118 0.16182876 -0.057205576 -0.15353966 0.14700522 -0.07913109 0.04052769 0.09392494 0.079376176 0.0919307 -0.0373738 -0.104584225 0.15488279 0.031858508 -0.047235906 -0.21948475 -0.15401696 -0.1962876 0.018697215 0.019924544 -0.05325407 0.037145175 0.030503051 0.040067397 0.17864251 0.035004523 0.021387067 -0.036920533 0.08892397 -0.12965505 -0.04775813 0.10310037 0.05053337 -0.09475284 -0.14171733 0.029298134 0.032682016 -0.11862216 -0.008045297 -0.186684 -0.118739985 -0.00778009 -0.044526894 0.18330379 -0.006293399 -0.076558605 -0.031037077 0.033312865 -0.011458548 0.043773595 0.05562217 -0.03322157 0.16435808 0.06861827 0.16220771 0.037208617 0.1037444 -0.18648331 0.055744827 -0.04404095 0.1193806 0.023036497 -0.08657802 0.019625593 0.035760414 -0.09486994 0.020385543 0.08459795 -0.017766032 0.13669333 -0.01853299 -0.01556191 0.07761051 0.09108439 -0.011671725 -0.057214428 -0.08878377 -0.0053885095 0.07226771 0.08074041 -0.05528882 -0.047319204 0.036054518 -0.19813453 0.00609266 0.07173139 0.06955871 -0.0640618 0.083552726 0.010330545 -0.12604976 0.039472915 0.04953588 0.025689295 0.005275136 0.070872664 0.22988628 0.0090240715 0.01762926 0.13683647 0.013388749 0.068413146 0.16055931 0.032701407 0.01436681 0.021345228 -0.09197507 -0.049602404 0.12068924 -0.04790103 0.3189198 0.04285278 -0.04561774 0.066171125 -0.045603372 0.018832132 -0.031839952 -0.045702092 0.02735726 -0.04260496 0.039447255 -0.14120086 0.0050485185 0.0069689383 -0.0352043 -0.0024458666 -0.010799722 0.091364585 0.08708591 0.032518644 0.07098784 0.0064487625 -0.053334326 -0.17364112 -0.11000938 -0.025970353 0.019408362 -0.010413048 -0.10688283 0.029004645 0.14373264 -0.009017762 0.15936597 -0.11147238 -0.16434406 -0.064842924 0.054063883 0.08701884 0.0914622 0.14258681 -0.009373325 -0.04755212 0.0044932947 0.1340394 0.070923716 0.055701826 0.067789555 0.036511272 0.21859176 0.1389322 -0.0104439715 0.0960725 -0.0739588 0.0027223201 -0.09154202 0.14688309 0.032036003 0.017245678 0.10268575 6.8178306e-05 0.083447814 0.022381108 0.072261274 0.19445485 -0.061049893 0.07197368 0.111740574 0.12900455 0.044118814 0.05528397 0.09050598 -0.033422064 0.12035973 -0.14466317 0.00802797 -0.1893312 -0.04596334 -0.010184666 -0.073518895 0.07757645 -0.016098928 -0.052630723 0.016789349 0.12042401 -0.07942719 -0.12107199 0.035695374 -0.05249707 0.051029846 -0.01047648 0.0163635 0.1597271 -0.09286708 -0.005999448 -0.12322156 -0.037712097 0.11433818 -0.15219319 0.056551076 -0.13776423 -0.16917245 0.14891309 -0.17900659 -0.04380819 -0.07968317 0.119102046 -0.18254767 0.1318708 0.065649934 0.18973559 0.07700761 -0.020250382 0.04713131 0.009936592 0.16209987 -0.02302197 0.029789006 -0.088376164 -0.18840684 0.0050686165 -0.027710034 0.035424944 -0.10276848
high -0.042316772 0.008254203 -0.04245415 -0.018270178 -0.119889624 -0.09915204 0.09229781 -0.018593663 -0.0018155226 0.055867452 0.09489693 -0.019442247 0.009299868 -0.07208209 0.06623784 -0.045326855 0.030693654 -0.007062031 -0.030802991 -0.02234138 0.09487518 -0.017667918 -0.047471553 -0.087110266 -0.06552178 -0.009482867 -0.058662668 0.09218283 0.015615985 -0.009333235 -0.11656217 -0.019738214 -0.07415617 0.1379601 0.07955868 0.0015555227 -0.10191195 -0.0382628 -0.05621251 -0.08087804 -0.14981133 -0.05551836 -0.048468437 0.028584275 -0.0050661587 0.2211939 -0.028134957 -0.14273532 -0.073323764 -0.08758083 -0.003555816 -0.04635224 0.09254982 -0.036680963 -0.06028496 0.11494878 0.056101765 0.064029284 0.06119576 0.025317505 0.08053522 -0.029377034 -0.053454474 -0.02739822 0.063901894 -0.10254068 0.005251013 0.09978732 0.031447243 -0.07598854 -0.057293054 0.076115966 0.09957783 -0.09300006 -0.004947197 -0.17116085 0.042137016 0.20223899 0.0832253 0.052214045 -0.18825 -0.06722566 -0.0066964934 -0.23192346 -0.025241243 0.021065041 0.013459788 -0.0496587 0.051370632 0.046377312 0.0690667 0.03888194 0.0668588 -0.05843004 -0.08298059 0.025223061 -0.040325765 -0.09452606 0.0658174 -0.04012582 -0.13705705 -0.08497231 -0.116708554 0.1326104 0.07609501 -0.03108236 -0.048042517 -0.09451641 0.1339421 0.00866923 0.17128718 0.033535734 -0.08120273 -0.14204246 -0.122302696 0.065977365 -0.016962389 -0.043107234 0.034361914 0.08938256 -0.13417643 -0.00040011018 -0.061744098 0.016747052 -0.057006013 -0.23907995 -0.104264356 0.0707234 0.06606425 -0.12957264 0.05802638 0.06253527 -0.07321486 -0.053007126 0.16390777 0.027634438 0.032804795 0.013692976 0.10761271 0.08209492 0.08497697 -0.0483938 0.010310283 -0.028838398 -0.023167482 -0.12645853 -0.030513048 -0.039691426 -0.050329875 0.053434264 0.03297986 0.008493113 0.08119101 0.06598696 -0.07393182 0.029510362 -0.11667558 0.040212724 -0.028690118 -0.0059463573 -0.045988645 0.0020291717 -0.0010580476 0.19027434 0.018893411 0.026847025 0.15084119 0.024532886 0.10377593 0.062278617 0.03418317 0.11595279 -0.044799197 0.059548937 0.0982165 -0.07560677 0.07296537 0.12527339 0.07991489 -0.018421654 -0.004080077 -0.014027809 -0.019540545 -0.011940623 -0.01487448 -0.07242979 0.040291518 0.045642126 -0.0384819 -0.0731997 0.008467224 0.13834798 0.10269525 0.06262277 0.12700206 -0.056362588 0.15400222 0.046826858 0.113814615 0.105715394 -0.11914632 -0.14905638 0.07746819 0.09498642 -0.07976913 -0.0885288 0.053524394 0.035087816 0.062182784 0.005359074 0.03029338 -0.07792163 -0.18150334 0.111893296 -0.07509456 0.21146998 -0.055933997 -0.09251941 0.025057646 -0.012128256 0.11849168 0.15607175 0.021382019 0.14028512 0.16284168 0.039478075 0.090426505 0.06135274 -0.02812326 -0.14734478 -0.06311424 -0.0964387 0.056086183 0.080443986 0.10298726 -0.051000908 -0.032513626 0.032691207 -0.03883969 0.003905613 0.19054934 0.04482085 0.051349647 0.0011179671 0.050561883 0.0721098 0.20676407 -0.0017131025 0.02798852 0.03196971 0.119398326 -0.041493073 -0.18434508 0.0019352614 0.010691643 -0.0115288105 -0.029091312 -0.050688773 0.0025568078 0.044087965 0.07993529 -0.023729797 -0.05066235 0.06402951 0.110965505 0.04500464 -0.036553588 0.04079 -0.054317504 -0.08869161 0.063469805 -0.13961442 -0.011178093 0.062944144 -0.16995253 0.034345567 -0.11668766 -0.022828918 0.026197314 -0.14959939 -0.053710997 -0.07567873 -0.0054684016 -0.07404954 0.024347253 0.02497262 0.04452752 -0.014441254 -0.032960843 0.091731906 -0.011538243 0.0055547534 -0.046591856 -0.12532681 -0.15005335 -0.1128494 0.112509854 0.07361954 -0.079931915 0.024254525
tissue 0.022520917 0.056306373 -0.10289333 0.22543684 -0.0863431 0.03962677 -0.029882953 0.005565011 -0.063342616 0.028169267 0.028630912 -0.13417207 -0.027370896 -0.070260845 0.18797646 -0.06305572 0.25681314 0.12531982 -0.24288112 0.05742087 0.056135684 0.072134234 -0.09372293 0.11055762 -0.1420381 0.07567337 -0.05193225 -0.13673641 -0.17791978 0.12587701 -0.10181821 0.08758766 0.026223077 0.011716077 0.11301911 -0.02986984 0.03313339 0.15465431 0.03411699 -0.054082412 0.058500756 0.089803904 -0.021281002 0.0114289895 -0.1511759 0.1825373 -0.04059675 -0.15114266 0.021933122 0.01328305 0.08305627 0.041774176 0.21190202 -0.0846439 -0.17256835 0.16086644 -0.10535371 -0.1487426 -0.1046406 0.18024853 0.17547113 -0.022232937 -0.19297561 0.04524995 0.18571293 -0.014421438 -0.060228195 0.07063174 0.0907501 0.1136145 0.012025252 0.12003072 0.012349147 -0.098567516 -0.001551453 0.066034175 0.025640586 0.004877439 0.107998684 -0.12076646 -0.00022085129 0.076461874 0.22081457 -0.08656539 0.046219975 0.07682605 0.056631193 0.07143487 0.01426305 0.07024146 -0.102455325 0.019946195 -0.093450315 -0.09563738 0.06566607 0.23077308 0.0639889 0.014035932 0.15141584 0.005570829 -0.07115207 -0.17128918 -0.16451271 -0.073421225 0.15651391 -0.0874032 0.1740852 -0.11491414 0.020901054 0.028718427 0.2810553 0.035541505 -0.16246027 -0.19554372 0.21708666 -0.015015864 0.031247744 0.1472873 0.07824591 0.090098165 -0.19358455 -0.031762183 0.22181958 -0.08421889 -0.07396456 -0.07997126 -0.029830944 0.067375876 -0.094460756 -0.045112148 0.09108379 -0.077163555 -0.16731551 -0.07901205 -0.100128405 0.02672963 0.13884 0.0007913163 -0.013519701 0.105015464 0.14000732 -0.0743016 -0.07183454 0.017084539 0.16281077 -0.051030647 -0.08200962 -0.012877933 -0.09213798 -0.17833634 -0.040551435 -0.030127306 9.85052e-05 0.026238093 -0.16610737 0.078657314 -0.2105715 -0.07883307 0.035062823 -0.006907698 0.095457025 0.010310004 -0.05175717 0.02551807 -0.0073804795 0.052176833 0.12889214 0.058583055 -0.007166489 -0.03531253 -0.0020886767 0.01544148 0.009230598 -0.043690287 -0.012387859 -0.04220046 0.15812677 0.20860972 0.16133884 -0.05057364 -0.03401475 -0.24325652 0.20374097 0.080712594 -0.101901986 -0.12763867 0.022430144 0.030168792 -0.070751525 0.008563499 0.21461797 0.16561033 0.1372745 -0.013479523 0.08485955 0.10345065 0.0014082262 -0.017232107 0.07117998 0.0009019582 -0.12232265 0.089909114 -0.015243797 0.00093133486 0.19368681 -0.073759645 -0.14272231 -0.03628424 0.0772263 0.07802577 0.014453266 0.084557794 -0.17664707 0.019929562 0.04725427 -0.010229461 -0.035020582 -0.115228765 -0.013189693 0.07357397 0.20543674 0.0049549136 -0.025253432 0.13986735 -0.09544682 0.013707799 -0.08466408 0.013715217 -0.08709044 -0.00091905624 -0.099139206 -0.09335293 -0.13972744 0.1328924 -0.09810118 -0.038927928 -0.11813712 0.0795591 -0.13118266 0.0010834553 0.10060562 -0.11238481 -0.037225857 0.021821195 0.0114118885 0.061596163 -0.033802025 -0.020949015 -0.09089954 0.12473199 -0.070363134 -0.15840296 -0.14715949 -0.13120104 -0.118524455 0.023016017 -0.04542588 0.06740688 0.07419116 0.088372275 -0.054751664 -0.04935709 0.009999678 0.04181336 0.05484478 -0.18361367 -0.0988027 0.06911808 -0.047422916 -0.026950382 0.12503867 -0.06815379 0.031304695 0.029382626 0.0664495 -0.17673673 -0.15793225 -0.046539653 0.024961425 0.059979334 0.05611771 0.058176965 0.08274015 -0.1118739 -0.091617376 0.2009207 0.03439198 -0.029332122 -0.067683585 -0.077367425 0.06552863 -0.009668665 -0.06810811 0.050773513 -0.054938946 0.058959603 0.08872372 0.09832778 -0.01220393 0.0590844
include 0.052723948 -0.029956209 0.0032001906 -0.028327867 -0.05978931 -0.120388314 -0.0016798289 -0.049352866 -0.044539966 0.03489025 0.056895766 -0.10117943 0.029432887 -0.1785969 0.014560512 -0.028800726 0.073058456 -0.018549219 0.025358414 0.12759253 -0.02005507 0.021395937 -0.05430413 -0.002794229 -0.083921835 -0.005575989 -0.0033407551 0.16218846 -0.07740872 -0.06660333 -0.07412926 0.07086308 -0.07858044 0.030455273 0.030970855 0.025113784 -0.093862854 0.021248957 -0.013791541 0.04073105 -0.15860681 -0.07568555 0.018619442 0.005807283 -0.0142767 0.18580993 0.046366807 -0.14658722 -0.014629721 -0.062905096 -0.018367935 -0.053020682 0.116149575 -0.015949776 -0.030710088 -0.007824347 0.041592926 0.011688433 -0.12316987 0.008770419 -0.051554672 0.04353566 -0.1452205 -0.021462072 0.049316503 -0.020888124 -0.10062843 -0.14023656 0.010878214 -0.039706912 -0.026485495 0.046789784 0.10115553 -0.07384263 0.0766134 0.0065300884 -0.06520459 0.08882294 0.066915534 0.10504425 -0.019127408 -0.01656363 0.06678102 -0.09963255 0.01767306 -0.0006774532 -0.040570255 -0.11899537 0.112785526 -0.086144485 0.022022815 0.0072058076 -0.020406423 -0.11112046 0.053439748 0.11104509 -0.10584588 -0.03985951 0.013195449 -0.014702316 -0.04003948 -0.15942964 -0.101167664 -0.11093386 0.011408177 -0.071547836 0.03417825 -0.026337048 0.086847745 -0.02559395 0.08183942 -0.008891614 -0.05549798 -0.019292507 -0.08528721 0.03553879 -0.06323088 0.023502953 -0.05972251 0.018125096 -0.06514728 0.0034893816 -0.0856818 0.037949555 -0.13285318 -0.13465482 0.0058418536 0.013007697 0.02768658 0.027622558 0.03917318 0.012421678 -0.17199992 -0.014496611 0.12269353 0.015690656 0.08002031 -0.07898073 0.14770968 0.04995023 0.15531465 0.07926292 -0.033771783 0.04887328 0.01955559 0.052611645 -0.03537681 -0.046926495 -0.04782462 0.058800787 0.072955236 -0.048903666 -0.012349102 0.11417963 -0.037190914 0.008935164 0.0027061068 0.0386469 0.04429764 -0.04607506 -0.006890497 0.0631775 0.02133938 0.043249626 0.08395168 -0.06303827 -0.005213417 0.12734304 0.01406491 0.008824593 -0.06936362 -0.021537257 -0.011139062 -0.06690593 -0.07837551 -0.019454217 0.046935108 0.0009768216 0.0010258032 -0.07963544 -0.048216987 0.009183783 0.16219333 -0.06450273 0.06485747 -0.053785384 0.023933018 -0.026949642 0.1292365 -0.041819867 0.106827214 0.08342047 0.1023752 0.042622115 0.120283335 0.08394187 0.11481942 0.055445667 0.021653837 0.061417956 -0.084845394 0.031298127 -0.023161288 -2.2905831e-05 0.044726927 -0.05036389 -0.048907537 -0.01866322 -0.06396364 0.060908336 -0.021559238 -0.021292333 -0.07689472 0.045755323 -0.02894585 0.0778802 0.10409808 -0.049913302 0.018763652 0.0006890118 0.10329938 -0.02018193 -0.044356227 0.016579006 0.1265401 0.16426554 0.03573347 -0.036050405 0.012656798 -0.17545936 0.003671791 -0.063702516 -0.03842814 0.044907786 0.00925164 0.017710544 -0.021501372 0.11539172 -0.041558135 0.09996602 0.12483494 -0.007383628 0.017302694 -0.039400846 0.025520831 0.018634468 0.014714281 0.010787371 -0.018741908 0.02601558 0.012258451 -0.05403118 -0.10334818 0.036790222 -0.0030761654 -0.0015827382 0.09340719 -0.03187293 -0.003870141 0.11467834 0.02229444 0.010308102 -0.007886779 0.086134516 0.043819405 0.06540516 0.007391233 0.0536891 -0.11001513 -0.09771153 0.044873916 -0.06676629 0.018361138 -0.048625357 -0.09218357 -0.20377949 -0.14692251 -0.063842386 -0.035030544 -0.15713067 -0.014752713 -0.015960647 0.0967032 -0.08097656 -0.14933206 0.044303093 0.0611584 -0.0014701998 0.05011563 -0.035120524 -0.029545335 0.0061749155 -0.09852214 0.025038159 -0.06998077 0.040740907 0.12651993 0.0105036395 -0.063685946 -0.0096746385
oncol 0.013523278 -0.3203228 0.095931284 0.041856 -0.058696657 -0.042160764 0.06224942 0.0076078395 0.012348935 0.20171803 0.020681579 -0.13152777 -0.0392217 0.11881418 0.0020800973 -0.027755888 0.09867521 0.029799458 0.036561318 -0.08302193 0.23913495 0.20558576 0.023725523 -0.28083476 -0.043834154 -0.13636567 0.081226215 0.068230234 -0.07695697 -0.09324774 0.04864949 -0.06473053 -0.1886574 0.11296993 0.040495306 0.072885565 0.035907328 0.00048749387 0.13239522 6.388815e-05 -0.15273337 -0.14641757 -0.0064998753 0.17972617 0.18860362 0.07206898 -0.20434868 -0.11342863 0.14050758 0.0068429536 0.08606785 0.033208735 0.053697363 0.041723557 -0.23548223 0.13045064 0.21575546 -0.0036754087 0.2100282 -0.16376004 0.016169844 0.19386373 0.052396838 0.106315985 -0.040207136 -0.074882634 -0.24605858 -0.06881091 0.09637426 -0.10080082 -0.18045154 0.14719775 0.09768177 0.091364324 0.18684177 -0.08059976 0.11368291 0.00062762416 -0.09384393 -0.0013752851 0.033863742 0.037253723 -0.10378431 -0.011897896 -0.20593822 -0.04134555 -0.15578026 -0.05867261 -0.03917092 0.095815584 -0.035793558 0.11565349 -0.029062891 -0.045504622 0.028811717 0.19327627 -0.016823536 -0.12698409 0.11190724 -0.12681815 -0.23264766 -0.12833942 -0.007939631 0.052691735 0.01676507 0.13692266 -0.21851648 -0.037332762 0.10002176 -0.1340753 0.014824101 -0.08369851 0.03309713 -0.093613505 -0.04108376 0.011990613 0.188989 0.2615927 0.063627556 0.058801208 -0.022279056 0.29020232 0.020304577 0.043906596 -0.14157349 -0.11856099 -0.13756064 0.12208401 -0.01132484 0.17334539 0.16633546 0.053067848 -0.07171386 -0.008374136 0.16272034 -0.3440586 0.09811757 -0.010265828 0.03793191 0.16628285 0.02039361 0.21543263 0.027066234 0.09248428 -0.03477657 0.22618373 -0.17447886 -0.2682828 0.041397225 0.040716268 -0.25651744 -0.042049717 0.026282027 -0.029166557 -0.04290144 0.19474919 0.176721 -0.060276646 0.09129834 -0.08394549 0.15490781 0.024958028 0.09629764 0.039449435 -0.0010856447 -0.00018325151 0.019290859 0.20056087 0.07327399 0.17262219 -0.106889755 0.13706113 0.001474346 0.08533911 0.08878473 0.026513183 -0.044057645 0.3500474 0.014337749 0.07371495 -0.029684506 -0.05237933 0.014739471 0.08595722 -0.05608256 -0.07790204 -0.12906462 0.13803151 -0.29405802 0.08517557 -0.09756289 0.16522892 0.17836547 -0.23757319 -0.1044188 0.11801355 0.019852169 0.2245014 0.1723604 0.06848002 -0.21926175 -0.2855251 0.11616376 0.0690828 -0.034971423 0.085284926 0.13457935 0.057745997 0.10497406 0.26231992 -0.32875848 -0.06359042 0.019878557 0.14943783 0.043215558 0.11496801 0.3129336 0.00644609 0.13073349 -0.14804482 0.11002108 0.1799732 -0.032508116 -0.057627708 -0.083759405 0.086949885 0.13366707 0.017911509 -0.0150806485 -0.07902832 0.16881098 -0.035154767 0.15489992 0.09198093 -0.12873457 0.1713294 -0.023895705 0.03212999 0.11404159 -0.0054604714 0.14673156 -0.17007019 0.12886412 0.0897614 0.08651377 -0.061912343 0.06888339 0.0069411388 0.013269358 -0.09792653 -0.23816712 0.11042301 -0.30524644 -0.008722049 -0.16122347 0.036943186 -0.007917752 -0.10733299 -0.10908759 0.11663732 0.08045638 -0.08655695 -0.08747725 -0.052870385 -0.015558479 0.068178035 -0.13945308 0.15607345 -0.052832235 -0.26807964 -0.08722942 -0.07386014 0.05212681 0.049013358 0.04584502 0.08640297 -0.1708891 -0.25347537 0.17892674 -0.33014506 -0.070749514 -0.0018600643 -0.05574318 -0.24542734 0.042237237 0.0023419063 0.11085247 -0.019949526 -0.21930203 0.17920522 0.15857385 0.11394633 -0.051402442 -0.09406354 -0.21649362 -0.16527581 0.0594635 0.06524031 0.051993344 -0.075124875
skin 0.035923682 0.06421674 -0.05795825 0.19687587 -0.087019615 0.0424681 -0.043091662 0.030141925 -0.048253324 0.013466279 0.0010320866 -0.2201998 0.010190854 -0.057270274 0.11695092 0.06559552 0.09719021 0.12674351 -0.15646797 -0.0023020897 0.05331729 0.20903483 -0.111866094 -0.020440103 -0.06883452 -0.009877816 0.00230048 -0.12424623 -0.34568933 0.1796198 -0.19416593 0.02381034 0.049182262 0.03241627 -0.006904536 0.03338808 -0.064494066 0.26818237 0.07686308 -0.051852617 -0.05000761 -0.03385673 -0.15461856 -0.08126877 -0.039536335 0.1920272 0.13804057 -0.31086546 -0.061621573 -0.038659226 -0.14159575 0.08344861 0.15086026 -0.05055957 -0.21168943 0.14884317 -0.1029973 -0.3030634 -0.058585893 0.06829232 0.20148498 -0.033406008 -0.18682913 0.12909846 -0.008010687 -0.025285143 -0.25486058 0.0052874153 0.17192663 0.05184013 -0.101024866 0.13248642 0.029171655 -0.055604577 0.09269225 -0.0062399707 -0.2127057 0.02902998 0.00600294 -0.20912585 0.17343539 -0.035938654 0.3347982 0.011012052 0.13930836 0.1625381 0.19760661 0.008022332 0.03304382 -0.017552998 -0.07978412 -0.04254693 0.009648848 -0.104185194 0.10526335 0.09396849 0.004873761 -0.05793139 0.17340852 -0.004874552 0.012177217 -0.09838792 -0.15819725 -0.053850174 0.1870113 -0.088936776 0.07888565 -0.055827957 0.018980471 -0.07201636 0.17420705 0.028649844 -0.29628283 -0.04927196 0.1633713 -0.06072493 0.044873737 0.24820152 0.047868095 0.11242658 -0.34869057 0.030052995 0.21170415 -0.23515218 -0.17794292 -0.15623735 0.026906218 -0.0014876875 -0.09339685 0.11220071 0.16902249 -0.114882745 -0.24891464 -0.09740691 -0.07121487 0.119116284 0.13900307 0.11375657 -0.06245129 -0.0077816295 0.22320135 0.05115837 0.06012463 -0.010115502 0.23094735 -0.061727077 0.094517745 -0.07001889 -0.013793359 -0.21879885 -0.11326892 -0.12290353 0.00077876635 0.16582142 -0.15189734 0.0906062 -0.08378089 -0.01775138 -0.00021212606 -0.050046697 -0.05923153 0.00742576 -0.09748783 0.0034130998 0.12377028 0.031843342 0.13211337 0.09337027 0.03154444 -0.14985485 -0.24862549 -0.034341842 -0.1329833 0.0028936355 -0.038931746 0.0678151 0.099407434 0.13206963 0.10649547 -0.05909067 -0.18634358 0.010929796 0.18329822 0.2178977 -0.06881397 -0.10464139 0.17771019 0.10347728 -0.029444566 0.12902632 0.12637092 0.050317943 0.23381792 0.09001263 -0.013469463 0.055448037 0.05232619 0.0050760973 0.020096285 0.034613263 -0.03481552 -0.005150708 0.023825204 -0.09866908 0.14498855 -0.028056975 -0.07780458 -0.013377619 0.09362392 -0.07880292 0.011199221 0.11345932 -0.14411339 -0.058866393 0.11838499 -0.02177181 0.041115843 -0.21282892 0.2058528 0.17314349 0.077809766 0.027748825 0.05390374 0.18074849 0.0039924285 0.05252573 -0.097077996 0.068452865 0.06130824 -0.05049804 -0.11237172 0.011852089 -0.20080508 0.1311076 -0.042652227 -0.22502139 -0.087340735 -0.068347484 -0.027510334 -0.028012142 0.030058602 -0.012968764 0.006812287 0.124750204 0.10450587 -0.09349189 -0.013543492 -0.015467485 -0.09324305 -0.026361484 0.0842589 -0.19707626 -0.20708343 -0.039075125 -0.034620542 0.07576455 -0.090906516 0.12733337 -0.03066681 0.10733385 0.05560224 -0.049753096 -0.09241277 -0.08660445 0.21324308 -0.19413458 -0.108417206 0.01910326 -0.06466348 0.05134754 0.1307273 0.0054974435 0.1382323 0.13787302 0.05724421 -0.25020742 -0.3613164 -0.009309084 -0.116448455 0.026683906 0.16412327 0.073353544 0.045952268 0.0034492447 -0.06780627 0.046372224 0.062361572 -0.021215253 -0.021141622 -0.11348278 0.23643807 -0.060997028 -0.090122335 0.022975283 -0.116757475 0.0041735233 -0.003598507 0.06652596 -0.12315627 0.04877582
disease -0.024831358 0.114965625 -0.032423884 -0.22896534 -0.06745021 -0.114016704 0.13933101 0.01978574 0.02911335 0.13906325 -0.067744754 -0.11932691 0.053688258 -0.1536137 0.049375612 0.026835222 -0.020335265 -0.1650497 0.09191088 -0.040142708 0.026782122 0.108753175 -0.019395823 -0.13431565 -0.12085427 -0.015569635 -0.16063477 0.041391183 -0.05721221 0.013038113 -0.017497562 0.12597682 -0.08239984 0.015002625 0.02880477 0.0631723 -0.11941041 0.07227823 -0.082273014 0.06374589 -0.17394502 -0.1347603 0.046738744 -0.12413107 0.014941256 0.067108676 0.01619869 -0.07437857 0.015905427 0.02902629 0.01932315 -0.030705493 -0.066660754 0.013626859 -0.2164777 -0.051563967 0.08984614 -0.07567036 -0.09186414 0.11840525 -0.010002875 -0.1291019 -0.07965053 -0.008208087 0.030272663 0.057526 -0.07249242 0.017144255 0.12382893 -0.14901489 -0.04153943 0.10670539 -0.014658052 0.057371434 -0.04196373 0.056954913 0.012976737 0.07648745 -0.11013141 0.041863814 -0.052356668 0.0026539082 -0.08731853 -0.016306337 0.067463085 -0.07045378 0.067627035 -0.22658527 0.070798516 0.1300887 -0.037592746 0.009451502 -0.091956586 -0.19971697 0.005548739 0.05228111 -0.022201678 -0.009955893 -0.038774658 0.13207166 -0.022682056 -0.05514232 0.056491345 -0.049089737 0.11117497 0.0538733 0.02964898 -0.047491547 0.0018551338 -0.07789549 0.011257953 0.08182503 -0.14963026 -0.12846106 -0.26238412 0.003943806 0.074716926 0.07019178 -0.07868155 -0.07173227 -0.041218083 0.04867594 -0.026608681 0.1055768 -0.07024744 -0.06580896 0.044201892 -0.0051348344 0.087419786 0.04968821 -0.053134978 0.09223002 -0.13667901 0.042967346 0.13504818 0.018926993 0.005020422 0.03232665 -0.0373387 0.10936745 0.02811116 0.06897963 -0.02265976 0.07610874 0.02236874 -0.08520083 -0.2003799 -0.16345277 -0.081465006 -0.15797089 0.1030702 0.022113888 0.05779004 0.010250587 0.024115056 -0.035826966 -0.05993085 0.0061107054 0.018976068 0.057097804 -0.14565198 0.042464893 -0.043177187 -0.06126635 0.121446505 -0.11179127 0.09956196 0.027738577 -0.06930361 0.027298752 -0.07461157 -0.029318735 0.16681519 -0.16525088 -0.00796607 -0.050247487 0.07791101 0.17845154 -0.072587244 -0.010388811 -0.11691229 -0.08717943 0.11028526 -0.094892494 0.10827227 0.003154531 -0.11158073 -0.009786001 -0.03521014 -0.15362649 0.12871028 0.2983612 0.0711671 -0.019480618 -0.050292224 0.06000864 0.12007205 0.003941804 0.050879303 -0.026944816 -0.054364998 -0.09507935 -0.14441194 0.13955233 -0.06284196 -0.06393301 0.12513043 0.11106281 -0.029361386 -0.035907283 -0.005540126 0.11195741 -0.21655458 0.15906587 -0.066049844 0.11308521 0.045863055 -0.1640138 0.007036612 -0.20269698 0.14192665 0.2242053 0.028818555 -0.03684324 0.05672655 0.1486252 0.17998064 0.08716846 0.13902049 -0.17065305 -0.019762905 -0.010082375 -0.025833275 0.19592826 0.0114754485 0.10158233 0.051180437 -0.12534365 -0.056734383 0.102923885 0.13072093 0.03565613 0.16522029 0.023123542 0.08209582 0.14941639 -0.105823144 0.0346371 0.09341268 0.02394412 -0.023081556 -0.02296817 0.08476011 0.0012532908 0.0004992981 -0.007449218 0.13315827 0.049126945 -0.029522689 -0.0662205 0.1691294 -0.10443852 0.078200184 0.067383 -0.105581656 0.0656039 0.031069705 0.046579372 0.06563969 -0.11886397 0.05625542 -0.13018696 -0.099727795 -0.011286498 -0.17788987 -0.12122453 -0.09337831 0.09583149 0.007692104 -0.06744566 -0.034267616 -0.06264433 0.14284912 -0.08184562 0.05578976 0.0246956 0.09447704 0.06113143 -0.12954259 0.059186608 -0.06905006 0.014089675 0.0468907 -0.05086908 -0.058350008 -0.0041221627 0.028481876 0.06187273 0.024055162 0.03934783
technique 0.042553507 0.01845573 -0.059604928 0.14037804 -0.20936932 -0.02129077 0.0013552087 -0.10690209 -0.055458378 0.045909848 0.07010817 -0.10861768 -0.012256226 0.13391356 0.045975585 -0.056645587 0.08476277 0.092669435 -0.16773419 -0.06487088 0.10974982 0.15702103 -0.053431947 0.036674254 -0.2842302 -0.00533589 -0.05601654 0.041584965 -0.1073372 0.08298457 -0.053008188 0.17668667 0.04500189 -0.01650764 -0.033710714 0.19056848 -0.12560417 0.13859357 0.090773776 0.010228261 -0.08070151 -0.051580492 -0.07121801 0.027938308 -0.033116955 0.1773694 0.15754162 -0.10007458 0.064862706 -0.0411998 -0.0072135655 0.04470962 0.06980747 -0.1889535 -0.07334079 0.06837312 -0.07698513 -0.14201485 0.0033505345 0.029652804 0.2186482 -0.11665623 -0.15399736 -0.072324455 -0.051041238 -0.05188985 -0.015210821 -0.012800501 -0.016819471 -0.011727982 -0.017181575 0.10846948 0.00077250315 0.020945027 0.18142484 0.09002641 -0.06139101 0.0835044 0.06441533 -0.1342399 0.0037577997 0.0867627 0.1478064 -0.16370349 -0.06886257 0.064833805 0.10584417 -0.050447352 -0.10921249 0.010577949 -0.014770168 0.01421523 0.16111454 -0.18648039 0.24272995 0.102666155 0.07902957 0.09329444 0.13389981 0.030344004 0.06412691 -0.037899617 -0.25999233 -0.083592705 -0.05725998 0.018458486 0.15721114 -0.0037404294 0.03257724 0.013556463 0.10531234 0.012102929 -0.18005894 -0.0518661 0.11193573 0.05252146 -0.028594049 0.049429063 0.011762124 0.1262395 -0.22201774 -0.018411784 0.12688622 -0.12528017 -0.07638754 -0.032821503 -0.05426485 -0.0094882045 -0.025944296 0.03292247 0.037392788 -0.027836509 -0.18987444 -0.12886132 0.04689256 -0.009769882 0.051535416 0.02284531 0.035285853 -0.011691815 0.1407852 0.008741674 0.10932496 0.035537135 0.19083913 0.14822581 0.027077636 -0.0895951 -0.05351911 -0.17667422 -0.10050509 -0.074391186 0.12078641 0.11003348 -0.082664005 0.08968182 -0.15342733 -0.02936335 0.088336475 -0.11255849 0.037333496 0.13229376 -0.075676166 0.00028715792 0.09383552 -0.10244559 -0.08707819 0.1368753 0.07661141 0.03485494 -0.1725668 -0.0641443 0.013852869 0.013332334 -0.14526023 0.04961326 0.022228453 0.05794338 0.039877556 -0.0073071346 -0.0037386704 -0.14018194 0.17783496 0.097008616 -0.16614164 -0.058152646 0.07283802 0.115893796 -0.022815682 0.17477001 0.08198487 0.11578239 0.016338175 -0.06451114 0.005667542 0.12329587 -0.10180508 -0.00781355 -0.008404802 0.040029753 -0.17623974 -0.05219059 0.0039701355 0.024611369 0.105919935 -0.072434895 -0.072242044 -0.12941474 0.085646756 0.09368645 -0.006149168 0.049858257 -0.0623493 -0.11045672 0.022918066 0.019286681 0.11291844 -0.108384416 0.15820491 0.039492574 0.07741015 -0.0069218394 -0.023442896 0.04842396 -0.045583975 -0.0019309195 0.018997835 0.026851842 0.10342181 -0.021103337 -0.040221147 -0.032149553 -0.070893206 0.053655487 0.0008310734 -0.1326767 -0.0914039 0.07927481 -0.020569883 0.060963377 -0.0072351852 -0.13910589 0.029415281 0.18598047 0.123848036 0.045211013 0.12844875 0.1420293 -0.07205226 -0.031902593 -0.044358354 -0.104987405 -0.13273245 0.10076982 -0.05850411 0.08008736 -0.08392848 0.069777176 0.17685688 0.16358072 0.089077845 -0.09427789 -0.12744519 -0.099278204 0.10731569 -0.14562662 -0.110725254 0.10708183 -0.07950285 0.09944883 -0.0052146805 0.013770166 0.03920921 0.14620532 0.07335353 -0.010199581 -0.2836873 -0.065288045 -0.073662475 -0.11832612 0.084826685 0.09601236 0.12654133 -0.014825825 0.047663864 0.03387113 0.082022674 -0.014299001 -0.12467404 -0.05958327 0.021951102 0.12618026 0.024753518 0.006575154 0.036550395 0.15444157 -0.0073229554 -0.022061156 0.027253885 0.020406367
positive -0.008260273 -0.19028804 0.10569912 0.024271207 0.075345345 -0.13470283 0.003937117 -0.15899278 -0.07087135 0.14299609 -0.070530005 -0.18824045 -0.06012115 -0.1443879 -0.054648507 0.01777454 0.15384142 -0.036780816 -0.0071894205 -0.15745813 0.067307465 0.06380888 -0.13609967 -0.065497026 -0.0078573655 -0.037650883 -0.18924783 0.047683556 -0.038768582 0.046197094 -0.03469562 0.048864167 -0.1788813 0.14150375 -0.038120907 -0.0791384 -0.13320878 -0.0957361 -0.072389744 0.115599714 -0.07736747 -0.089934364 0.12067969 -0.12643254 0.07843109 0.060742203 -0.036468104 -0.065646455 -0.094946705 -0.098535955 -0.04787556 -0.01893707 -0.06906914 -0.019620877 -0.08471709 0.043050434 0.18226014 0.0629426 0.11625658 0.15315984 -0.051590312 0.09305224 -0.008431209 -0.066961125 0.14333393 0.03609666 -0.06320971 0.018534793 0.027304115 -0.121608526 -0.05051296 0.07808316 0.13359326 0.10446723 0.16315259 -0.02322372 0.0753436 0.028692193 -0.061726525 0.20100826 -0.19149458 -0.09577121 0.060521178 -0.26418695 -0.13755062 -0.1882404 0.10502483 0.023796601 0.035474885 -0.0046427352 0.061252385 0.026605645 -0.043500397 -0.14321709 -0.19127998 -0.09977555 -0.21705109 -0.13251294 0.046210658 0.18531516 -0.29178834 -0.03202324 -0.081273496 0.041829247 -0.053636998 0.006730466 -0.05311297 -0.14473526 0.036220476 0.18060195 0.06353792 0.17650071 -0.059109733 -0.02416187 -0.099274345 0.057135597 0.08657506 -0.027821084 0.020740911 -0.010718189 -0.15794945 0.16073875 0.05697012 0.102980405 -0.020053117 -0.31211555 0.015773505 0.019630307 0.11142017 0.031451873 0.061058488 0.20693481 -0.10845801 0.16963162 0.16311094 -0.040793926 0.048428003 -0.027109666 0.0099394135 0.22195613 0.0019449039 0.015608597 0.13854612 -0.03130197 -0.26236138 0.07008608 -0.044093754 -0.119053595 -0.05663649 0.045195375 -0.12860554 0.08973316 -0.07714763 -0.03460101 -0.07894603 0.10657912 -0.091376744 0.05301551 -0.05192098 0.21515183 0.031898893 0.07305191 -0.0005921338 0.0123683065 0.03633604 0.10557415 0.035277493 0.07609263 -0.09715641 0.26314497 -0.12844484 0.027145796 -0.0239437 -0.020912085 0.095164455 0.021335404 -0.110174425 0.1746106 -0.12488246 0.082512036 -0.047913592 0.0127848545 0.027019838 0.10782426 -0.013072606 -0.19489416 -0.03883778 0.050390482 0.04057098 -0.1516194 0.07147451 0.20297885 0.021651078 0.019120848 -0.1764934 -0.0769077 0.14368327 0.19391215 -0.011733667 0.15870368 -0.0059926175 -0.18981186 -0.007151651 0.09010506 -0.080740586 -0.09934914 0.091539234 0.29306185 0.13215213 0.15280375 -0.16423808 -0.076259226 -0.3073494 0.052241474 -0.20400152 0.18319446 0.061347127 -0.0034600545 0.08497557 -0.09886726 0.18785721 0.23947461 0.050941497 0.05457635 0.09783782 0.11228759 0.15120874 0.14384253 0.076230094 -0.14720184 0.026311032 0.0091708815 0.07545862 0.3325709 -0.120278865 0.032673627 -0.032305796 0.05464066 0.08669729 -0.01912786 0.2744155 -0.07883695 0.06861329 0.18623455 0.09918018 -0.05026159 -0.039086986 0.0693593 -0.0006640468 -0.040562883 -0.15642484 -0.008773038 0.0007043346 -0.09332751 -0.05102746 -0.076960616 0.09007203 -0.089107424 0.016670525 -0.0643687 0.18817014 -0.060120564 0.017689493 0.094277434 -0.068219684 0.046694957 0.030961446 -0.11772787 0.016051598 -0.07543898 -0.019252827 -0.26949516 0.07103085 0.034627743 -0.069002874 -0.048996538 -0.052193917 0.04760498 -0.11324456 -0.11423885 -0.087963834 -0.117492594 0.06288038 -0.03942591 -0.049796417 -0.024783866 0.14009462 -0.0035600276 -0.111046664 -0.035016023 -0.12216699 -0.0018967228 -0.059266258 0.05712339 -0.15621977 -0.06691116 0.17209049 0.070229486 -0.08776219 -0.109505005
oncoplastic 0.02832198 -0.18151742 -0.14847904 0.3485284 -0.12534966 0.024043998 0.07962694 -0.03824879 -0.08136118 -0.026842419 0.15099213 -0.3054634 -0.06499137 0.15566662 0.13403153 -0.10908748 0.0069596064 0.037470672 -0.05786969 -0.14277944 0.2697092 0.21270938 0.01810394 0.027349913 -0.12760668 0.0893686 -0.059322335 0.004639894 0.078067645 0.17950366 -0.084299155 0.3531442 0.016337419 -0.13375427 0.014823145 0.19945984 -0.2287708 0.03286597 0.15473682 0.29189566 -0.04319376 -0.06307102 -0.063750505 -0.07573247 -0.069771275 0.14128806 -0.08473469 -0.05053608 0.22643624 -0.06832158 -0.050118588 0.12484305 0.19751884 -0.023660364 -0.16639394 0.04433683 -0.1310664 -0.16295502 0.050629675 -0.18256918 0.120998 -0.08155815 -0.035755824 -0.042854104 0.0057841316 0.11284285 -0.008508152 0.010297627 -0.22760914 0.040301997 0.08361981 0.052903306 0.11368195 0.039269462 0.28424764 0.1970849 -0.05107436 0.08951165 -0.10290309 -0.032779634 0.03852348 0.018282987 -0.07546418 -0.2893662 -0.16333489 0.06295059 0.14506699 -0.07245282 -0.017175576 0.017878676 -0.11799579 -0.07592634 0.21371385 -0.1395128 0.14029089 -0.029694606 0.052814323 -0.06848886 0.25449148 -0.042855304 0.15317729 0.0036549943 -0.046261195 -0.0022656242 0.100234844 0.11225736 0.030414857 0.14120314 0.047616303 -0.021973725 -0.0282095 0.013128292 0.054303117 -0.03768498 0.18907289 0.05445182 0.050573327 0.0633678 -0.18536827 0.07654494 -0.3351647 -0.0122382175 0.26674342 -0.14328535 -0.20499404 -0.050745036 0.048407834 -0.0739541 -0.020191278 0.060540468 -0.07182758 -0.00460966 -0.1413671 -0.087206766 0.18679604 0.01590327 0.10779603 0.19034728 -0.008308528 -0.0019354527 0.031782053 0.11748113 0.18342298 0.023065852 0.18468928 0.10942325 -0.06782635 -0.17488855 0.012951926 -0.16831 -0.077521555 0.08856405 0.035889015 0.033346757 0.12587473 0.37382492 -0.12937303 -0.0013323063 0.022742035 -0.09237704 0.008377009 -0.007674161 -0.02377967 0.03401668 0.18595229 -0.2276407 -0.28662533 0.17061469 0.042323347 0.14211951 -0.2957616 -0.093049236 0.01939937 0.0025049099 0.0057818554 -0.024412697 -0.1281423 0.109345846 0.06468587 -0.05279469 0.040086288 -0.20171341 0.058557488 0.021367993 -0.2474929 -0.056012742 0.16850966 0.13726497 -0.13592033 0.21243992 0.259476 0.2142345 0.051064536 -0.19481428 0.10533291 0.3217152 -0.04099843 -0.0038595784 -0.1276106 0.31381443 0.0017682359 -0.059010126 0.04266547 0.096357875 -0.08156157 -0.06892967 -0.089790925 -0.1652724 0.13303693 -0.04520851 -0.11782298 0.02930731 -0.12423637 -0.018726049 -0.095636 -0.20380937 0.4007347 0.00027932125 0.22297518 0.072723605 0.09624356 -0.17294262 -0.10705981 0.056091644 -0.16255432 -0.0841963 0.11634178 0.19553524 0.21393251 -0.07969378 0.0068537244 0.1768352 -0.08502505 -0.00791209 0.16701324 -0.09061802 -0.122377045 -0.025406858 -0.031432446 0.15626505 -0.07267155 -0.04104739 -0.08497666 0.041773297 0.22681478 -0.07324951 0.21453317 0.2724143 -0.025922932 -0.027337637 -0.14614503 -0.09184278 -0.21658489 0.1294306 -0.06541183 0.06686046 -0.09976366 0.1815618 0.16893803 0.09660361 -0.023453413 -0.100106716 -0.16053416 -0.24850865 -0.053576693 -0.10820161 -0.19750828 -0.08950091 -0.01866418 0.12843393 -0.08814809 0.16513689 -0.06810866 0.048613485 -0.10413309 -0.08819132 -0.41286507 0.03691499 -0.07404784 -0.19688122 0.014864011 0.02085583 0.25395772 0.15392852 -0.05960444 -0.06330303 -0.022823865 0.029391186 -0.021365961 -0.23908111 0.00738221 0.11545596 0.07026572 0.006207061 0.16494682 0.10706426 -0.1351073 -0.07148538 0.09953007 0.12632145
nipple 0.04521098 -0.0661273 0.070392914 0.03778506 -0.07494654 0.017326415 -0.17040898 0.046797365 -0.104356535 -0.0970947 0.019939445 -0.28601927 -0.0808532 0.012190685 0.1466687 0.20158122 -0.02724507 0.13981308 -0.13699107 0.059725225 0.026288692 0.20218793 -0.1727042 0.0037335372 -0.08203752 -0.114810996 -0.058076542 0.026496638 -0.35088596 0.2680432 -0.15825793 -0.027327916 0.102187596 0.032141816 -0.12960151 0.15987381 -0.11279625 0.21593954 -0.094003156 0.006992671 -0.051309463 -0.0014346001 0.030085646 -0.024023168 0.012740895 0.22035812 0.12937477 -0.19308607 -0.048897702 -0.08905206 -0.13624226 -0.011054669 0.08946019 -0.07904488 -0.27284524 0.11708388 0.006849156 -0.41395587 -0.008112828 -0.027449898 0.30705896 -0.0963072 0.089756235 0.2706814 -0.19142741 0.03197657 -0.21900809 0.21805668 0.26357427 0.04444456 -0.024765635 0.21551526 0.0591209 0.10090749 -0.103574865 -0.14135751 -0.24300498 0.083647005 0.14692895 -0.24738996 0.20004354 0.031395644 0.2757711 -0.08563542 0.05790678 0.32612243 0.14304097 -0.1827499 -0.043828238 0.037352957 -0.0090488335 0.017162297 0.1236134 -0.10996181 0.13167766 0.13259889 0.045817155 -0.07329909 0.2161305 0.07075764 -0.05055734 0.0003928047 -0.18558139 -0.017689785 0.12965947 -0.15338671 0.04333824 -0.056237165 0.18835275 -0.16131334 0.2698797 -0.035549924 -0.4107222 0.02033822 0.16048865 -0.06514451 -0.07992707 0.34039566 0.023880422 0.19476268 -0.3125801 -0.071175255 0.08082445 -0.23034805 -0.19505487 -0.10563621 0.06605887 0.09523896 -0.12122355 -0.08460286 0.15529333 -0.02784297 -0.30228975 -0.068550445 -0.047359295 0.0011997485 0.22662055 -0.030574545 -0.26357013 0.15673436 0.10747043 0.20630617 0.2004299 0.0024857952 0.24319349 0.17929822 0.104880676 -0.026383135 -0.01420512 -0.07400309 -0.084263556 -0.03288992 0.14980535 0.17977881 -0.11001797 0.05296139 -0.0369107 -0.08577666 0.0688108 -0.09009049 -0.041028775 0.04482427 0.047948886 0.0335517 0.07948238 -0.05132856 0.112384155 0.11820164 0.052708454 0.075062685 -0.21240298 -0.1461858 -0.21783412 0.032730766 -0.024813225 0.18155548 -0.056285474 0.13143474 0.002357961 -0.121058665 -0.120915174 -0.19673395 0.1458089 0.11879143 -0.16463389 -0.040144447 0.12156603 0.15407506 0.06864074 0.16595435 0.13273956 0.10457344 0.3404426 0.2415164 -0.14726247 0.22587171 0.0549408 -0.04205045 -0.15965061 -0.014543497 -0.103384614 -0.07028487 0.10686969 -0.14845656 0.18237607 0.06860948 -0.128457 -0.029959928 -0.03754432 -0.039344106 0.12881929 0.049102496 -0.07970546 0.01470723 -0.074417345 0.028701603 0.072121024 -0.3139295 0.17878349 0.20882517 0.10102737 -0.07463659 0.042650294 0.09683737 -0.006187296 0.012349454 0.13793649 0.11608835 0.14497672 0.058976237 -0.1697702 0.14068788 -0.22458902 0.032539576 -0.0066510206 -0.2532117 0.050243694 0.024762083 -0.13619916 0.0037491233 -0.03596752 0.086301416 0.16548932 0.103167884 0.15803096 -0.009303147 0.09484033 0.023171365 -0.087945014 -0.065825306 -0.050864484 -0.09049561 -0.11483545 -0.09328464 0.03407112 -0.16591775 -0.05266473 0.15849851 -0.08773682 -0.052574497 0.16860157 -0.14267033 -0.14938526 -0.10468643 0.33314538 -0.21435547 -0.062151756 0.044713415 -0.10697133 0.18915431 0.11077412 0.104340166 0.13589932 0.13796894 -0.036213033 -0.1677264 -0.33475015 -0.07354429 -0.1067574 0.15621023 0.086537525 0.059595596 0.05584094 0.04129367 -0.041946515 -0.09216471 0.17642513 -0.070270605 -0.01966266 -0.13729309 0.1890365 -0.109321944 -0.11874627 -0.06209389 0.09788858 0.18851662 -0.11474436 0.16133368 -0.097672775 0.08063756
base -0.005618248 0.084195495 -0.073188536 0.09987084 -0.14453915 -0.0630622 -0.07665781 -0.063886605 -0.08625256 0.14413798 -0.019226385 -0.13085404 -0.0338406 -0.11319585 -0.071929105 0.008689458 0.15315093 0.0062761125 -0.060829848 -0.023668837 0.057591777 0.041744806 -0.01639961 -0.08999024 -0.091843665 -0.061621547 -0.07389855 0.1608904 -0.10390302 0.007938954 -0.07494257 0.12752678 0.002568195 -0.018379347 0.17913432 0.03695337 -0.10868653 0.12377809 -0.0962519 0.010897906 -0.05865722 -0.029286908 0.015522053 0.077496424 -0.039997708 0.18486805 -0.028123682 -0.026786739 -0.114893325 -0.026035765 -0.05394593 0.10663935 0.010269256 -0.06959763 -0.023264606 -0.022574937 -0.09165559 -0.14374542 0.0043301494 0.11355864 0.14734632 0.032574862 -0.020107714 0.074276134 0.130732 0.016430793 -0.059592556 0.011109609 0.014942347 0.016050573 -0.082688004 0.17736092 0.050981145 -0.23590873 0.0735312 0.10149706 -0.023336122 -0.012175021 0.07541327 -0.01782518 -0.010013492 0.033908233 0.14779752 -0.13452105 -0.010600461 0.029818559 0.087498024 0.04947546 0.113935165 0.115176894 0.009415315 0.03926042 0.07387446 -0.068029806 0.07184767 0.08916179 0.039149463 0.033236824 -0.02182136 0.0104126325 -0.09841304 -0.15766995 -0.12706304 -0.026048634 0.004162831 -0.0044171866 -0.14261 -0.11159612 0.18918277 -0.066097125 0.13543417 -0.055261694 -0.13788769 -0.04310065 0.077602126 -0.01656058 -0.07344415 0.07371754 -0.01683249 0.07626503 -0.09925906 0.038250003 0.12166489 0.02299615 -0.08061334 -0.12904711 -0.09458291 0.041630995 -0.025796764 0.054671545 0.012483716 -0.05481313 -0.22477819 0.056348335 0.016376318 -0.082506694 0.1093228 -0.04751649 0.08176698 0.04484896 0.0858107 -0.0031828992 0.09238458 -0.09076651 0.11397618 0.08776643 -0.048024215 0.04129666 -0.009313444 -0.11133025 0.0039522164 -0.026771545 0.13072106 0.1684743 -0.038480043 0.0715371 0.04133845 -0.076496534 0.049168512 -0.08869617 0.046492446 -0.018536028 0.01282101 0.06324938 0.07145709 0.07989149 -0.0075104446 0.20075789 0.11148412 0.026231704 -0.120292634 0.1332441 -0.0055893036 -0.0502754 0.027459031 -0.07975212 -0.044402666 0.21639487 0.017915012 -0.03220028 -0.04775991 -0.106232606 -0.02255217 0.041416045 -0.10010534 -0.028828789 0.038666908 -0.023804693 0.015452456 -0.06130529 0.069145456 0.08803662 0.031285834 0.026387336 -0.01543164 0.0557379 0.0087514315 0.057568345 -0.02684362 -0.0057784854 -0.17712376 -0.09268728 -0.038268648 0.13696945 -0.006380143 -0.00856876 -0.05070131 -0.036506534 0.047627546 0.14377543 -0.12943532 0.0041293064 -0.042350993 -0.03596665 0.05418286 0.072267115 0.047061168 -0.09455983 0.0094550755 0.0051232483 0.16602421 -0.015048193 -0.059710544 0.044777412 0.014428907 0.0651524 0.09487774 0.04947921 -0.015293051 0.030762855 -0.0046966583 -0.09428697 -0.22386785 -0.01037868 0.034169182 -0.120073445 -0.037860222 0.06267236 0.038536042 -0.035724457 0.028827492 -0.050467927 -0.006601981 0.030410796 0.054643247 0.026783956 0.14931476 0.07482484 -0.02524986 -0.058535695 -0.005684821 -0.10100079 -0.15461604 0.06951017 -0.08291154 0.027325388 -0.015405184 0.044133652 0.068179406 0.09847911 0.12445718 0.07961295 0.014058177 0.055340733 0.10186324 -0.15654261 -0.07556916 0.026760278 0.023558902 -0.06633931 0.04529624 -0.017068425 0.117159955 0.13149478 -0.091047645 0.02041525 -0.11712306 0.027020609 0.10592241 0.0007034745 -0.022807319 -0.029706841 0.0469796 -0.09756258 -0.10659776 0.11745153 0.031312026 -0.09944352 -0.011681176 -0.017047253 0.0703444 -0.012647344 -0.18492463 0.12991853 -0.041593183 0.17884722 0.14285067 0.14906427 -0.059042707 0.06705883
chemotherapy -0.029431185 -0.08487393 0.005331009 0.061761547 -0.049149737 0.05463419 0.036712088 -0.13534069 -0.075211965 0.1231975 0.003259524 -0.27408943 -0.13836911 -0.20444782 -0.069980994 -0.05622563 0.0731371 -0.17830259 0.0092227105 -0.16203733 0.10984026 0.03841496 -0.076453656 -0.20936678 -0.06489494 -0.08837766 0.029336404 0.037614893 -0.10827303 0.112846084 0.0025755172 -0.0021400265 -0.12593329 0.029744355 0.07248667 -0.0626553 -0.002817022 0.02887205 -0.031365383 0.04507 0.045856297 -0.1658084 0.13793784 -0.21040457 0.00046106038 0.111712925 -0.14598994 -0.11285048 0.021602198 -0.05404448 0.10615057 0.087780155 -0.029631691 -0.16166888 -0.1591814 0.032147907 0.0041394127 -0.08158756 0.12457997 0.08853748 -0.05208497 0.009761812 0.08227351 -0.022733921 0.19655707 0.07995099 -0.07961673 -0.040278733 0.02043747 0.055819206 -0.049777567 0.08479562 0.057703283 -0.048855387 0.1612688 0.02694486 -0.040081453 0.18608934 -0.061002072 0.11753098 -0.07328531 0.023391787 -0.054210547 -0.12248601 -0.081118375 0.0009554139 -0.015667947 -0.080869935 0.16144936 0.09666177 -0.039361507 0.051497325 0.049340107 -0.096182704 0.0037800437 -0.20223068 0.0062040943 -0.11259024 0.084809296 -0.00033146635 -0.16877168 0.051962845 -0.007981843 0.12568606 -0.0103947995 0.13901873 -0.07031307 0.012580666 -0.051908635 0.089343525 0.044057596 0.03338661 -0.1589732 -0.054775123 -0.13636637 0.055326015 0.23819527 0.08463235 0.0068914755 -0.15381207 0.04584369 0.08989662 0.12461879 -0.017247256 -0.11037002 -0.22193012 -0.08498572 -0.02910632 0.13434571 0.20433526 0.0029300957 0.10100124 -0.04354984 0.11876922 0.16964592 -0.13363367 -0.04493354 -0.12415972 -0.034794666 0.17259014 0.07879769 -0.18275641 0.06697194 -0.0037656284 -0.21434173 0.037997257 -0.010499158 -0.08607567 0.08339857 0.027992675 -0.11219865 -0.017475275 0.09781579 0.008339411 -0.056773473 -0.07726631 0.109386764 -0.14123736 0.18351458 0.051809102 -0.030695915 0.07689531 -0.0011329481 0.010044567 0.124396265 0.115100004 -0.019448085 0.021260345 0.07171651 0.07246438 -0.043920487 -0.06590333 0.2827112 -0.14741926 0.1270895 0.1706425 -0.016924731 0.25168172 -0.17845462 -0.08807673 -0.07093636 0.054314166 -0.026713297 -0.14426205 -0.034193613 -0.048449334 0.043983124 -0.082782075 -0.037991315 -0.19126728 0.08756701 0.28646854 0.23389444 -0.054682557 -0.13127573 -0.048594795 0.32598552 0.17800885 0.040120658 0.10469855 -0.018173868 -0.06054424 0.022166539 0.08421273 -0.10021259 -0.16459091 0.15208875 0.096768476 0.22468567 0.1545811 -0.21556784 -0.11465156 -0.29103336 -0.019664424 0.030823568 0.10233258 0.21517856 -0.0041577197 -0.035589617 -0.27830487 0.13888605 0.16056845 -0.10451772 0.11709524 0.017228397 0.112989716 0.16893804 0.050761852 0.08974348 -0.15603395 0.07665187 -0.10846574 -0.11689077 0.18312754 -0.17669216 0.0072567347 0.043424696 0.04938057 -0.03416499 -0.06559323 0.18114933 0.045857854 0.02109162 0.14108552 0.011219827 0.01959987 -0.0008641265 0.031635333 -0.016666396 0.008151032 -0.16011183 -0.11669895 -0.05540253 -0.081855655 0.064772226 -0.05867418 0.084406324 -0.10271741 0.08146456 -0.104812264 0.27113402 -0.04901265 0.1376681 0.10812073 -0.06415721 0.010426406 -0.12061122 0.035542306 0.07716282 -0.043775987 0.057881877 -0.31237236 0.009837842 0.01337431 0.075682215 -0.026244318 -0.11400129 -0.08426369 -0.022600427 -0.14074957 -0.20003046 -0.012922578 0.1570306 -0.053801704 0.0612882 0.0757041 0.18091507 0.10487621 -0.17587738 0.04428836 0.09291652 0.17099649 -0.09976183 0.098356016 -0.19693775 -0.10255922 0.13851242 -0.048151743 -0.17889065 0.029959008
large -0.011127785 0.07003437 0.0108768465 0.055419 -0.13546316 0.009397461 -0.005069796 -0.03834065 -0.11587655 0.07053199 0.0746984 -0.09270976 0.026588196 -0.03460156 0.10840189 0.07858336 0.045526654 0.15143706 0.07225587 0.05906362 0.16887906 0.029834177 -0.12779067 0.011578195 -0.14079024 -0.021731388 -0.10453276 -0.00931973 -0.039236423 0.1505089 -0.21967536 0.15618788 0.06446186 0.049843688 0.18238206 0.01953626 -0.1376677 0.07064272 -0.023109438 -0.027501639 -0.073153056 -0.011600677 -0.081149794 0.051327832 0.02299283 0.12177777 0.055682532 -0.16262709 0.011149951 -0.10623812 -0.09509678 -0.11062215 0.052375123 -0.11906697 -0.0361214 0.041314993 -0.012929254 -0.098142244 -0.057918686 0.19297932 0.08494767 -0.056686856 0.0045698914 -0.06939062 0.01543971 0.04535102 -0.0386753 -0.04012068 -0.028447077 0.026052184 -0.048851244 0.20878394 0.21095142 0.008801063 0.059968133 -0.042535998 -0.064910434 0.0057177874 -0.029674014 0.039912894 -0.09446597 -0.047714107 0.15085302 -0.07487082 -0.10621665 -0.079448886 0.119218215 -0.121740915 0.09143535 -0.07459505 -0.018535191 -0.04228843 0.10841085 -0.09917197 0.05501657 0.10325315 -0.062254246 -0.15037018 0.1523226 0.046375353 -0.073701374 -0.033617016 -0.06881425 -0.020762699 -0.08278797 -0.024992242 0.016216092 0.00057334825 0.01157185 -0.0059481845 0.04516283 -0.046122488 -0.1495062 -0.0061286385 0.059842214 -0.053104114 0.030641437 0.005109666 -0.07688914 0.11765871 -0.16312687 -0.05301983 0.06744595 -0.09716282 -0.06927428 -0.048550095 -0.100631855 -0.028372327 -0.037374698 -0.0222007 -0.050045166 -0.07693835 -0.17184173 -0.08820635 0.012781865 -0.0063767424 0.06846195 0.008349182 0.017633671 -0.086482145 0.27208978 -0.0357324 0.081601 -0.050365515 0.04240549 -0.058998346 0.022213953 -0.056900784 -0.17363967 -0.017644389 -0.0032651844 -0.007022441 0.086220756 0.11166313 -0.0672166 0.07138339 -0.2579563 0.0038400604 0.066713855 -0.037256036 -0.16582282 0.07703404 -0.075915694 0.021345004 0.04577962 -0.19248003 0.11788289 0.10420872 -0.023950905 0.002740016 -0.07684444 -0.05646608 -0.0141051505 0.07172808 -0.09778026 -0.07788668 0.11102182 0.24522209 0.017860144 -0.11531662 0.10843269 -0.09268401 -0.0006231924 -0.030560415 -0.10332774 -0.14982639 -0.010128439 0.07678595 -0.017793119 0.036237895 0.08379481 0.13122731 0.08559021 0.021900214 -0.02818034 -0.027879477 0.1122412 0.042180747 -0.035363775 0.10845728 -0.06988396 -0.07210653 -0.0045471373 0.0508379 0.08283972 -0.12532586 -0.048212085 0.11837012 0.04936518 0.039332014 -0.08870764 0.075516045 -0.106184945 -0.038508166 0.073185705 0.06287877 0.13241665 -0.036833752 0.18745176 0.066808544 0.12009793 -0.020911787 -0.074067295 0.0038320525 0.04603842 0.093188345 0.14984673 0.09051723 -0.08715285 -0.009390188 -0.09201958 0.027896602 0.03710396 0.15022574 0.07994955 -0.07209 -0.023047851 0.024738504 -0.06270309 -0.0038830605 0.114536144 0.006531635 0.1219842 0.114122465 0.017680846 0.025467161 0.0030439436 0.010164499 0.024050977 0.034741838 -0.018770123 -0.05788268 -0.13024361 0.09291449 -0.077440225 -0.09484178 -0.028255137 -0.013775456 0.017711483 0.14200957 0.068391606 -0.08495666 -0.08642251 0.029462287 0.028650131 -0.16299494 0.05488403 0.08620366 -0.021519395 -0.048268218 0.042724594 0.057529528 0.08171448 0.03259421 -0.113483205 -0.0850285 -0.26596758 0.16312884 -0.028054463 -0.15713002 -0.054658376 -0.03890834 0.043594867 -0.04020083 -0.03219052 -0.025088403 -0.050904263 -0.06740005 0.12760042 -0.1817277 -0.027832767 0.036912624 -0.031296853 0.08218984 -0.07111518 0.0923967 0.035558175 0.044026233 0.009725076 0.10891474
axillary 0.013706696 -0.1568392 0.11928631 -0.15818787 -0.04697731 0.11708914 0.15259585 -0.122287706 -0.08954127 0.08059951 -0.028247317 -0.23128496 0.16408662 0.047418576 0.16790621 0.058892913 0.07206502 0.18412274 0.1601593 0.009980411 0.18335454 0.054400954 -0.04458524 -0.10093232 0.04845708 -0.27328473 -0.114025556 -0.011652855 -0.192118 0.034082476 -0.122122936 0.1711037 -0.2046645 0.17046416 -0.020750696 -0.18873082 -0.057918288 0.14772509 0.086473614 0.15607879 -0.021656025 0.011210359 0.07475642 -0.03798985 -0.09129018 0.1108958 -0.010957322 -0.1122694 0.016067613 -0.19322123 0.13648827 0.08590874 -0.14016746 -0.036629852 0.037982225 0.07501129 0.12936082 -0.15996319 0.25376943 0.08771307 0.0011539147 -0.10947038 -0.022148151 0.041964285 0.051513817 0.114442065 -0.21205333 -0.14727582 0.18074669 -0.043703284 -0.044752784 0.23075552 -0.03733147 -0.037096545 0.13809098 -0.053936828 0.2231741 0.09750533 0.19297138 0.15112853 -0.06471648 -0.009226839 -0.01925741 -0.0913344 -0.29655498 -0.054428283 0.052096877 -0.16885825 0.04564138 -0.17255111 -0.04399186 0.007954606 0.13822739 -0.030251142 -0.09212663 -0.024268257 -0.0820274 -0.11136409 -0.031414554 0.08556334 -0.063625865 -0.2519467 -0.12915736 -0.054685526 -0.053643443 0.31255826 0.039314162 -0.17069787 0.00065410405 0.16504067 0.09650803 0.18067026 -0.36544073 0.096576124 0.06616749 -0.01925605 0.05484286 -0.09730125 -0.07334845 0.050407197 -0.2302105 -0.03016549 0.18821698 -0.12209089 -0.035855632 -0.13038844 -0.008347687 -0.06730548 0.0072478857 0.027452448 0.006289785 0.13161099 -0.050926313 -0.005688482 0.19471838 0.107185185 0.037068874 0.09671152 0.17278966 0.23261689 0.084414855 0.018443378 0.14768046 0.10034145 -0.03307156 -0.060957357 -0.13466212 -0.21091066 -0.09500761 -0.1630982 0.009823278 -0.031204985 0.1851323 0.07475508 0.027102068 0.12912089 0.08680248 0.117707804 -0.037929874 0.33858898 -0.041438837 0.093563154 -0.26104683 -0.06321874 0.056971267 0.1828804 0.037620474 0.18893623 0.18425293 -0.04499391 -0.058691196 -0.1083848 -0.0854314 -0.2087026 0.08259503 -0.07867778 -0.25125742 0.12018565 0.0910021 0.13726997 -0.057561018 0.17824666 0.20557837 0.05756482 -0.048793457 -0.076757856 -0.061214622 -0.061290212 0.07562612 -0.048857447 0.031003864 0.31663233 0.11505391 -0.09291635 -0.35643926 0.035673104 0.08893532 0.16523355 0.03273775 0.086142026 -0.0840404 -0.062316667 0.17606466 0.06156455 0.099448524 -0.044266123 0.050682884 0.042578973 0.1709048 0.22138114 -0.16487965 -0.1356347 -0.052777 0.16317318 -0.11409418 0.0031882743 0.05802888 0.0024925864 0.29102755 -0.014229744 0.13339975 0.37212983 0.028909506 -0.08040609 0.22677775 0.027483432 -0.035029534 0.09964795 0.22122785 -0.15797253 0.15663221 -0.09850648 0.013802615 0.049061343 -0.23620807 0.118570186 0.11274177 -0.099796124 0.080409154 -0.024519753 0.25228655 -0.13838774 0.117509864 0.1432547 0.12578836 0.011882128 -0.1777311 -0.04516512 -0.15078428 -0.09263459 -0.20961757 0.072788425 -0.12117743 0.048992403 0.054707997 -0.07230074 0.20295171 0.07681402 -0.16801088 -0.08749731 0.31699038 -0.057288386 0.13912731 0.019313669 0.026905423 0.19125743 -0.070448935 0.0014564154 0.019134255 0.017216338 -0.15189983 -0.27077284 0.11040175 -0.024142494 0.08294668 -0.10719502 -0.07497168 -0.071801126 0.024366817 0.15173689 0.013946404 -0.007028157 0.23819362 -0.03601754 -0.029119689 0.06453427 0.13245648 0.030138645 0.0044912226 -0.14721967 0.17109808 0.2666738 -0.09208097 0.16869406 -0.17441209 0.012019155 0.13072556 -0.090082385 0.20621832 -0.07388095
cell 0.20335518 0.1181656 0.19227353 0.0512166 0.017279746 -0.15449551 0.04024477 -0.260941 -0.054956313 0.33220378 -0.023754202 -0.07713679 -0.052587338 -0.084323935 0.17425153 0.062673725 0.27549624 0.019748319 -0.0922681 0.16394734 0.1059917 -0.0031721997 -0.19693892 -0.04382055 -0.100930534 0.107777625 0.0047307457 0.0022506039 -0.08422878 0.17241195 -0.1315271 0.064630665 -0.040389944 -0.01915152 0.13943276 0.06101009 -0.11627856 0.025718713 0.107162654 -0.09370127 0.03909912 -0.024355477 0.1700019 -0.042754106 -0.03269623 -0.018473558 -0.18236423 -0.007758513 -0.13186051 -0.13136888 -0.13755798 -0.017438961 0.26722783 -0.048978586 -0.09113739 0.1946355 0.035661463 0.15164378 0.04928407 0.12882873 0.10659457 0.18373604 0.106679454 -0.02680838 -0.028174741 -0.15504634 0.035314564 -0.15281165 0.043676913 0.09096964 0.117427826 0.01426588 0.032812286 0.035532806 -0.02054589 -0.08219032 -0.051513493 0.03521201 -0.20400748 0.07417254 -0.003567345 0.018905358 0.19176212 0.0015156491 -0.08339852 -0.031670786 -0.010911447 -0.17804556 0.14216822 0.03267356 -0.0020290778 -0.064923696 -0.06973814 -0.22136122 -0.21709587 0.020601401 -0.024670715 -0.1692616 0.13726999 0.04223479 -0.16663036 -0.01835436 0.07760753 -0.049991947 0.019046493 -0.13585459 0.00510751 -0.002614459 0.23487264 -0.08050412 0.25205255 0.025198223 -0.05922335 -0.21763347 -0.058646113 -0.14325589 0.25776687 0.017421324 0.21493012 0.09696203 0.24737635 0.017519144 0.16526212 0.08255332 0.018726204 -0.11289669 -0.17988299 0.14059886 -0.07216611 -0.0571115 -0.0065012807 0.16421585 -0.035682276 0.057802584 0.18484455 0.043758944 0.16315322 -0.15983865 0.0454706 0.28417024 0.049155407 -0.06939594 -0.0024107026 -0.058380544 0.007846067 -0.16414891 -0.18282388 -0.13968264 -0.090078995 -0.07611089 0.013236059 0.102096565 0.053602368 0.047253843 0.04883264 -0.06543248 -0.31596893 -0.09534688 -0.008572343 0.08535683 -0.21768053 -0.033424553 -0.089702934 0.108931966 0.11612664 -0.039196044 0.05899469 -0.055017807 -0.19234678 0.012765871 -0.027611386 0.009671432 -0.20158641 -0.0067398045 -0.0017546263 -0.07699334 -0.04065971 0.21073754 0.0037927905 0.018909564 0.077050634 -0.13547267 0.14843114 -0.24071257 0.026690397 -0.16141078 0.04169183 0.20289916 -0.033322394 0.20202221 -0.0032995804 -0.093640804 0.052390426 0.22835313 0.19159724 0.12881136 0.1178962 0.10620471 -0.17856567 0.017223973 -0.10044251 -0.11096813 -0.06684761 0.17973965 0.015043932 -0.014504347 -0.17200711 0.20685449 -0.1561131 0.050871395 -0.18553889 0.025763813 0.036555123 -0.010092484 -0.1367816 0.22095516 -0.08685941 -0.057809077 0.21159582 -0.045007974 0.036724858 0.17103529 -0.19015333 0.13297343 0.02351219 0.043059696 -0.09806644 -0.03075411 -0.40464208 -0.15227202 -0.075382 0.062022563 0.20441222 0.14760649 -0.08938731 0.11311541 0.012335995 0.20844398 -0.07782489 0.17286085 0.2028657 -0.020992637 0.047659777 -0.023955895 -0.030778369 0.0072024437 -0.015395529 -0.26255128 0.14455517 -0.03680271 -0.17665733 0.023249535 -0.28086415 -0.13706055 -0.02820522 -0.019930799 0.17223218 -0.2142015 -0.05790432 0.006960048 -0.27956656 -0.074623585 0.030637715 -0.04961879 -0.048914924 -0.0017719172 0.01167716 0.11947759 0.061516 0.06525637 0.087341815 -0.26666883 0.069762535 0.109599866 -0.121417426 -0.08923323 0.0014212829 0.06049165 0.22253701 0.1643363 0.02918206 -0.09949274 0.21344186 -0.29671872 0.19009821 -0.132718 0.041609224 0.091038 0.11124119 0.025329664 -0.06828833 0.07401202 0.046832252 0.042524546 -0.045365553 0.14100522 0.024174009 0.1883303 0.15175147 0.16978315
recurrence -0.030212665 -0.11945546 0.021657653 -0.12522736 -0.041292164 0.06547888 0.013198663 0.0051099546 -0.18474364 0.072556615 0.046668045 -0.10287445 -0.0879433 -0.010178235 0.03406283 0.15643467 0.1382684 -0.01758776 -0.11521825 -0.15037037 0.088285126 0.06725304 -0.10419962 -0.08519433 0.09662787 0.019153124 -0.01602166 0.038705148 -0.016972834 0.055202484 -0.06127132 0.087139025 -0.11751818 0.09572047 -0.032608464 0.04582356 -0.04066753 0.107537925 -0.0006134257 -0.036720283 -0.18487327 0.050456773 -0.07518689 -0.029269727 -0.04317941 -0.049846157 -0.028411675 -0.20428087 -0.10334648 0.0066295285 -0.06577453 0.1081805 -0.043152504 -0.0751695 -0.22278625 0.15667936 0.11728598 -0.13533211 0.028350603 0.00973589 0.066797994 -0.020666068 0.015686983 0.020993482 0.18273655 0.06273754 -0.012979011 0.10672313 0.09298333 -0.13457471 -0.054085094 0.15014055 -0.08556645 0.082878254 0.14153486 0.084524155 0.22823566 0.042759217 -0.026472678 0.032389823 -0.14232482 0.013352476 -0.021772813 -0.11933279 -0.029768394 0.027205452 0.117842615 -0.12594467 0.14215702 0.052794654 -0.044214576 0.10868526 0.228644 -0.122065686 -0.03384238 0.0535751 -0.09819319 -0.08325553 -0.042448025 0.13178514 -0.10157688 0.03052023 -0.006813372 -0.094722755 0.047461376 0.044944905 -0.0016309874 -0.09557927 0.047370307 -0.022878587 0.007884784 0.12249054 -0.06250633 -0.14870915 -0.09009007 -0.18677759 0.08714132 0.0004535064 -0.021999642 -0.021832466 -0.103804775 0.18413176 0.06512685 -0.1379174 -0.052967485 -0.10133913 -0.015732056 -0.05735808 -0.0022240095 0.023248997 0.04827063 0.15957071 -0.10721256 0.05789914 0.23356305 0.11388398 0.020146409 0.060728084 -0.096963085 0.10403955 0.05479095 0.05089605 -0.034657653 0.034049094 -0.072824694 -0.019758377 -0.017764416 -0.23803464 -0.10364703 -0.16032976 -0.09199068 0.088580914 0.14643924 0.08851744 -0.081050485 0.08766203 -0.20018306 0.039540906 -0.07359118 -0.059105497 -0.07825456 0.09205547 0.02925454 0.14918686 0.08057046 0.05125275 0.16755381 -0.08623278 -0.273025 0.20906529 -0.030309955 -0.040541165 0.18253098 0.037833847 0.034453273 0.03922748 0.057782747 0.26310378 0.0063797827 -0.09636188 -0.03254417 -0.058335856 0.10485314 -0.05476774 0.02882612 -0.04633189 -0.02512823 -0.13025285 0.0177611 -0.080098696 0.14695989 0.31458074 0.019085305 -0.033803366 -0.057809338 0.08052069 0.007405324 -0.028319575 0.07367278 -0.04288846 -0.1642758 -0.11406867 0.06013153 0.045463376 -0.23712118 -0.21028784 0.061295394 0.11511624 0.13159946 -0.023005208 -0.041241873 -0.15258883 -0.17885767 0.15882671 -0.050207805 0.028399738 0.054318257 -0.26471975 0.03108457 -0.038757384 0.1844948 0.23647477 -0.000825298 -0.11119941 0.114027634 0.38208488 0.2977162 0.1526912 0.31436962 -0.22983766 -0.073418446 -0.08441352 0.0989988 0.2576011 -0.008661528 0.071777724 -0.0747892 -0.10979903 -0.013034956 0.0928425 -0.07765132 0.008840462 -0.0101245465 0.10671267 0.025179487 0.062217414 -0.030624399 0.044241022 0.107568376 -0.004972975 -0.0016697586 -0.050458457 -0.011759698 0.041878473 0.03071819 0.15324417 0.06733431 0.014509662 0.059379935 -0.24298026 0.13882704 -0.11214827 -0.19069947 -0.052519612 -0.01279355 -0.014179819 -0.17872201 0.018392786 0.36759582 -0.109812066 -0.08065315 -0.06535765 -0.13322043 0.17357026 -0.081996925 0.040407516 -0.2147465 -0.06371372 -0.11419328 -0.17553516 0.034919 0.018117461 -0.052220877 -0.1079997 0.00041660992 0.07337869 0.15272693 0.011280165 0.012050181 0.0059057833 0.06450289 0.06971733 0.08749936 -0.17258574 -0.027860919 -0.17898111 0.0059629143 -0.0054754135 0.116996326 0.010833497
flap 0.013342286 0.2308792 -0.1210255 0.28857318 -0.036120262 -0.0834749 -0.28452647 0.07443492 -0.20234933 0.12282197 -0.016386013 -0.12887652 0.026110647 -0.0023054625 0.1507324 0.004829915 0.1632961 0.19054411 -0.07144 -0.072572626 0.043301586 0.16004936 0.10561036 0.21839122 -0.270305 0.06872628 -0.1217032 -0.044397812 -0.23497403 0.310351 -0.019578906 0.06658131 0.07178837 0.11667603 -0.041564368 0.097312614 0.08396061 0.21612836 0.10481895 -0.059799764 0.0018416665 0.07490012 -0.24533094 -0.052553736 -0.23802072 0.18485077 0.25616658 -0.28475466 -0.073933676 0.06311004 -0.10263039 0.18754333 0.24535267 -0.302607 -0.037382435 0.37270167 -0.1527357 -0.23600933 -0.049948387 0.20341025 0.14770786 0.044334844 -0.22399035 0.24340351 0.11724038 0.047011856 -0.12677708 -0.1291625 -0.02395255 0.24411556 -0.06491645 0.2804131 -0.1413545 -0.08909696 0.14480977 0.04148122 -0.17261061 -0.1518347 0.119177006 -0.009122413 0.059657853 0.15984753 0.13850686 -0.23147872 0.11885094 0.13389298 0.25026453 -0.08972274 -0.17028974 -0.010683973 -0.16957577 -0.21101935 0.29464692 -0.123690404 0.005899909 0.27357697 0.19091083 -0.17895229 0.21104094 -0.01998659 0.10127452 -0.062325977 -0.28795788 -0.3778609 0.03087467 -0.23958673 0.09791927 -0.1936016 -0.05009622 -0.04765811 0.30585715 0.13919707 -0.32445148 -0.19738893 0.2011222 -0.06489926 0.051515393 0.28597596 0.102074295 0.20683789 -0.30343777 -0.00034489596 0.22294828 -0.156894 -0.14121649 -0.100848645 0.070936576 0.008015973 -0.09633037 0.18317167 0.17566824 -0.2970767 -0.36361396 0.051586006 -0.13747162 0.008028292 0.07933887 0.00554309 0.051388085 0.04389734 0.19966874 0.021117005 0.1290214 -0.1871593 0.30421996 0.17329663 -0.08560401 0.048489884 -0.15441526 -0.36457023 -0.06971164 0.037243143 -0.15602237 0.048564162 -0.005810456 0.11577111 0.05195348 -0.00026527105 0.08107583 -0.122625604 0.059961714 -0.037265893 -0.20750266 -0.10054472 0.07299828 0.15285769 0.0032000507 0.14513478 0.2769553 -0.043889083 -0.24782307 -0.08752202 -0.079953894 -0.07108879 -0.23071787 0.014873416 0.117163606 0.21120115 0.06403619 -0.121195674 -0.17135808 -0.043940753 0.14253162 0.14045188 -0.2117822 -0.025232451 0.11220219 0.12866235 0.020415898 0.07138277 0.058145776 0.04561083 0.11027897 -0.07510084 -0.11287653 -0.0023195392 -0.09285611 -0.030215347 0.0061721527 -0.16186732 -0.007815646 0.07722015 -0.04575183 -0.117337316 -0.039470367 0.08561755 0.0013927424 -0.24716829 0.0434193 0.0989259 0.02026224 -0.0018997457 -0.10964924 -0.06209912 0.17506915 -0.015132184 0.17189401 -0.17147216 0.26211393 0.16668126 0.23405202 -0.02274012 -0.032461487 0.13187303 -0.07999505 0.08820848 -0.041004606 0.13805589 0.10632615 0.036978986 -0.093627244 0.014221362 -0.25551245 0.076681934 -0.039472032 -0.12948556 0.027983112 0.054089103 -0.056700967 0.09095355 0.09929919 -0.029946161 -0.12470832 0.026287647 0.225336 0.100067355 0.2751147 0.15047905 -0.063275665 0.02316132 0.17634694 0.027234197 -0.07633476 0.03930924 -0.046136696 0.25102437 0.057558637 0.06319873 0.07483447 0.26453826 -0.081103556 0.107790604 -0.109779105 -0.12155991 0.2786469 -0.27480823 -0.06961325 0.11260387 0.05726338 0.0361254 0.04699753 -0.039184276 0.21834852 0.11619474 -0.007497548 -0.23018026 -0.29187998 0.125872 -0.009380814 0.089945786 0.0372206 0.02275285 0.03931356 0.019483231 -0.16588587 0.042108513 0.07409669 -0.113412395 -0.079765454 -0.09841518 0.13853566 -0.032196037 -0.0017170972 0.1267112 0.17992653 0.10188548 0.16694279 -0.034028202 -0.026327075 0.0208078
stage -0.015527517 0.043559827 -0.02850199 -0.05490233 -0.076005034 -0.01463046 -0.026691198 -0.031767022 -0.11683607 0.00813394 0.023911972 -0.10170317 -0.1237825 -0.020175472 -0.13657774 0.055734925 0.08406668 0.14834267 -0.06890714 -0.045183305 0.013082567 0.030557897 -0.14089948 -0.033274777 0.058587566 -0.03923726 0.026827157 0.2089115 -0.00047301425 0.14223722 -0.012239263 0.09171138 -0.015834896 -0.014459546 -0.0486947 0.040613353 -0.10563924 0.06820588 -0.054520562 0.030965611 -0.12318678 -0.049285617 0.028889846 0.047663517 0.063680656 0.04527237 -0.102003515 -0.062159434 0.026858747 -0.004153893 -0.014059545 0.008256166 -0.04783454 -0.04267843 -0.20471673 0.0074072606 0.06157072 -0.20599712 -0.036809802 0.18017691 0.06597665 -0.047110885 0.0016924483 0.000832777 0.13186571 -0.052384373 -0.027074264 -0.041856986 0.11890271 -0.183116 -0.1856526 0.17597705 -0.017673949 -0.009128302 0.025391059 0.21532221 0.0070386506 0.06413522 -0.07711071 0.038407184 0.0389037 0.023983901 0.09604968 -0.16963924 -0.04507169 -0.10000513 0.014807918 0.033765733 -0.046765264 0.14783776 -0.010881063 0.031151488 -0.119384326 -0.01858877 0.11186665 0.06709046 0.036479227 -0.047190484 -0.031082535 0.030643884 -0.19933279 -0.021203227 -0.034916185 0.09496724 0.040537037 0.07176116 -0.03543288 0.004170193 0.15712656 -0.008358072 0.13922197 -0.09396357 -0.16454704 -0.03031583 -0.005322706 -0.041879177 0.027689708 0.19419098 -0.030398494 0.035668425 -0.117259584 0.016750364 -0.0049588196 0.040651407 0.023276415 -0.013838592 -0.03407706 -0.008758546 -0.020454822 -0.015194874 -0.10725477 0.026992155 -0.04628188 -0.017771749 0.074518725 -0.116019875 0.19576979 0.06841265 -0.06648804 0.15647328 -0.00083172944 -0.07842204 0.051562786 0.04967468 0.09564461 -0.015109549 -0.16331507 0.016623104 -0.06668284 -0.07459722 -0.030332798 -0.036459804 0.21128376 0.09241191 -0.025356604 0.01236527 -0.09319825 -0.11821623 0.013443143 0.08468921 -0.08414681 0.01660181 -0.14333828 0.08053945 -0.080170915 0.02033077 0.004875936 0.03432024 -0.07746226 -0.043591198 -0.13608338 0.0062001543 0.08136176 -0.111811936 0.15161157 0.008135831 -0.08003812 0.32126677 -0.027318526 0.024560813 -0.0048556533 -0.11914944 0.04930297 0.0630628 0.034805946 0.05674123 -5.8556136e-05 0.07495235 -0.03173457 -0.052994616 0.10778113 0.19483604 0.04682929 -0.25869903 -0.111499 0.12304457 0.095988154 0.07782583 0.113670595 -0.098206975 -0.13146974 -0.056507062 -0.007582204 0.13399698 -0.067747235 0.015008986 0.090248436 0.015223362 0.10285625 0.15597263 -0.12994505 0.04711022 -0.10104693 0.18270364 -0.004600352 0.14635783 0.14751956 -0.08089669 0.018093232 -0.23308553 0.062173646 0.08627587 -0.046016086 0.035690937 -0.050932307 0.041607257 0.14093181 0.07005409 0.19837178 0.02617262 0.00014542468 -0.12985085 -0.053761087 0.11891478 0.08713668 0.046146706 -0.122101076 -0.013237052 0.003589428 -0.039669856 0.204924 0.0459054 -0.012590573 0.04755977 -0.088862255 0.03570815 0.040758 0.029997583 -0.01662928 0.15216282 -0.08609757 -0.18508145 -0.071574904 -0.08245738 -0.2110119 0.04340351 -0.049325693 0.047762044 -0.06733661 0.11309405 0.24170795 -0.027987072 0.041879203 0.14565034 0.012630946 -0.19195375 0.03027562 0.0062638326 0.13827546 -0.09291533 0.12981708 -0.12420594 -0.039264504 0.061984334 0.09100652 0.00800737 -0.11020842 -0.044058014 -0.021496957 -0.030682145 -0.05827639 -0.0766826 0.13468942 -0.18371241 -0.017580153 0.103765786 0.12322837 0.020391209 -0.13624223 0.07424062 0.10204478 -0.10627915 -0.010962949 0.08181827 -0.02700548 -0.05432836 -0.0007161819 0.104871675 -0.037380416 -0.07603649
review -0.032616653 -0.26225424 -0.00043756142 0.0032867843 -0.04409401 -0.0712826 0.018963521 -0.011392265 -0.12547815 0.084815815 0.069994345 -0.056495577 -0.15815106 -0.027705794 0.0153603135 0.0708073 0.013956998 0.21511276 0.14961424 -0.15004334 0.133266 -0.005631033 -0.22737372 0.016638596 -0.038752045 -0.15700713 0.019520335 -0.009691955 -0.054671496 -0.1011216 -0.046174943 0.017473985 -0.05694172 -0.08460021 0.11608888 0.16771442 -0.13872828 0.09482409 0.030331284 -0.11544827 -0.12384319 -0.18267642 -0.039000574 -0.02398992 -0.076792076 0.025808765 -0.17885059 -0.0146900015 0.16734163 -0.04655877 -0.055400215 0.11121955 0.04455453 -0.038086932 -0.041310567 -0.059425294 0.09780627 0.15986834 -0.03954305 -0.12058172 0.11398959 -0.072234765 -0.022373118 0.0030798456 0.04908173 0.10941109 -0.13062653 0.046569638 -0.0057405024 -0.03324578 -0.18428586 0.19942199 -0.10036648 -0.06961373 0.076618396 0.059056524 0.02630658 -0.009133202 -0.060463537 0.054849334 0.18315074 0.06510543 -0.107762605 -0.09144567 -0.09482581 -0.03571005 -0.12818266 -0.06511207 0.076581776 0.06383258 0.019003559 0.11453495 0.02927847 0.035431918 0.063136525 0.06713611 -0.031258974 -0.036576096 0.12914594 -0.014623481 -0.079355426 -0.18420418 0.04710758 -0.00077853235 0.0009587375 0.025819551 -0.105716825 -0.16578935 0.0973015 -0.02351607 -0.014745224 0.02087498 -0.12294095 -0.039965704 0.017443018 0.05325943 0.07118176 0.09411247 -0.049095456 0.05378807 -0.12149637 0.18228239 0.07044474 0.08803772 -0.18468031 -0.011924614 -0.0731747 0.016506 -0.034924254 0.11135164 0.009067495 0.04534222 0.023596726 -0.03649682 0.19522624 -0.04732492 0.129391 -0.06578611 -0.11999997 0.08095566 0.1230672 -0.10774599 -0.007066338 0.057357885 -0.02306312 0.13519068 0.03708569 -0.023666136 0.016058568 -0.1043416 -0.16266124 -0.014009772 0.07289965 0.056437843 0.017783567 0.13000858 0.029692149 -0.16624919 0.14585829 -0.09405433 0.08938537 -0.0012942713 -0.034565836 0.008381087 0.008702461 -0.07376692 0.17014958 0.039288815 -0.02259824 0.13201107 0.06073019 -0.0540488 0.027094046 0.009698486 -0.04025948 0.011885509 0.051879793 0.19043472 0.09561791 -0.082465835 0.04674453 -0.0012611204 -0.0014539084 0.09932256 -0.05077998 0.010530604 0.10677204 0.16252543 0.016739361 0.04746581 -0.05853771 0.11242411 0.015439576 -0.06853751 0.0026506432 0.14847997 -0.04609426 0.16139935 -0.03105826 -0.0375749 -0.13009508 0.0047349213 0.067146435 0.15964384 0.21088289 0.06881656 -0.06305005 -0.00089951634 0.057658825 0.12931962 0.008856166 -0.022021834 -0.038839504 0.0699174 0.09467641 0.025937475 0.15173379 -0.052391898 -0.028596124 0.10696197 -0.12286895 -0.012235902 -0.113463424 0.017514644 -0.10279493 0.22798242 0.12907955 0.08658165 0.09762944 -0.046075366 0.0854164 0.030325672 0.11993546 0.055300094 0.11795813 0.11358126 0.085837245 -0.05931326 -0.038788684 0.126164 0.116815954 -0.08749707 0.045700036 0.14351654 0.2020441 -0.0018622065 0.085851476 0.019145824 -0.07900555 0.16892272 -0.21283202 -0.031415235 -0.19467756 0.039095886 0.06188298 -0.19671361 0.08995225 -0.049137767 -0.035783086 0.103512675 -2.0984304e-05 -0.03733645 -0.03744939 -0.052996583 0.035885695 0.020000994 -0.011205777 0.09009103 0.17296158 -0.0944009 -0.08171606 0.07777311 -0.058032732 0.080337785 -0.16327386 -0.058791116 -0.14097962 -0.13547267 0.21408921 -0.013821508 -0.092340216 -0.058449805 0.11429858 -0.04543751 -0.07230185 -0.13092715 0.054490086 0.16512246 -0.07064052 0.053320516 -0.039151702 0.07592861 0.08528686 0.10174293 0.06300285 -0.04265106 0.04813278 0.21733488 0.06136587 -0.06544517
compare -0.16756473 -0.13447365 0.03623637 0.0054163532 -0.05620811 -0.05731475 0.08381582 -0.07272123 -0.046329156 0.012481291 0.13366136 -0.12938358 -0.08655731 0.0008950743 -0.062268797 -0.040614694 0.018969145 0.0015771023 -0.02145493 0.02588469 0.28717527 0.014644031 -0.020155467 -0.075845145 -0.10748772 -0.10938971 -0.015989367 0.02232941 0.00709243 0.06886743 -0.073642835 -0.021888103 -0.12220158 0.046920665 0.11671384 0.037144866 -0.03556668 -0.0067653465 -0.079163305 -0.022372372 -0.037206292 -0.068573244 0.02736714 0.060768522 0.019417647 0.12066222 -0.12095926 -0.065262266 -0.009073094 -0.035302076 -0.12313845 0.010859565 -0.07925852 -0.06732814 -0.0415468 0.07758783 -0.0025666691 -0.07953818 -0.01633193 0.05164029 0.03651852 -0.039159548 -0.050692283 0.043525647 0.090018354 0.046898503 0.082176454 -0.009399196 -0.022822116 -0.11612812 -0.15853031 0.00881753 0.04816484 -0.014858076 0.09948549 0.009919763 -0.027491052 0.098595545 -0.059973825 0.08526888 -0.060473055 0.051898256 -0.046224527 -0.2121811 -0.24875264 -0.003958833 0.18517508 -0.04854429 0.052236203 0.040597565 0.043837823 0.10636258 0.1100186 -0.16781113 -0.0463073 0.088354446 -0.20633632 -0.22894366 0.023523374 -0.015797215 -0.023686491 0.0013817686 -0.16828634 -0.04927299 0.027319938 0.03549999 -0.10385431 0.014353611 0.015271045 0.010560374 0.12802093 -0.049465686 -0.032420896 0.020474246 -0.049682338 0.040730312 0.047410507 0.13442545 -0.15337342 0.12147024 -0.15695749 0.06694564 -0.015275352 -0.004841036 0.0141491275 -0.056687552 -0.03730274 0.11155879 0.09413524 -0.059628587 -0.011678566 0.095194705 -0.039968733 -0.019569129 0.19630119 0.009335157 0.09288184 0.07648307 0.12563962 0.014431789 0.1275529 -0.15229154 0.10892339 0.019237308 -0.111179315 0.0062563983 0.022282096 0.024563478 0.07733144 -0.043614898 -0.0850834 0.026182316 -0.01529294 0.014087484 -0.098308496 0.10133782 -0.15592617 0.1492063 -0.00969033 -0.089097545 -0.10687241 0.15549104 0.0895479 0.10889271 -0.031206772 0.010196564 0.026637398 0.12029485 0.1278379 -0.03361237 -0.12071675 0.030861802 0.009413274 0.13292477 -0.0037224204 0.02368943 0.019967424 0.22696188 0.057717994 0.021712111 -0.008783162 0.096033424 0.02646709 -0.2019088 0.013556184 -0.058229882 -0.1050037 0.00779675 -0.09867471 -0.07668216 0.037401974 0.16434883 -0.049078025 0.06835045 -0.02697539 -0.087633885 0.078287624 0.088705994 0.092850775 0.004817297 -0.028937034 -0.034945775 0.0267238 0.007570127 -0.08183904 -0.0102202995 0.054329578 0.0203047 0.12609707 0.14416221 -0.07240702 -0.06243286 -0.07279459 0.09718846 0.0338029 0.1516713 0.033918213 -0.14887585 -0.0037648564 -0.13991748 0.1256718 0.17667776 0.15683118 0.08968759 0.07428886 0.043816574 0.09339835 0.018797139 0.1650877 -0.17832801 -0.063953176 -0.1267571 0.025230018 0.09867574 0.015297318 0.05309339 -0.099236555 0.05762906 0.034079634 0.01805213 0.029190857 -0.085853525 0.03790651 0.07614819 0.0829732 -0.057523057 0.08231448 0.04800621 0.071704574 0.10143085 0.09879826 -0.06791854 -0.109699406 -0.02390295 -0.0548653 -0.1012501 0.09202627 -0.00178927 0.0041638 0.087728515 0.16440825 -0.03068191 -0.05049837 0.084201306 0.0235514 0.10347122 -0.01456817 0.07576108 0.12756015 -0.21637012 0.081442825 -0.13885672 -0.0967471 0.03487539 -0.028951893 -0.018109128 -0.053472128 -0.029862715 0.010207969 -0.16239291 -0.025303176 -0.076744504 0.05086503 0.064811826 0.012224567 0.22661601 0.16269636 0.084154285 0.0012091694 -0.008045313 0.057644717 0.039521165 0.021634338 -0.06290844 -0.0008174952 -0.012780715 0.038286176 -0.024825538 -0.0078061027 0.011488499
plast 0.0006322604 -0.11652819 -0.06317877 0.04417323 -0.021354008 -0.08020455 0.02264184 0.0016077617 -0.23748855 0.36612168 0.052704744 -0.3401602 0.030564096 0.18952787 0.36630243 0.11090142 -0.038516365 0.19819191 0.058142498 -0.007183996 0.106871136 0.18286608 0.033323888 -0.12321417 -0.18605766 -0.08355048 0.021688266 0.011982546 -0.050687514 0.048189044 0.0047945906 -0.16575974 0.033565372 -0.22390415 0.13189803 0.21123797 -0.36742496 0.21870802 0.14618766 -0.114156544 0.071956836 0.13829686 -0.045991383 0.20217988 -0.049021587 0.106234305 -0.057068173 -0.15266584 0.30142117 -0.071960956 0.10248388 0.036086764 0.058434032 0.08659924 -0.14842233 0.2155095 0.1044991 -0.27960154 0.18727945 0.013718353 0.13402668 0.04712183 -0.11980417 0.29434162 -0.22040156 0.21814173 -0.118579134 0.041361563 0.06876224 0.14110747 -0.10806648 0.18700786 -0.124984205 -0.019591162 -0.013821344 0.0380448 -0.18764578 0.010162596 0.07059939 0.07110045 0.07285473 -0.04294786 -0.050344475 -0.19707556 -0.25511146 0.021962618 0.08186776 -0.033390988 -0.0261488 0.32612157 -0.1515411 0.0011905159 0.2295305 0.08532425 0.3079785 0.23253165 0.16891018 0.08633794 0.10155214 -0.18214142 -0.029597463 -0.056431547 -0.02459444 -0.24801916 -0.27716693 -0.2552118 -0.26830387 -0.094887204 0.029036766 -0.18949454 0.16979913 -0.13608903 -0.1677769 -0.04685699 0.46134767 0.0044778893 0.061887603 0.39816442 -0.026324023 0.48385575 -0.16694008 0.032845635 0.064648 -0.14455207 -0.37184444 0.08296672 -0.09205335 0.027286299 -0.24472728 0.29188037 0.041567545 -0.04940692 -0.124203436 -0.032167654 0.0238435 -0.26708156 -0.02645138 -0.15468892 -0.05973961 0.26440728 0.1459403 0.16771048 -0.07085339 0.048622943 0.14358035 0.30137345 0.06971446 -0.18701987 -0.18094575 -0.08900019 -0.20030467 0.008273558 0.054667488 -0.11100816 0.12902455 0.2806178 -0.12727636 -0.2546282 0.21293195 -0.3359233 0.12953185 0.23130594 -0.09216087 0.019930938 -0.091094114 -0.013713864 -0.09392413 0.01969474 -0.13089393 0.06506527 -0.13564794 0.29010287 0.14847374 0.016559776 -0.011585727 0.058697224 0.18813951 0.1027105 0.06276904 0.18902913 0.18203783 -0.039638434 0.24330468 0.10288643 -0.043406066 -0.18084718 0.110205874 0.21831857 -0.1871268 0.264211 0.015926892 0.014676936 0.14859878 -0.15232979 0.08755891 0.21481015 -0.20540683 0.19640347 -0.039639357 -0.17634793 -0.17065415 -0.21099535 0.001853559 0.09316742 0.18399072 0.23369381 -0.09286231 -0.14777254 -0.19497943 0.31394184 -0.025678266 0.08788283 0.2372603 0.008206405 0.26466167 0.01261936 0.11134549 -0.12407568 0.24629694 0.09911456 -0.22577809 -0.02518182 -0.025843043 -0.11680558 -0.17944375 -0.008849294 0.13885552 0.26993182 -0.006729148 0.054585878 0.06806613 0.059266567 -0.13646051 0.066969484 -0.04596196 -0.017300397 0.08805004 0.25304824 -0.01826766 0.13839184 -0.06577561 -0.046370678 0.18725158 -0.12079253 0.11823099 0.16207714 0.28208515 0.14395343 -0.39776212 0.01528601 -0.17726934 0.030943608 -0.23372509 0.16522634 -0.11303033 -0.07157145 0.035569053 0.116436645 -0.13783811 0.08896883 -0.06053762 -0.01735037 -0.11866382 0.040660217 0.10070518 -0.14127514 -0.08862475 0.07286334 0.13777632 -0.1379047 0.06647304 0.08216735 -0.12535952 0.42931205 -0.08641334 0.100735754 -0.29261613 -0.17135233 0.17067084 -0.06499239 -0.055397607 -0.17220771 0.07203374 -0.06307216 -0.019217402 0.07105975 0.030852651 0.05562521 -0.07082461 0.114812404 0.26493296 -0.15765734 0.2018655 0.06822015 0.05979339 0.0009053434 0.06820298 0.062732965 -0.16290972 0.22346528
datum -0.12075378 -0.009478533 0.16122282 0.011255314 -0.15223962 -0.043546665 -0.05722181 0.023587167 -0.13459465 0.09274907 0.22646156 0.0036031671 -0.066144824 -0.065026425 -0.073083065 0.100630865 -0.04440473 0.004788661 -0.01763384 -0.09498408 0.19373731 0.04929953 -0.16114785 -0.027342338 -0.09258257 -0.12529929 0.04467725 0.101850495 -0.018830681 -0.2661724 -0.10607064 0.12600708 -0.06868721 -0.05972101 -0.049154148 -0.078094445 -0.1192934 0.022387538 -0.006332759 0.13365357 -0.015614901 -0.023964774 0.023660703 -0.035083987 -0.19569293 0.015744498 -0.0993345 -0.013601527 -0.07038272 -0.06090755 -0.11660564 -0.047402207 -0.010593039 -0.07234099 0.03830897 -0.046826508 -0.0023148952 0.009506838 0.0056753685 0.026358949 -0.05306313 -0.009536954 0.0198377 -0.03985733 0.029164577 -0.07307652 0.056297377 0.14871277 0.06711493 -0.19177833 -0.15070164 0.068403736 -0.0012246253 0.020221988 -0.037995137 0.19495253 0.07325697 -0.008531761 -0.09088469 0.049785193 0.05465597 -0.061606135 -0.17781986 -0.18096113 -0.030132975 0.07647316 -0.06914682 -0.060994655 0.0057989196 -0.11556765 0.09408296 0.11544773 0.1068502 -0.026301544 -0.033318173 0.0041026594 -0.13891818 0.029615346 0.017177487 -0.054808777 0.006606591 -0.12569249 0.011940083 -0.0010767651 -0.1462841 -0.08790634 -0.072743006 0.0073471717 -0.09874951 0.09991743 0.04460977 0.12830038 -0.040558163 -0.023641922 -0.019098783 -0.12812337 0.015128799 -0.06011782 0.05854167 -0.018234331 0.12206782 0.111826085 0.012226377 0.16518588 -0.07466523 -0.07746158 0.08150336 0.14964603 0.05206517 -0.06529985 -0.02833995 0.029157175 -0.0054672323 0.011208591 0.24826965 0.019381238 0.07088942 -0.017338593 0.14885011 0.040064134 0.050357472 -0.07415377 0.0054409397 0.025482275 -0.042892154 -0.026455887 0.013497955 0.07341785 -0.011845366 -0.025099428 -0.078065515 -0.0326492 -0.09212498 0.09812693 0.00788945 0.027231587 0.01723431 0.029901952 0.080957204 -0.111023076 0.095494285 0.11164105 0.00673647 0.11717477 0.056091916 0.07102832 0.0719702 0.23726948 0.05785961 0.09839215 0.04365642 0.011430273 0.0719359 -0.06734527 -0.085889496 0.015862284 0.119532116 0.124817125 -0.005887162 -0.07596176 0.034201972 -0.098186344 0.03993402 -0.065315664 -0.055381153 0.07590464 0.08306726 -0.06579596 -0.034175083 0.08365449 -0.03544559 0.032435987 -0.02023299 0.06381696 0.20582846 0.17232113 0.20850304 0.17566249 -0.045305047 -0.065477945 -0.07869089 0.052640177 -0.10940149 0.09058306 -0.025710912 -0.0081444895 0.06340696 0.04818008 -0.043540638 0.106157176 -0.03233151 0.005519604 -0.026094442 -0.0066849273 0.036441825 -0.012196946 0.21429574 -0.08337894 -0.06272497 -0.09781784 0.12754542 -0.017334249 0.053832367 0.043523584 0.2237912 0.1073791 0.15355901 -0.09315516 0.017763669 -0.12158444 -0.08511891 -0.079536185 0.02262176 0.031455457 0.15536754 0.065422826 -0.08364914 0.1303961 -0.08197952 0.05009059 0.1803483 0.050616544 0.123860516 -0.0065095276 0.02882862 0.10799019 0.011905739 0.052759394 0.0516862 0.026690826 0.013321374 -0.17293283 0.038262557 0.017417561 0.18807727 -0.09239831 0.22198576 0.10107327 -0.07363863 3.4260258e-05 0.109393306 -0.03888341 -0.050726492 0.10030648 -0.023829095 0.095294595 -0.015873171 -0.041822303 0.09787362 -0.10032543 -0.0180561 -0.050515957 0.06580849 0.08441964 -0.08865213 -0.01679568 -0.0866168 0.01773829 0.08841172 -0.10730107 -0.039900128 -0.12433457 0.069709495 -0.10059944 0.0023432104 0.058352888 0.0539271 0.077831365 0.08810641 0.03617398 0.11337748 0.06314142 -0.0017304732 -0.0129032945 0.062293243 -0.07762375 0.022816693 0.117068134 -0.03120229 -0.07559344
radiotherapy -0.05723488 -0.048197202 -0.05751261 0.014622377 0.02190461 0.09793342 0.0879504 -0.10261816 -0.02921335 0.000530486 -0.013070109 0.0755927 -0.08312461 0.157262 -0.044702757 0.15441474 0.107008435 0.25098076 -0.15603122 -0.20604615 0.04943409 0.015379289 -0.009557645 -0.015396088 -0.2978732 -0.0006978219 -0.026477646 0.10766099 -0.06997969 0.13236918 -0.091509484 0.09276782 -0.14912705 0.023784613 -0.02531044 0.03394265 -0.021499377 -0.0155325895 -0.028573263 0.010194288 -0.17478403 -0.02840038 -0.10031733 0.031321455 0.10205749 0.048704095 -0.25747672 -0.19347742 -0.12459597 0.020016318 -0.05903283 0.13751289 0.16307688 -0.17595321 0.06081065 0.158171 -0.00537957 -0.15298119 -0.044544004 -0.12002064 0.012262703 -0.02757257 -0.0029459128 0.09199313 0.10581855 -0.11041875 -0.16294888 0.08915818 0.048827846 -0.010323461 -0.08092878 0.006087341 -0.021698121 -0.12912735 0.035339408 0.23026642 0.10256023 0.029572142 -0.009833998 -0.011172199 -0.0061096875 0.12501884 -0.074149214 -0.082330935 -0.2610726 -0.005388625 -0.023175998 -0.0060395245 0.07055381 0.11254617 -0.24444331 0.045828212 0.15099007 -0.036848105 0.071236566 0.09932129 0.02398646 -0.12061883 0.03795946 -0.02297351 -0.1456151 -0.12596576 -0.19056194 -0.025466815 0.006291638 0.17693457 0.06218803 -0.042350903 -0.07036822 0.13990308 0.23081389 0.13965656 0.04785121 -0.08042678 0.060432903 0.042542364 0.024951378 0.003067193 -0.012954185 0.05905092 -0.060125235 -0.11856425 0.018835505 -0.21648864 -0.12750684 0.08837577 -0.09164371 0.008845486 0.039667696 0.09668729 -0.09137997 0.08666374 -0.12822506 -0.036263943 0.15089662 -0.1322822 -0.044777043 0.018869722 -0.03781828 0.049276 0.04413127 -0.09415912 0.038138274 0.011040532 0.054082103 0.12048455 -0.1225009 -0.04892278 0.11149144 -0.24431041 -0.056257643 -0.08332747 0.19257478 0.1893126 -0.0048229797 -0.081652656 -0.088685684 -0.09523489 0.029361304 -0.0025520003 0.11266008 0.17862631 0.0060791015 0.11535563 0.08725231 0.1448298 0.12226406 -0.014554937 -0.07874371 0.076080784 -0.13201104 0.006959876 0.21603876 -0.011683192 0.19965094 -0.043715212 0.09469784 0.3172753 0.1607519 -0.011072727 -0.094128385 -0.13871346 0.011244805 -0.033122867 -0.06740025 0.031498566 -0.012294394 -0.039153922 -0.088497385 -0.17189798 0.26770076 0.17921622 0.17132439 -0.055970885 0.015921941 0.09524588 0.0072980756 0.13404992 0.09794057 -0.021069374 -0.19241863 0.065867044 0.082620844 0.04108766 -0.1228723 -0.05139864 -0.107020214 0.024598349 0.026776044 0.2002198 -0.13378358 -0.0141314035 -0.1839653 0.28210267 0.06566037 0.05674766 0.16729003 -0.10416163 -0.018612307 -0.13957441 -0.0037505536 0.21354592 -0.18413953 0.031259302 -0.03230374 0.09453674 0.08043964 -0.00394272 0.1671507 -0.09128476 0.10414279 -0.054269593 0.026327694 0.21554126 0.035600875 -0.07686016 -0.18399914 -0.1243599 -0.07231581 0.09965915 0.046227854 -0.12250866 0.047393117 0.15399201 -0.010419651 -0.06711752 0.13789243 0.012067172 0.031225666 0.024392357 -0.0019984508 -0.20642969 -0.15447101 -0.027152944 0.014233804 0.096459776 0.09547512 0.017453823 0.20229913 -0.119663805 0.108307354 -0.19292773 -0.03985432 0.075500734 0.06741827 0.0082357805 -0.058935612 0.039107062 0.24222007 0.047563355 0.10367684 -0.035196614 0.059627067 0.12568653 0.055696875 -0.15827557 -0.17127346 -0.10551195 0.050501786 -0.19008759 0.16562127 0.09651072 0.015758693 -0.13500993 -0.014863709 0.25405058 0.09176471 -0.033518292 -0.08409062 -0.05310648 0.1560638 -0.042152397 -0.046424877 -0.06498717 -0.11163714 -0.18378848 -0.05633688 -0.16091835 0.011520521 0.031918738
time -0.004719554 -0.038313195 0.009772787 0.0021609985 -0.091142364 0.031736787 -0.005419989 0.15026672 -0.09668871 0.05500476 0.1699794 -0.15323086 -0.11942039 -0.105837785 0.022171084 -0.101775534 0.099360704 -0.017917559 -0.023652164 0.03456173 0.105981305 0.044566713 0.029753037 -0.025176546 -0.051719394 0.04265029 0.017933397 0.039015323 -0.010361028 0.015605611 0.008688549 0.080435716 -0.10474881 0.08230701 0.08209199 0.02049203 -0.17008936 -0.08744038 0.057100702 -0.018454108 -0.08425101 -0.004363435 -0.13520786 -0.03146072 0.011145398 0.17688772 0.04344725 -0.16564141 -0.03307588 -0.0679233 -0.051956486 0.058682185 0.04385529 -0.07349827 -0.063778445 -0.036129426 0.029317359 -0.15748854 -0.06755125 0.05740466 0.0037419868 -0.06383285 -0.124665566 0.07759442 -0.009175531 -0.06611564 -0.10798543 0.030221168 -0.059433814 -0.05101274 -0.027282367 -0.011953766 -0.088690266 0.038198445 -0.027066322 0.028049575 -0.030866623 -0.03194578 0.033110954 0.03077316 0.026776664 0.04282038 0.022904702 -0.06976588 -0.064921826 0.080273 -0.055334486 -0.006498573 0.056089275 0.046643905 0.0024526105 0.15546934 -0.017551385 -0.13356775 0.13090774 0.10476623 -0.006529732 0.046676055 0.008005164 -0.17123057 0.018825214 0.04150047 -0.09349198 0.047702808 0.07994409 -0.06526849 0.020033287 -0.020207878 0.0956992 -0.012471651 0.1765423 0.1041053 -0.099944346 -0.1022518 0.06891037 -0.031447057 0.037515815 0.006941842 -0.055934645 0.0042928844 -0.017333288 -0.015971242 0.107766904 -0.06526682 0.08130186 -0.13815375 -0.1804088 0.00024152872 0.018944584 -0.04542866 -0.015555011 0.09412087 -0.10517445 -0.08586014 0.011874009 -0.025468765 -0.012446999 -0.023101928 0.01134035 0.007819434 -0.00015510473 -0.05847368 0.06123636 -0.06438858 0.11749806 0.014071852 -0.043023437 0.03351774 -0.086096875 -0.0110913785 -0.077429906 0.028539224 0.020300766 0.117365494 -0.090258874 -0.035422493 -0.087940924 -0.07206871 0.13385904 -0.09575343 -0.029814262 0.15569955 -0.0043354607 -0.008977071 -0.0633071 -0.0017943835 0.05023387 0.12614352 -0.06648712 0.056269504 -0.042085968 0.0076782834 -0.026152493 -0.088988654 0.021152033 -0.011892037 0.055793796 0.17983478 0.039871454 0.003527278 -0.0470443 -0.019167693 0.2556938 0.01416493 -0.012337125 0.08604705 0.03742095 0.004985997 0.04957331 0.0867761 0.20836706 -0.052817125 -0.10716075 -0.0047766506 0.16551128 -0.03338937 0.07228102 0.037477408 -0.009653175 0.05964816 0.045386463 -0.04722903 0.0020479655 0.0777648 0.06449739 -0.06209557 -0.03783717 -0.06502465 -0.022661516 -0.011437081 -0.0037580503 0.030093964 -0.11464596 0.099181175 -0.019247917 0.0055578817 0.058591098 -0.07465934 -0.022481313 -0.08299681 0.1723551 0.15892112 0.061214056 0.0011345226 0.0762364 0.025847584 0.01742403 -0.055303328 0.14230281 -0.23890881 -0.033047754 -0.03468344 -0.11911423 0.06311922 0.042263307 -0.09020875 -0.11601955 -0.07829355 -0.03705536 -0.052999802 0.037822563 -0.036140226 -0.0040747547 0.11961812 0.07547562 0.19628724 0.022194352 0.13240077 -0.007358371 0.13104704 -0.010110674 -0.07930863 -0.059414417 -0.060121287 0.015158244 -0.03114736 0.0032395266 -0.1495592 -0.060728297 0.015350474 0.17586069 -0.096491165 -0.07923318 0.14324296 0.072689086 -0.05255775 -0.041199517 0.029571911 -0.044210047 0.05026351 -0.023525298 -0.03141998 0.06703229 -0.07088705 -0.09564528 -0.14101757 -0.2102011 0.030491043 0.080458 -0.009772156 -0.043823745 -0.05686134 0.026422262 0.035096373 -0.07650977 0.073705554 0.06714876 0.0387471 0.0545131 0.052553475 0.03304728 -0.02954495 0.00601908 0.02212761 -0.011826186 -0.0052628135 0.10912164 0.07127643 0.04455489 -0.048613835
local 0.024582429 -0.13374187 -0.08834867 -0.07451043 -0.060869396 0.13160579 0.052206423 -0.02382576 -0.18241063 0.1781087 0.0034889642 -0.069464125 -0.08358926 0.08501641 0.050397974 0.17572396 0.16978812 -0.07545815 -0.12948336 -0.15005018 0.12636963 0.11722398 0.003911019 -0.033753406 -0.029413907 0.07686335 0.003544201 -0.036025923 -0.043304097 0.0919945 -0.06135443 0.08799541 -0.0942789 0.04550519 -0.019313602 0.05676901 -0.050522033 0.0833952 -0.006619325 -0.10873584 -0.19389522 0.022586953 -0.097173676 -0.018278258 -0.037080567 0.00026745902 -0.0024948912 -0.14620376 -0.09066286 0.08771593 0.0067763636 0.10734883 0.0012710473 -0.08522826 -0.20242606 0.1508881 0.060326986 -0.21646075 -0.10130339 -0.013552373 0.123554155 0.007789718 -0.08595455 -0.0049056327 0.10749868 0.049695946 -0.04945975 0.05203735 0.13755824 -0.055158895 0.014868896 0.13264978 -0.014641911 -0.009601207 0.13317907 0.10649221 0.1343539 0.05554851 -0.07410747 0.071284845 -0.09323108 0.038054712 0.033185672 -0.044715907 0.06299975 0.07002413 0.09742954 -0.122075915 0.091242544 0.024715245 -0.015862556 0.025900746 0.19504593 -0.16705589 0.050495908 0.091038086 -0.04543542 -0.10673569 0.01574346 0.13603348 0.008912198 0.054016467 -0.05826807 -0.11545748 0.058852095 0.054716814 0.091714874 -0.039074663 -0.04911781 -0.006488114 0.004045849 0.042034168 -0.07176423 -0.12630503 -0.07354828 -0.19901586 0.108873405 0.005623875 -0.068839066 0.044924274 -0.21218632 0.033632714 0.10876573 -0.16125493 -0.077678986 -0.01679958 -0.044367943 -0.1191869 -0.021067465 0.063582234 0.053251974 0.028800996 -0.23186658 0.04365173 0.09853787 0.09570143 0.06291376 0.041867387 -0.03550351 0.05562049 0.124748245 0.10505398 0.037181344 0.0029819014 0.09068971 0.040703055 -0.08731474 -0.18575685 -0.06105979 -0.27939087 -0.08820615 0.062100478 0.11899921 0.1053756 -0.0810153 0.08832241 -0.23289798 0.022288444 -0.07097439 -0.13757184 -0.09128661 0.08976332 -0.023097211 0.11463821 0.11377964 0.02220947 0.11516049 -0.07960572 -0.18827449 0.120079756 -0.09104278 -0.04116914 0.17244339 0.07971786 -0.0103867315 0.033428628 0.08041606 0.23302355 0.09685224 -0.14453551 0.0017105413 -0.089202024 0.14925238 -0.031228565 0.05578708 -0.04511011 0.0040541627 -0.09598501 0.0076902886 -0.053198293 0.1859867 0.29745376 0.033422977 0.018854713 -0.003094505 0.011100391 -0.020723145 -0.07359626 0.036478058 -0.007193602 -0.10328084 0.04491524 0.1118893 0.089201435 -0.12592064 -0.14622481 -0.026856625 -0.008306538 0.048467405 -0.060965482 -0.0981439 -0.10229693 -0.11091988 0.12539095 -0.10011845 -0.028010279 0.087095425 -0.2577421 0.06712769 -0.07679714 0.17912611 0.17955808 0.028380312 -0.16994366 0.04827162 0.23514143 0.22301549 0.08065548 0.22377953 -0.18727522 -0.0352293 -0.027159855 0.032122206 0.21917893 0.008444831 0.050289713 -0.17458865 -0.13499342 -0.066939265 -0.021197656 -0.08746232 -0.055880826 -0.010376466 0.055815477 0.07103944 0.08987551 -0.042329255 0.052494142 0.06917992 -0.03938572 -0.07459465 -0.054975916 -0.09676167 0.002611453 -0.038380247 0.12725435 0.14838362 0.012673766 0.10090876 -0.17304209 0.06254655 -0.108462155 -0.10969079 -0.02820479 -0.01835508 -0.05503089 -0.19864768 0.044147596 0.2504114 -0.016166445 0.035313915 -0.02531689 -0.106278926 0.1144655 -0.066372424 -0.027859291 -0.2694723 0.011349316 -0.15350133 -0.21357669 0.1466273 0.062448632 -0.09287315 -0.11596291 -0.033236515 0.12656215 0.032993805 0.015382418 0.08586835 -0.0012528048 0.100405335 0.0072906287 0.03282942 -0.13038424 -0.06445491 -0.2130446 -0.077012956 -0.09774377 0.13712972 0.0015243134
early -0.081843495 -0.22343202 0.040255442 -0.015393116 -0.055560965 0.067627475 0.015103934 -0.035035733 -0.050943214 0.09007163 0.059149843 -0.16561563 -0.04270996 -0.013595403 -0.0054026735 0.065714225 0.09846345 0.13119353 -0.14436677 -0.053288978 -0.045111585 0.10579735 -0.07692268 -0.048156623 0.00024541217 -0.16156912 0.015474405 0.10510186 -0.08369437 0.050406184 -0.0025428506 0.10454426 -0.031990424 -0.031970832 -0.04149691 0.047402993 -0.020078177 -0.0124182105 0.007800633 0.055747487 -0.14265153 -0.17792852 -0.036737926 0.049735453 0.12967262 0.059957806 -0.16998139 -0.09655905 0.041706868 0.02917244 -0.047156043 0.0054972256 0.009541128 0.013423985 -0.09033541 -0.04958397 0.1020471 -0.10963506 -0.09093501 -0.0788144 -0.019491024 0.025090897 -0.080477856 -0.03771537 0.010798631 -0.077485785 -0.14375521 -0.030547598 0.0018767877 -0.06843438 -0.15516749 0.054477904 -0.0025343024 0.0049022627 -0.012050422 0.18852447 0.01967961 0.052298374 -0.14772777 0.042786613 0.013431061 0.02347979 -0.073655106 -0.098759495 -0.121746674 -0.15232219 -0.021390151 0.01566258 -0.045508243 -0.014004579 -0.015259511 0.13075776 0.018742794 -0.11332232 0.0666257 -0.00668441 -0.08169888 -0.22087713 0.076935574 -0.060526483 -0.08885241 0.03885442 -0.036232617 0.016343934 0.030406084 0.09743242 -0.05528912 0.04758726 0.07635232 0.012188325 0.09445757 -0.035730656 -0.1551576 -0.112628296 -0.04137193 -0.045654226 0.15734623 0.050147414 0.005722904 -0.0036389737 -0.035541613 0.13750282 -0.020305015 0.0093089575 -0.037792295 -0.046788163 -0.09268308 0.07264724 -0.010625609 0.06374406 -0.0142990025 0.051387165 -0.20281789 0.04571174 0.085223846 -0.15786523 0.1636167 0.15847325 -0.05827952 0.098432615 -0.05879294 -0.043512203 0.045945287 0.0587178 -0.051332746 0.043444667 -0.108789854 -0.08254602 -0.16329643 -0.0833506 -0.118321784 -0.03890546 0.12605551 -0.030686567 -0.0013657097 -0.007984691 -0.024772204 -0.041211374 0.19688061 0.014065017 -0.05587625 0.040739246 -0.16171463 0.1331561 0.05686748 0.041323703 0.031179342 0.0047430694 0.062674515 0.10713685 -0.16240114 0.077733316 0.031969763 0.09932984 0.14905155 0.000111340814 -0.06877187 0.30647865 0.02241868 -0.02171706 -0.074956834 0.022375632 0.06383496 0.070830345 0.11195104 -0.012487756 -0.092414826 0.06408329 0.039499853 0.10637427 0.0990631 0.17389448 0.027650123 -0.037300125 0.005840481 0.13247892 0.07221226 0.16885497 0.23517081 0.030048333 -0.117083006 -0.03564271 0.028293427 0.12338241 -0.122399114 -0.0009201513 0.08903513 0.1170517 0.057314645 0.16963552 -0.16993411 -0.03288004 -0.013968576 0.11438232 -0.058287907 0.10566159 0.10455426 -0.03336041 -0.003787495 -0.14932032 0.15260217 0.18704443 -0.03294461 -0.061924245 -0.10008994 0.020492474 0.0025952496 -0.053980585 0.09897495 -0.12729137 0.053778764 -0.091462076 0.040735792 0.09560271 0.062104516 0.06929712 -0.10030673 0.041436505 0.015836501 0.03306322 0.11321537 -0.040681817 0.04787515 0.112760745 -0.048727065 0.04521703 -0.06288546 -0.0896211 0.07613851 0.064375825 -0.10315179 0.015474704 -0.12884201 0.07196738 -0.15459868 0.04083493 0.05012549 0.01624819 0.035660185 0.09682583 0.15612783 -0.11041331 0.066564426 -0.02376571 -0.109224066 -0.077416964 -0.09919959 0.058128987 0.1535651 -0.04341272 0.059437346 -0.09000329 -0.037737347 0.09706438 0.04607795 0.025728526 -0.063670084 -0.06312782 0.06673049 -0.1938617 -0.00091514044 -0.11709189 -0.102105156 -0.11251115 0.057756107 0.14024849 0.13350545 0.05152132 -0.13746685 0.13577309 0.088752866 0.019587973 -0.04305962 -0.028339908 -0.16160232 -0.12177794 -0.004274379 0.029901478 0.019160528 -0.054561388
increase -0.074121885 0.065102465 -0.08355824 -0.005377628 -0.08268772 -0.049855992 0.21504426 -0.0530479 -0.00011278501 0.06366704 0.18227185 -0.12362498 -0.06178739 -0.18024802 0.21774323 0.017116267 0.11875691 0.059888452 0.04022867 0.021997515 0.14099045 -0.0063015358 0.040405564 -0.076035485 -0.1606607 -0.07519045 -0.056616116 -0.042284977 -0.09045441 0.12976591 0.0009225039 -0.009304997 -0.03046127 0.09676387 0.110196374 0.11798796 -0.01583416 -0.044798095 -0.14790088 -0.01850697 -0.080244526 -0.04526977 0.024586104 0.11929579 0.077559695 0.17063107 -0.07009997 -0.11532581 -0.025406439 -0.014198234 -0.00853513 -0.03139731 0.07455592 -0.049133115 -0.11891878 0.05891404 -0.009504493 -0.03991494 -0.10767738 0.05705048 0.096436575 -0.04226177 -0.11439016 0.024880517 -0.017762838 -0.084440485 -0.008298778 0.008061196 0.037454817 0.014113719 0.062085103 -0.0058677006 0.040339794 -0.035150893 -0.06091957 -0.17841941 0.010302624 0.0732212 0.043070875 0.023889633 -0.11283163 -0.02642072 -0.09732554 -0.11702235 -0.030822314 0.023925316 0.037163675 0.018516822 -0.0071331253 0.04092132 0.0047341455 0.07070972 -0.005448433 -0.03044121 0.012267669 0.11589087 -0.13468817 -0.14186971 0.023737596 -0.10291673 -0.15540537 0.013742794 -0.037346255 -0.021308346 0.13137534 0.042868827 -0.03062909 -0.11157076 0.088402785 0.004517028 0.0970969 0.08031203 -0.09262275 -0.1739822 -0.09902774 0.0039173975 0.041017674 0.011201771 0.092569046 0.08696908 -0.040289648 -0.025371714 0.06186016 0.078728 0.033110313 -0.19736773 -0.16359508 0.07850058 0.016699951 -0.1231043 0.039265398 0.047220998 -0.043959644 -0.012215126 0.18597424 0.05571028 0.046457577 0.07093264 0.09400144 0.08459904 0.09426017 0.049523342 0.09080091 0.06864817 0.043530397 -0.018177941 -0.014779266 0.07604276 -0.043056734 0.006044822 0.0017930754 -0.05963578 0.09993805 0.02881161 -0.06892832 -0.03887835 -0.16037528 -0.088553 0.18451285 -0.06170962 -0.13136424 0.11062089 -0.037309133 0.05429008 0.075372055 -0.028777268 0.053629275 0.0796406 0.083717346 0.014058849 -0.08604501 0.056556884 0.0036768336 -0.13098975 -0.008800908 -0.03844093 0.034976285 0.14632198 0.067640476 -0.06624544 -0.02038788 -0.07926954 0.08467958 0.100862816 0.038096253 -0.019391203 0.13288113 -0.031757653 -0.014068826 -0.009502259 0.0210079 0.050020497 -0.0037392662 0.047019564 0.06051822 -0.07971849 0.13729045 -0.04336164 0.13359779 0.14304045 -0.10146327 -0.101971135 0.026354847 0.040062394 -0.047639415 -0.048780113 -0.05975511 0.06778362 0.022179233 -0.018858153 0.009872372 0.011525279 -0.05541439 0.14007087 0.02887903 0.042923935 0.07988741 -0.08183377 0.025314054 0.004404338 0.14858232 0.068686165 0.15763853 0.033054985 0.09288973 0.03707128 0.017467516 -0.002997234 -0.0013767158 -0.19448921 -0.1387251 -0.12025782 -0.02938005 0.18068147 0.077677526 0.003622015 -0.14911853 -0.039400745 -0.05061602 0.11329039 0.024424423 -0.02127518 0.05668821 -0.060814638 -0.019852977 0.1390381 0.13192037 0.049554434 0.061861124 0.028073408 0.12073752 -0.04044046 -0.17490345 -0.027597085 -0.07467486 -0.073863484 0.07861747 -0.065704964 -0.04818222 0.08323036 0.07275267 -0.12492561 -0.106341936 -0.009409941 0.01161147 0.07399036 -0.07940623 0.05054021 0.06933953 -0.14669134 0.08244817 -0.06857214 0.0058227414 0.04617614 -0.10202103 -0.116595455 -0.08259843 -0.02405129 0.022047307 -0.081551515 -0.07595144 0.054638274 0.01688848 -0.036722522 0.012066721 0.045223627 0.04723743 0.0059108064 0.039198216 0.18367378 0.05398016 -0.035619326 -0.0076297442 -0.04496913 0.009098457 -0.007603402 0.08886365 0.085053764 -0.028650397 -0.074789256
complication -0.2134739 -0.04966035 -0.22022556 0.08617596 -0.1782816 0.0025616032 0.047729164 0.056237645 -0.08412168 -0.024379738 0.24315813 -0.17409845 -0.13491103 0.034409426 0.21429038 -0.099645525 0.04925872 0.095272675 0.032512408 -0.06335345 0.16137215 0.015525144 -0.08782249 0.051640492 -0.07926399 -0.031066671 -0.042834412 -0.014655855 -0.067095965 0.06253938 -0.12437357 0.040938023 0.07730721 0.05253206 0.0391166 0.1730361 -0.09321942 0.13308446 0.05676316 -0.16474102 -0.097856835 -0.03708101 -0.04141271 -0.12127109 0.063486025 0.20575984 0.019578334 -0.11033682 0.06895686 -0.18034434 -0.0900888 0.077057615 0.0891079 -0.08533524 -0.13489574 0.1861926 -0.13737708 -0.31762785 0.06079078 0.052303135 0.05841953 0.04117329 -0.034485627 0.10480205 0.082784966 0.003911354 -0.0057230354 -0.0073256646 -0.02163968 0.14517306 0.049221545 0.013955243 -0.027172286 -0.09466556 -0.022058582 -0.13395587 -0.001988749 0.0701972 0.016265234 -0.08844975 0.05921226 0.020221023 -0.050240964 -0.124029085 -0.13292126 0.07729945 0.08326866 0.022385973 -0.113098025 0.108827986 -0.066531524 -0.0067880354 0.2583215 -0.014985119 0.05506463 0.08517808 0.0027199388 -0.061486717 0.097334124 0.008951766 -0.015056431 0.08977062 0.04221297 -0.12744634 -0.079099275 0.042655792 -0.059804868 0.06349471 0.038157895 0.01809728 0.16753647 0.21438932 -0.11464406 -0.08764494 0.10694155 -0.033138253 0.08460294 0.13842323 0.023758618 0.15311435 -0.259175 -0.049494434 0.14852872 -0.06764459 -0.07809058 -0.074122064 0.041268542 0.089932874 -0.0052675074 0.08599548 0.047608558 0.029994205 -0.101711124 -0.07620463 0.058238044 0.04588982 0.02928981 0.018008022 -0.0324817 -0.038937412 0.16518678 -0.007582276 -0.09326323 -0.04235554 0.09612862 0.19450998 0.069866754 0.03482078 0.07791405 -0.07302249 -0.022614777 0.18418261 0.07132583 0.06182056 -0.022405969 0.10672082 -0.07959491 -0.17773293 0.028817529 -0.12923132 -0.013376594 0.20693474 -0.14696147 -0.016774282 -0.0134272985 0.0353056 0.08534071 -0.06380268 0.15435028 -0.053508904 -0.070571944 0.016289676 0.10308208 -0.15517204 0.003960063 0.07609058 0.093441226 0.1681291 -0.014797068 -0.1194417 -0.19361721 -0.07882132 0.10327318 0.1668301 -0.17492855 -0.009890598 0.33812806 0.077621415 0.013036796 0.0152909905 0.21383117 0.05340065 0.010448785 -0.011965958 0.11244609 0.0931227 0.07386005 -0.097914785 0.032991238 -0.004137073 -0.021318797 -0.024744771 0.07456087 -0.02645915 0.14948097 0.0465926 0.0033517305 -0.19667211 0.055008095 0.07297351 0.03972372 -0.078593105 -0.12881978 0.14857379 0.17151421 0.17501673 -0.112004995 -0.06462209 0.076770104 -0.021979708 -0.19802515 -0.02702628 0.014046916 -0.02771098 -0.023144549 0.10482481 0.036001425 0.07666563 0.18695915 -0.09428524 0.08126993 -0.18204951 -0.033200856 0.014580698 0.04920118 -0.08834507 -0.16891146 0.07579349 -0.2224553 0.03427328 -0.049880728 0.01744659 0.055105112 -0.064547345 0.19220687 0.10060051 0.2797034 0.05318498 -0.1682326 0.28316253 0.14920926 -0.20192273 -0.23669085 0.034023855 -0.016368112 -0.002447717 -0.041881766 0.032457907 0.06957828 0.13878164 -0.0017605828 -0.030414905 -0.060291395 0.03916392 0.023330515 -0.04804116 -0.15970193 0.0036635122 0.090754226 0.14126942 0.13353868 0.018348647 -0.04688207 0.2203791 0.060450867 -0.022482889 -0.3143055 -0.026653757 0.037527725 -0.015730646 -0.17943144 0.2559873 0.12046583 0.009121545 0.029370248 0.1479628 -0.0058323955 0.15041569 0.06772287 0.1046594 0.04986977 -0.043402348 -0.013965338 -0.12842603 0.086881034 -0.12036203 -0.058532797 0.08377866 -0.028669413 0.0065737204
negative 0.03993695 -0.12928942 0.038832016 -0.02404016 -0.011730913 -0.13956244 -0.04621133 -0.18714178 -0.03431878 0.23755147 0.06814478 -0.058003638 0.038354028 -0.20917815 -0.019968957 -0.008326125 0.08298162 -0.068631485 4.555081e-05 -0.06936853 0.11936548 0.04431063 -0.17135027 -0.100355126 0.011021294 -0.010758167 -0.12751052 -0.03676102 -0.09372929 0.015558723 -0.11291653 0.022040308 -0.1649449 0.15458359 -0.020870978 -0.023152025 -0.12719944 -0.11326734 -0.05410889 0.020322194 0.048415452 -0.024252491 0.027936151 -0.18035005 0.03928238 0.13035314 -0.058761258 -0.14538845 -0.08261767 -0.15968563 0.13136461 0.066775225 -0.08480088 0.038077727 0.017714595 0.10279699 0.23785016 0.017817132 0.09043074 0.22599 -0.022087565 0.023950152 -0.0046685915 -0.04731461 0.054661367 -0.006727573 0.038504116 0.059253488 0.062845536 -0.13301365 -0.14081511 0.05503309 0.06110096 0.09477492 0.032726396 -0.11189423 0.09003569 0.08867491 -0.042102937 0.13908629 -0.15970875 -0.14811642 0.10664293 -0.19218974 -0.166024 -0.14413273 -0.015740946 -0.035904303 0.059008814 0.09270856 0.15389892 0.024388192 0.018795611 -0.12940149 -0.22086573 -0.074410595 -0.13728489 -0.029586367 0.026311742 0.13563268 -0.27915442 -0.057325482 -0.060620748 0.13681664 -0.053130437 0.102082856 0.00022651332 -0.16446936 0.07132 0.13032602 0.11501973 0.1584643 -0.07844538 0.074471615 -0.091674075 0.068460576 0.09194869 -0.114384174 0.04120096 0.0141516 -0.08257269 0.11831411 0.12996827 0.036477737 -0.028825115 -0.31907365 -0.010247505 0.03690038 0.12937759 0.0072539635 -0.05890796 0.1715107 -0.042312194 0.13386348 0.09529603 -0.042785957 0.038969595 -0.02634813 -0.027753266 0.23048273 0.0875121 0.073557034 0.113954745 -0.05997719 -0.19840679 -0.01156223 -0.034966413 -0.09420052 -0.011032079 0.031232815 -0.12153934 0.07152502 -0.105537355 0.042314954 -0.057193276 0.01731522 -0.03641104 0.112525165 -0.09945398 0.10663619 -0.04214558 -0.0044427533 0.043492712 0.08237807 0.04610729 0.11573164 0.008261952 0.046793826 -0.048163313 0.3490025 -0.23385364 0.006204195 0.08235791 0.007455012 0.17485476 0.024044638 -0.0660335 0.14923863 -0.06509784 0.06628292 -0.06986048 0.07315815 0.015519306 0.057733923 -0.040861547 -0.1381382 -0.054639354 0.0713853 -0.013299367 -0.1315357 0.10471684 0.16978218 0.11352474 -0.019264296 -0.20781441 0.016144037 0.076827615 0.18271099 0.08086056 0.096105635 -0.031983413 -0.19398038 -0.019734507 0.10385707 -0.13006163 -0.121489435 0.112034276 0.30034027 0.23786896 0.121735714 -0.23343395 -0.0983716 -0.32185307 0.08729293 -0.23502666 0.21626201 0.077418044 -0.03469381 0.11127954 -0.11683995 0.21109961 0.18126921 0.09765847 0.119427405 0.11731465 0.047417756 0.11616837 0.08973422 0.033892374 -0.0905462 -0.02030573 -0.09731256 0.041089743 0.39233437 -0.073476344 0.043165036 0.070341475 0.016194213 0.04093615 -0.14098781 0.25036064 -0.05666259 -0.011849429 0.12143355 0.050847184 -0.06348583 -0.044776943 0.03716346 0.021365365 -0.024302797 -0.09086178 0.06312806 -0.034790274 -0.11606882 -0.103256635 -0.16430053 0.07658657 -0.078864686 0.03452647 -0.05477115 0.23388529 0.061130285 0.034696996 0.008598639 -0.03176591 0.12547752 0.00037531366 -0.02157227 -0.0265449 -0.06933199 0.042471714 -0.29825628 -0.124148175 0.075615905 -0.14224407 -0.030898042 -0.03235074 0.07068702 -0.12174648 -0.10396854 -0.038544744 -0.07527036 0.07051202 -0.055261407 0.03813217 -0.06191111 0.17366196 -0.005804747 -0.11831325 -0.11940588 -0.09212778 0.030054322 0.05188594 0.056577027 -0.091801025 -0.020418735 0.21081619 0.11504938 -0.05031163 -0.06333855
lymph 0.10577708 -0.15433086 0.10823683 -0.17442642 -0.14042221 0.100025035 0.12218106 -0.26062 -0.060341798 0.05466536 -0.08419835 -0.30224138 0.18521798 -0.00587643 0.17760932 0.040690426 0.116355754 0.28829545 0.1744124 0.07643648 0.14198612 -0.009251232 -0.09710447 -0.23625049 0.060097773 -0.13680764 -0.12760279 0.0007307349 -0.19057408 -0.025946883 -0.10817782 0.081034616 -0.19261305 0.24378829 -0.052558396 -0.1264119 -0.10900218 0.1343526 0.10779143 0.15745293 -0.037962146 0.05206152 0.07105151 -0.020402718 -0.1747052 0.23829125 0.05717734 -0.08294561 0.0049400455 -0.30815655 0.18614648 0.08895154 -0.06826835 -0.06366915 0.011287723 0.16439873 0.13260046 -0.120353766 0.33101168 0.08157023 -0.019918256 -0.15312438 -0.05940801 -0.010005763 0.23175253 0.13784984 -0.14058156 -0.07827753 0.060308717 -0.010316793 0.06267128 0.20208198 0.028183864 -0.11546909 0.08898723 -0.13156281 0.17630596 0.01540346 0.14325407 0.1037986 -0.17694958 0.0068414602 -0.023124741 -0.1337122 -0.14010994 0.015761144 -0.06680766 -0.15663396 0.10021192 -0.076036476 -0.014551646 -0.020857975 0.11178453 -0.124652095 -0.055345204 -0.054170538 -0.08483614 -0.19584039 -0.019972658 0.1293654 -0.10031546 -0.2382836 -0.09259121 0.14270808 -0.19381724 0.28875372 -0.026776489 -0.24754365 0.042155482 0.19615854 0.20683943 0.11449318 -0.36974695 0.15992145 0.016158897 -0.0254784 0.05189572 -0.09338432 -0.029675301 0.11491449 -0.1652168 -0.03790855 0.20454389 0.08552564 0.037178468 -0.16883186 -0.032212194 -0.058027353 -0.013159216 -0.050656904 0.056280807 0.121224634 0.06543742 0.051677212 0.11395775 0.067472436 0.1613168 -0.008707389 0.17344065 0.31845078 -0.08203589 0.072664246 0.22051786 0.031536393 -0.05053844 -0.03886434 -0.15711385 -0.17724356 -0.023498975 -0.15645841 0.07864314 0.08935629 0.10881436 0.01873424 -0.04251714 0.10387527 0.074634075 0.030960353 0.00040400014 0.31782216 -0.050243717 -0.052396346 -0.24461102 -0.077478305 0.09856809 0.067309484 0.07420536 0.122272305 0.085632145 0.113925315 -0.053231064 -0.051433537 -0.18063153 -0.21257356 0.036194723 0.037269033 -0.34970534 0.111899875 0.07570198 0.08107252 0.03969068 0.16278648 0.17827891 0.11593601 -0.062489763 -0.104786 -0.072278365 -0.1032802 0.05179139 0.023146646 -0.016119597 0.295592 0.18384787 -0.095924735 -0.26452413 0.055973724 0.11573331 0.2911362 0.08624694 0.10786096 -0.15110105 -0.16861463 0.17318344 0.049598563 0.06384121 -0.08223798 0.05996241 0.09360905 0.22797999 0.24985152 -0.20367849 -0.027122296 -0.12505756 0.15099898 -0.13078895 0.12904237 0.045377754 0.03655512 0.44128388 -0.07772567 0.19107005 0.4529435 -0.00120419 -0.047404423 0.039780766 0.05736787 -0.0010612301 0.18557633 0.100650445 -0.12379501 0.09601563 -0.09564218 -0.012320199 0.112515405 -0.23111127 0.13524361 0.18438953 -0.0071336576 0.18233556 -0.06358315 0.2630434 0.05924817 0.16130391 0.091877826 0.12023248 0.033976246 -0.1924903 -0.11301156 -0.22891648 -0.15436693 -0.29128522 0.021665586 -0.02159021 0.09200234 -0.018645894 0.046636302 0.1767885 0.112356566 -0.15109873 -0.03511146 0.30033064 -0.08495007 0.2024089 0.12272762 -0.015690725 0.17467213 -0.07849026 -0.033364158 0.010346288 -0.05789734 -0.14737321 -0.2445488 0.105048254 -0.013763582 0.21864541 -0.016490085 0.11245712 -0.061531894 -0.0114552695 0.15208706 0.025137592 0.09716576 0.08702191 -0.088455625 -0.06437643 0.1693149 0.11543677 0.0629815 -0.13346094 -0.1743934 0.15910526 0.16887641 -0.017459566 0.09883184 -0.30531392 0.05200679 0.1325982 0.00057026197 0.20707065 -0.0913401
associate -0.031532444 0.016283654 0.046541862 0.040631644 -0.102589086 -0.13878006 0.1789127 -0.116007626 -0.087167986 0.12144493 0.1300714 -0.07948173 -0.063673265 -0.12550277 0.12830226 0.01532242 0.124767415 0.015359555 0.08289784 0.023245703 0.20446144 -0.02958649 -0.110382 -0.13096699 -0.11897679 0.001262934 -0.11133798 0.0015289197 -0.037036657 0.0065913075 -0.12587966 0.051868025 -0.073434785 0.16855723 0.11795389 0.08661822 -0.0888774 0.0020215497 -0.036712278 -0.12690815 -0.16248883 -0.10385549 0.010588158 -0.033605747 0.09736364 0.06681628 0.010728305 -0.08770495 -0.038997367 -0.061456725 -0.019249177 0.034327302 0.105686136 -0.022927403 -0.06928782 0.054372996 -0.0021943143 -0.045691047 -0.0144313285 -0.0045891213 0.044939846 0.025818998 -0.0418794 0.018169155 0.013631357 -0.021987787 -0.016909044 -0.095586725 0.07274166 0.018179204 -0.007864626 0.07997113 0.06690402 -0.10357271 -0.07735136 -0.15937403 -0.008651138 -0.027135748 -0.059813756 0.050012916 -0.087352924 0.006587971 -0.0057142857 -0.09991734 -0.0819995 0.053967007 0.057545174 -0.13773611 0.105031356 0.088872366 0.070771 -0.03023705 0.009507796 -0.05862244 -0.08816363 0.031678833 -0.11252484 -0.15311855 -0.026314674 -0.006025768 -0.23091488 -0.010992102 0.03353507 -0.03623442 -0.06254607 0.010318502 0.0049595702 -0.08717682 0.149315 -0.09082342 0.0177466 -0.010413692 -0.01601142 -0.112738445 -0.07626174 0.018819809 0.0074444106 0.017783005 0.076179944 0.07729876 -0.0883952 0.06947745 -0.013174808 0.07313016 -0.042024992 -0.09565592 -0.081472374 0.11793394 0.030645875 -0.05561092 0.18191466 0.063023664 -0.119034395 -0.0080445465 0.14017494 -0.019548265 0.11249439 -0.05844223 0.04331387 0.05607774 0.1493476 0.0783778 -0.022949364 -0.0906084 0.00311508 -0.0298674 0.013190745 0.004035979 -0.07104409 0.087627485 0.061929468 -0.048720226 0.08266364 0.003681102 0.04139534 -0.057780426 -0.12985432 -0.017789653 0.073678195 0.036182266 -0.15635857 0.048619147 0.008130255 0.20165944 -0.0024589226 -0.10743447 0.1344066 0.010855836 0.08435092 0.052675597 -0.027151413 0.018906487 0.023237221 -0.049933672 0.070928976 -0.0634808 0.024201544 0.2602909 0.026482841 -0.09422778 0.067810886 0.017446643 -0.020511556 0.07834487 0.06960691 -0.08252016 0.02733598 0.006305278 -0.11265794 0.016292946 0.059825536 0.074697584 0.06392366 0.025754167 0.07600869 -0.016501302 0.15899356 0.0035292648 0.1380358 0.13698453 -0.06453975 -0.17577912 -0.015614214 0.098289326 0.01953053 -0.06070115 -0.015067855 0.18869995 -0.031511076 0.07482061 0.09074092 0.005901817 -0.13125494 0.21142663 0.016097508 0.081054375 0.044581182 -0.17814027 0.03792 -0.04866367 0.01341447 0.084961995 -0.016038714 0.12002113 0.14263247 0.11029845 0.021255055 0.041460667 -0.09995321 -0.055058487 -0.07355524 -0.09133955 0.09369836 -0.020687822 0.10963447 0.06845896 -0.05140821 -0.016948143 -0.045769155 0.08937351 0.1478576 0.0100831725 0.010300852 0.07017874 0.07912787 0.10536282 -0.03391492 -0.034868553 0.022012377 0.0060723634 0.0015584545 -0.008080003 -0.14056581 -0.0023815162 -0.12760171 -0.14930364 0.025051849 -0.06855998 -0.107374765 0.16355073 0.013791132 0.045063406 -0.07001118 0.015439432 -0.0046424307 0.092576906 0.0029937688 0.02342 0.055561826 -0.07675951 0.07137336 -0.036445137 -0.03330575 0.13272063 -0.09443822 -0.056413304 -0.11917637 0.013942707 0.07877083 -0.18302251 -0.07555392 -0.011015521 0.056572977 -0.07210943 0.09544326 -0.047997974 0.13349578 0.009228999 0.10999373 0.16270049 -0.0578948 -0.0027530808 -0.07745241 -0.056184504 -0.11721223 0.041115664 0.036114004 0.08195714 -0.0020507767 0.069593415
margin 0.027596217 -0.07916438 -0.08065116 0.08276452 0.054992598 -0.029154249 0.0015105881 -0.05879429 -0.12731528 0.019048592 0.0034981123 -0.031446006 -0.18484928 0.017929334 0.016115297 0.0910697 0.1303961 0.21956697 0.050139025 -0.25275046 0.20503736 0.10678026 0.09321931 0.06603589 -0.09064012 0.21388333 -0.25201306 -0.18268046 0.1121556 0.17058294 0.066090725 0.15523677 -0.045748726 -0.03916071 -0.06495534 -0.13874626 -0.13806261 0.068553194 -0.07846433 0.07163836 -0.0071529285 -0.14921537 0.060749985 -0.027541393 -0.11228726 0.17952377 0.082737 -0.19229539 -0.039116938 -0.09990861 -0.12046079 0.018180208 -0.0015540639 -0.15921661 -0.31626347 0.11728153 -0.007065507 0.018226244 -0.07426148 0.014351832 0.060491543 0.14390075 -0.13435154 -0.05110682 0.040817834 0.10422929 -0.06484346 0.022821108 -0.0056910967 -0.18053016 0.095509134 0.17193899 0.07372056 0.2231321 0.1402922 -0.17004892 0.061178815 0.116839804 -0.04089119 0.10866021 -0.15952748 0.00499732 0.081518695 -0.19909939 -0.0973825 -0.1288375 0.24782003 0.05974747 -0.053568024 -0.0040224697 -0.00983278 -0.098485306 0.097799696 -0.1719656 -0.040191386 0.042624373 -0.134416 -0.16903098 0.11615033 0.13198754 0.031092657 -0.13683845 -0.1687188 0.03252463 0.017386258 -0.049049467 0.15312898 -0.09913847 0.06820374 0.1805207 0.06225452 0.015616429 0.12301785 0.043305717 0.022150353 -0.06967021 0.0430414 0.13507943 -0.25700274 0.069971785 -0.26851073 0.15471068 0.3406029 -0.19480017 -0.18756953 -0.05353442 0.13425638 -0.13390173 -0.10251923 -0.19080438 0.15045266 -0.16123739 -0.10049963 -0.059143987 0.17164522 0.16186312 0.095749296 0.08783965 -0.07674574 0.089738645 0.08547799 0.21014129 0.119845726 -0.00521682 -0.0034123953 0.108734965 -0.039136413 -0.14755455 -0.16585413 -0.09138848 -0.16418096 0.15007697 -0.13271105 0.15583842 0.008405909 0.24865726 -0.2385598 0.10575178 -0.060100228 0.09341368 0.11587519 0.039318033 -0.11444309 0.10649608 0.007878154 0.07805284 0.1777834 -0.057495616 -0.11910938 0.14106317 -0.10277799 -0.10517808 0.24043263 0.114384934 0.036779977 0.010589199 -0.14664003 0.29835254 -0.0014092446 0.0080507705 -0.08324345 -0.20285459 0.017939396 0.120521605 -0.03671794 -0.23772041 0.07478634 -0.018663345 3.7434278e-05 0.012751241 0.34758782 0.11187435 -0.0009097203 -0.020477692 -0.08511377 0.19618504 0.13434912 -0.04173442 -0.23245686 0.13178754 0.07564928 0.004795321 0.16764072 -0.065910794 -0.068602964 -0.053766076 -0.14104107 -0.006286627 0.07744999 0.029385371 -0.053594258 -0.11704109 -0.3885828 0.0124622295 -0.41711548 -0.15500127 0.030087722 -0.375415 0.16110694 0.00087169564 0.11740453 0.008085266 -0.10831871 -0.09875634 0.10774805 0.2054531 0.28493547 0.23333833 0.3057339 -0.07419249 -0.085116915 -0.0069636647 0.22269017 0.16040125 -0.035188433 -0.25777507 -0.21128458 -0.050441273 0.04057549 -0.106728934 0.15124898 -0.027988149 0.022911387 0.21485052 0.1802806 -0.003718911 -0.17920358 0.06730397 -0.018623546 -0.026875652 -0.25286746 -0.046296217 -0.023527395 0.07090219 -0.16694574 0.21644908 0.10772833 -0.033972546 -0.04271926 -0.09592987 0.05355257 -0.06810863 -0.18399858 -0.038424708 -0.07261595 -0.09805211 -0.018689867 -0.051954504 -0.14405139 0.08347094 -0.046230845 0.15286982 -0.06668296 -0.06810203 -0.09927538 0.016122371 -0.39456767 0.14700052 -0.20593281 -0.20555814 -0.02746762 -0.068728805 -0.02216477 -0.03913635 0.012502214 0.044610605 -0.13721058 -0.034576535 0.0275618 -0.06835492 -0.033238057 0.13917787 0.093625836 0.09255655 -0.04166294 -0.0890674 -0.014380785 0.07717204 0.09401716 0.0071716513
adjuvant -0.19190578 -0.18450135 0.100531474 0.014280387 0.039816737 0.059736807 -0.0019774174 -0.08851391 -0.07075785 0.040852 0.14327216 -0.26116973 -0.1394284 -0.058367293 -0.017962633 -0.039685596 0.038886372 -0.07321955 -0.09500601 -0.10633373 0.00032823303 0.13749538 -0.12847157 -0.13216813 -0.08117063 -0.035050757 -0.014580458 0.122063644 -0.08977061 0.12750003 0.06945429 0.014189166 0.010305344 -0.046096276 0.01457708 0.013895227 0.0008259289 -0.020616725 -0.06592922 0.07224589 -0.077748366 -0.22218801 0.27181703 -0.10242748 0.060184576 0.06685585 -0.17890911 -0.095489815 -0.031930752 0.0076135644 -0.072890006 -0.016561555 0.005391878 -0.1747461 -0.025681093 0.061686337 -0.048833042 -0.071906134 0.11245866 -0.101988934 -0.075762115 0.07887029 -0.045594856 0.08982347 0.122144185 -0.152074 -0.070036344 0.07294864 0.037325073 0.025116308 -0.0825178 -0.057082396 0.12207795 -0.063918896 0.24282637 0.1783026 -0.011455506 0.025280835 -0.0013609893 0.074286036 -0.03375287 0.07783152 -0.12736687 -0.10621805 0.0012482284 -0.14587922 0.0848269 -0.050281517 0.13070364 -0.04412252 -0.07857588 0.0044789417 -0.011644797 -0.17561308 -0.009604797 -0.13854659 0.016367033 -0.21538273 0.0558582 0.09055245 -0.1283987 0.06461908 0.0039789113 -0.013925389 -0.05709082 0.052186776 -0.008059993 0.11428261 -0.018346954 -0.043867018 0.10050824 0.07780467 -0.06749115 -0.06679012 -0.0030996497 -0.079183 0.09804422 0.0069709974 0.016547477 -0.118455514 0.06848162 0.20867465 -0.007242968 0.013093675 -0.034197547 -0.21030372 -0.057894636 0.036371365 0.06746231 0.16485155 0.0018887091 0.08634076 -0.06778783 0.09332687 0.19917195 -0.06590989 0.008785902 -0.19273433 -0.00092622987 0.055301264 -0.09853349 -0.094254196 -0.074173965 -0.08631075 -0.19597332 0.12644294 0.041227892 0.027139222 -0.044940744 -0.08485133 -0.01808572 0.026470631 -0.0006813091 -0.09933174 -0.15020297 -0.07803568 -0.044129502 -0.13389666 0.1910453 -0.05367981 0.03557219 0.113991626 0.0773164 0.07181928 0.15835378 0.16579868 0.038165633 0.04452105 0.03943326 0.119246446 -0.17629696 -0.1832485 0.23439975 -0.07618512 0.17150071 0.035425216 0.025342694 0.26954278 -0.18548234 -0.04009556 -0.13116057 0.041392725 0.12105068 -0.1084464 -0.05684673 -0.023073472 0.017608384 -0.0618621 -0.032225758 -0.12225694 0.14363042 0.16321863 0.19118153 0.0652522 0.018585375 0.032695055 0.23190616 0.09845795 0.15904799 0.14887425 -0.025481422 -0.031995077 0.006196247 0.13958393 -0.17276277 -0.043826725 0.14890333 0.034006186 0.059380442 0.324808 -0.23430708 -0.06388989 -0.21766783 -0.015076505 0.05518522 0.10593417 0.12365667 0.026220128 -0.23712039 -0.2877836 0.03771523 0.14036717 -0.18083312 -0.045965064 -0.031882856 0.13329841 0.17657483 0.068086565 0.11990273 -0.21733756 -0.010628929 -0.019717988 -0.11362218 0.19222045 -0.09673167 0.12194947 -0.045686256 0.040989082 -0.073025964 0.009366812 0.14549692 -0.017184597 -0.08567976 0.08547097 -0.002518593 0.04347472 0.08844475 0.13392171 0.06314284 0.051467355 -0.13815568 -0.12363504 -0.068061166 -0.022039825 -0.020571826 0.05174583 0.11226278 -0.16199523 0.008615696 -0.08833367 0.26167896 -0.026102936 -0.07802762 0.1340778 -0.072539635 -0.026078342 -0.004025991 0.08614639 0.12085762 -0.01764543 0.03477595 -0.22167942 0.11237185 0.10137423 0.12272326 -0.027051624 -0.072629854 -0.091513105 -0.016204214 -0.14673354 -0.09206838 0.0050005675 0.07288882 0.024575375 0.09783293 0.15350647 0.10976671 0.13302508 -0.14555909 0.085229166 0.14730483 0.019008018 -0.13065514 0.08782115 -0.15072283 -0.17071109 0.08352475 -0.03639123 -0.08694491 0.00059939385
undergo -0.022156756 -0.1302779 0.061791517 -0.10793105 -0.103701934 -0.02199859 0.049562488 0.031256124 -0.052604947 -0.06876412 0.13154107 -0.20391978 -0.041062858 -0.058881525 0.07621638 -0.1162764 0.030631648 -0.117149554 0.06781505 0.017468637 0.17132775 -0.03026263 -0.012877285 -0.1382533 -0.08386392 0.057673775 -0.018175188 -0.0063262186 -0.05721172 -0.061872188 -0.11782256 0.051957864 -0.11365396 0.24277607 0.04307349 0.028424246 -0.009160733 0.029504802 -0.04280207 0.035676356 -0.021688463 -0.0358341 -0.0034311144 -0.08758331 -0.033425037 0.043868355 0.009389795 -0.024343459 -0.045889262 -0.049804144 -0.08211036 0.06249988 -0.041433822 -0.07610424 -0.17755666 0.19303519 0.026243221 -0.16349238 0.053940292 0.13490465 0.16275352 0.04827357 0.049800817 0.04899545 0.14268813 -0.012336617 -0.0073175523 0.07049779 0.036901675 0.018236417 -0.1067289 0.07319341 -0.0008299388 -0.04011734 0.057322703 -0.030931398 -0.03531875 0.13397387 0.073804915 0.009262895 -0.06104588 -0.16334514 0.17850755 -0.121102534 -0.06929402 -0.067684256 0.013304936 0.01865252 0.023428941 0.17161104 -0.0026936515 0.022384893 0.075715445 0.008841881 -0.019751864 0.021745402 -0.002579804 -0.05592464 0.073641375 0.0012489312 0.058233455 -0.012469156 -0.046699967 0.069313325 0.053737212 0.01845876 -0.09005803 0.04176888 0.12173526 0.07021567 0.16485238 -0.01419334 -0.09313402 0.046961278 -0.03480483 0.10667955 0.003780624 0.11263033 -0.10146174 0.070569836 -0.21023431 0.039828125 0.036060445 -0.06625739 -0.07838368 -0.20769735 -0.045084015 -0.00029313625 0.02814722 -0.015584496 0.028807456 0.07970898 -0.040551495 0.0905953 0.1419865 -0.035430703 0.06347947 -0.018758943 0.109574504 0.07932993 0.17636026 -0.054197107 0.03647518 0.053279795 0.046728108 0.108886324 -0.06549934 -0.033549387 -0.00475918 0.07991293 0.11775187 0.007877362 0.06688607 0.036819052 -0.026478918 0.06832879 -0.098062664 -0.0592531 0.057203878 -0.0418286 -0.0379014 0.15577014 -0.07631698 0.08018132 -0.010987012 -0.00357111 0.039221212 0.03136669 0.031840898 -0.09840543 -0.06617407 -0.06716428 0.09999608 -0.11531686 -0.075541295 -0.049922485 0.07649541 0.17057459 -0.19177993 -0.026774466 -0.028921695 -0.05381519 0.044650838 -0.078269936 -0.07290779 -0.053522024 0.08250135 -0.04368946 0.1950289 -0.049185213 0.0962426 0.26642466 0.07298804 -0.15601298 -0.1050163 0.097638674 0.036557924 0.14574495 -0.024941014 0.15178125 -0.030851081 -0.07862938 -0.021041486 -0.106912516 0.07013567 0.0156085 -0.07670226 0.02097626 0.08738642 0.017210264 0.10375313 -0.056209344 -0.09325604 0.1291275 0.032599345 -0.030472679 0.13140985 -0.040158577 0.13337794 -0.042611763 0.104829736 0.10775224 -0.030758599 0.11020543 0.029858522 -0.012032464 0.13314834 0.047378764 0.1869203 -0.090627134 0.018023472 -0.14325376 0.009639033 0.122911714 -0.037954893 -0.067776576 -0.02498685 -0.06036823 1.7759507e-05 -0.067021176 0.07112136 -0.027025158 0.087799564 0.121922515 -0.031225171 0.07016425 0.10753338 0.03784941 0.04546609 0.13898623 0.071006656 -0.15631336 -0.11422329 -0.09744264 -0.04906265 -0.10068628 0.033703394 -0.033792913 -0.016557604 0.11774019 0.04451866 -0.18254915 -0.020165354 0.01061505 0.011144618 -0.04937853 0.02522964 -0.010967516 0.12465657 -0.14937931 0.0445572 -0.12166227 -0.054345634 -0.0597465 -0.022325182 -0.14360519 -0.16421232 -0.061222974 -0.017499695 -0.13909504 -0.10269212 0.108657785 0.011324692 0.1528779 -0.07555411 0.1749942 0.1655737 -0.02198189 0.021485634 -0.015812214 0.098980695 -0.074955106 -0.033179272 -0.092868134 0.021548914 0.02401947 0.1484847 0.0049438686 -0.09168975 -0.08382635
perform -0.028577348 0.009075722 0.01786633 -0.002919457 -0.1881477 0.0058645215 -0.072599426 0.0337192 -0.097309336 -0.045106303 0.03626019 -0.15078574 -0.028516391 -0.10753498 -0.040918864 -0.037612896 0.0010278366 0.03507502 -0.012085308 0.06628248 0.085113935 0.066642925 -0.044392362 0.06717903 -0.089776516 0.050328817 -0.037668284 -0.018172927 -0.11827239 -0.06262687 -0.2008656 0.004952988 -0.056563955 0.14842957 0.05816251 0.075223304 -0.052806646 0.09711084 0.02548069 0.06133773 -0.001811926 -0.074211285 -0.03394673 -0.02563027 -0.12007749 0.15357073 0.03782195 -0.105098434 0.078626215 -0.16033693 0.0040797475 0.06158319 0.04526334 -0.05876304 -0.13767172 0.057987485 0.05709394 -0.18425465 -0.02224209 0.093091145 0.13178767 -0.09068581 -0.05308592 -0.0017539203 0.023921892 0.0557234 0.00272795 -0.0027160575 0.040002216 0.014060812 -0.053502087 0.0370831 0.022246622 0.036689196 0.10123818 0.024608962 -0.14540367 0.044863045 -0.027449481 0.009814569 0.029193947 -0.020264352 0.21361355 -0.13711505 -0.05759021 -0.012854543 0.0038169303 -0.027415432 -0.024594026 0.0049551055 0.050850082 -0.022904443 -0.008956615 -0.15854494 0.002676315 0.10365357 -0.067696765 0.06480657 0.1255417 -0.010273338 0.09913732 -0.10649165 -0.15806042 -0.008239748 0.10631738 -0.036904808 -0.0009688836 -0.03230696 0.04499558 0.0156234205 0.14861116 -0.025601441 -0.15562744 0.012343634 0.10567258 0.07238467 -0.013603136 0.054519456 -0.12379229 0.028749466 -0.13266404 0.05867926 0.13868232 -0.009104659 -0.082834885 -0.086372755 -0.15530905 -0.027527397 0.01195705 -0.055143856 0.056893457 0.033518806 -0.2791557 -0.16031992 0.0021441188 0.10373216 0.0723682 0.0334574 0.17628789 0.01375895 0.28012922 0.08743751 0.09989021 -0.11897943 0.18146355 0.021856755 -0.08977636 0.025399525 -0.08986507 -0.06525977 0.09378723 -0.12818733 -0.018801462 0.16496062 -0.11472641 0.113843665 -0.124840006 -0.024000384 0.09240588 0.04759628 0.031708784 0.13318858 0.09177517 -0.07128638 0.06947425 -0.14804856 0.027979625 0.15027022 -0.0076856986 -0.010565773 -0.044760514 -0.07346658 0.06495658 -0.06791269 -0.04108117 0.00908155 0.012139171 0.04835592 0.04125716 -0.0365269 -0.064203426 -0.07399665 0.18062311 0.109998554 -0.03708878 -0.036718182 -0.009860821 0.057891797 0.15227018 0.11531331 0.20996365 0.0084435595 0.061794315 -0.10449972 -0.005572743 0.084724344 0.027958138 0.06792625 0.0975397 0.1482032 0.013748826 0.055573512 -0.06918419 -0.061901044 0.08696209 0.027894685 -0.086249724 -0.03157759 0.06691747 -0.03184262 -0.051471002 -0.05306203 -0.0779742 0.055882398 0.07358351 -0.071623705 0.058525015 -0.1439302 0.08787291 0.10566147 0.09069856 0.0007850675 -0.091657236 -0.017253751 0.08266534 0.096617736 -0.04911244 -0.02410862 0.0050687916 -0.06087514 0.09521837 -0.049623407 -0.09742584 0.15717313 -0.06770038 -0.04071588 -0.0019285532 0.062099315 -0.039755378 -0.094543144 0.0051496504 -0.13439207 0.03865914 0.1410309 0.037273925 -0.013769362 0.0936249 0.0015303633 0.05884452 0.09098692 -0.02963572 -0.18578349 -0.056659907 -0.088595405 0.009165273 0.017009165 -0.01786801 0.0049505015 0.031370703 0.14658822 0.1005314 -0.095421 -0.03952177 -0.010428068 0.09159503 -0.092784524 -0.07534956 0.013917772 -0.08325349 -0.052881595 -0.05492603 -0.11677983 0.08560775 -0.018236782 -0.12332542 -0.074271105 -0.19384927 -0.007888668 -0.11437782 -0.0678775 0.0177302 0.0017307551 0.10279147 -0.0012132502 -0.149695 0.079505235 0.06260148 -0.034857497 0.045836646 -0.049352437 0.0021331427 0.019163238 -0.07141897 0.11178731 0.052412577 0.09551881 0.07085813 -0.006135942 -0.08588793 -0.06496727
survival -0.038447313 -0.108638726 0.09954409 -0.08115961 0.009507354 -0.09819007 0.12584302 0.042981435 -0.11032373 0.18125905 0.063154824 -0.118917614 -0.09294351 -0.09350839 -0.02684513 0.04012581 -0.01027636 -0.12396084 -0.044371463 -0.048973966 0.108767696 0.18307458 -0.16594811 -0.102382205 -0.030874373 -0.17554322 0.0044106105 0.07960926 -0.10939115 0.039611243 -0.013362206 0.028903019 -0.07032984 0.032457344 -0.052042637 0.033359904 0.050960626 0.105847776 -0.045751914 -0.04737855 -0.108722836 -0.023143465 -0.0461955 0.02364468 -0.050132647 -0.012327777 -0.15726246 -0.05605727 -0.077224724 0.016641114 0.031276166 0.18840176 0.015438529 -0.026820965 -0.15968937 0.0637743 0.056036673 -0.10531456 0.006398272 0.055100262 -0.13709223 -0.09343496 -0.16617954 0.03993244 0.08129952 -0.05904934 -0.014387499 0.07752271 0.13191715 -0.011667578 -0.14464127 0.09040149 -0.07599928 0.059573278 0.16113932 0.026467018 0.2307609 0.029198896 -0.13297008 0.1476319 -0.17512563 -0.04706374 -0.16703524 -0.039731853 -0.11622626 -0.031087369 0.0069042314 -0.17717914 0.11379574 0.024655098 -0.0041692336 0.23395349 0.0743954 -0.11509334 -0.08558405 0.07781147 0.046550542 -0.06866413 -0.06064147 0.115308285 -0.044068214 0.057508495 0.018698733 -0.040563896 0.057054155 -0.049345534 0.064630575 -0.06626572 0.057034183 -0.17132246 0.10142826 -0.0508921 -0.087837145 0.004867996 -0.14225207 -0.06884137 0.1141983 0.099943094 -0.12449381 0.069169424 0.16323411 0.1514664 -0.07215968 0.009969082 0.05159254 -0.10519096 -0.07707093 -0.011236486 0.016811507 -0.088079534 -0.1129122 0.14034434 -0.020779492 0.027636595 0.17255552 -0.013434731 0.06118297 0.08976043 -0.04574119 0.07618448 -0.1558347 0.055936743 0.06847767 -0.056319755 -0.062888294 -0.08425661 -0.04265652 -0.080515996 -0.054053057 -0.13385323 -0.048704557 0.09103687 0.2044793 -0.05167665 -0.12373425 0.009614852 -0.20643526 0.0641317 0.16994998 -0.089809895 -0.14602073 0.05019903 -0.00055256183 0.052006733 0.060311154 -0.027430058 0.16114019 -0.03408248 0.04718461 0.17023185 -0.12877452 -0.034249578 0.2168281 -0.07815052 0.049489886 -0.0030946645 0.1395939 0.26766238 0.024432888 -0.0775035 0.027030062 -0.046481583 0.2489765 -0.08746334 0.11686027 0.08989367 -0.057724383 -0.16519044 -0.12538151 -0.014853296 0.030972568 0.2372351 -0.06267022 -0.015040299 -0.061363112 0.013746819 0.026222765 -0.055287816 0.037394658 -0.10647056 0.06830148 -0.15235756 -0.101283334 0.2412273 -0.13377137 -0.045987386 0.11181196 0.021209836 0.043367207 -0.02543239 -0.09412387 0.0013613717 -0.12392589 0.10957388 0.028711332 0.08477117 0.08584902 -0.17698161 -0.07949573 -0.2464336 0.12479573 0.21723643 0.17567007 0.05578959 0.21939445 0.19279885 0.19746234 0.027532712 0.14872128 -0.26815814 -0.19880149 0.037023947 0.11481542 0.15497781 -0.008724889 0.12485855 -0.057990324 -0.1404322 0.02279161 0.15077451 0.08689396 0.14479946 0.036682483 0.11372262 0.0687558 0.11147298 -0.132746 0.14964122 0.19105998 0.02462974 -0.06924274 0.051260762 0.07428233 -0.04767548 0.008003924 0.04065487 0.032190125 0.018355412 0.0430681 -0.078133084 0.17399032 -0.032819472 0.00225139 0.08210546 -0.21558924 0.046311256 -0.1243817 0.12089593 0.32517275 -0.03822944 0.14811239 -0.19096911 -0.049803372 0.30238944 -0.17979923 0.031875897 -0.10375995 0.07539656 0.09277214 -0.19988836 0.07129579 -0.041195437 -0.06314316 -0.15761812 0.015280193 0.098332636 0.30456918 0.042567495 -0.008800357 0.077202834 0.041575328 -0.06369906 -0.018371537 -0.1466146 -0.024160463 0.014811443 -0.07251612 -0.0391265 0.1467219 0.118194774
primary 0.053415045 -0.1259042 0.09288753 0.09455949 -0.13373084 -0.10899231 0.0060438816 0.04724738 -0.12579253 0.1016704 -0.01472703 -0.10672434 -0.090539634 -0.23471288 -0.014673608 0.10118132 0.10057378 -0.11996467 0.025915043 0.03782147 0.17027184 0.20896667 -0.097967744 -0.017516239 0.0718309 -0.14904971 -0.04212108 0.022981375 -0.08968924 0.07156991 0.14091815 0.03231233 -0.08692862 0.07552109 0.22614506 -0.037527576 -0.043860245 0.06235614 -0.031280782 0.051010583 0.0014725168 -0.13883907 0.111535676 -0.1221534 -0.05958155 0.013747516 -0.04411239 -0.029704427 0.09776041 0.01186449 -0.07104862 0.021289766 0.046970796 -0.052458435 -0.07032822 -0.007338044 0.13710551 -0.012293771 -0.008699405 0.040290732 -0.063154705 0.012006435 0.09786878 -0.07142079 0.13264836 0.016263716 -0.1105091 -0.061611917 0.16144173 -0.11868682 -0.06757837 0.18871549 0.07859784 0.0901054 0.00017172065 0.107946396 0.114366174 -0.03466972 0.0009975652 0.0393047 -0.041441932 -0.014423424 0.00447711 0.031189717 -0.08985131 -0.08361268 -0.017181253 -0.12426437 0.0509641 0.013255715 -0.12075694 0.020967403 0.04923035 -0.04924659 0.02545953 0.037620276 0.011855711 -0.029217811 0.15170175 -0.039162684 -0.16244878 0.088983506 -0.08676672 -0.0120417 0.044660337 0.10424554 -0.02143304 -0.028902624 0.06285591 -0.030816412 -0.05981414 -0.058100756 -0.14883088 0.045462117 -0.09692735 -0.10171948 0.14817388 -0.010844089 -0.09868931 -0.030701997 -0.06762947 -0.05700884 0.110278465 0.011141792 -0.16138996 -0.13240461 -0.034200296 0.038522642 0.025465822 0.089925736 -0.06554077 -0.016521567 -0.01693233 0.043251954 0.15288605 -0.13668856 0.042868603 0.069337346 -0.12744865 0.09682047 0.12588355 -0.12834696 0.015540315 0.085708424 -0.094262674 -0.03408684 -0.21000636 -0.10487992 -0.05295243 -0.16981314 0.031027112 0.019930432 0.08796486 0.016926574 -0.021599377 0.0036431726 0.06737959 -0.0068402314 0.08530194 0.03118473 0.0034003276 0.02221781 0.054636262 0.07579081 0.17312734 -0.08648517 -0.1049978 0.13049649 0.03449 0.06063198 -0.018468589 -0.08480224 0.02349595 -0.10027676 0.049182825 -0.0012910919 -0.028373152 0.2634621 -0.032946955 -0.019606797 -0.01403951 0.02367909 0.0043987664 -0.017063241 0.008952645 0.1651387 -0.047536355 -0.09942127 -0.024414543 0.07479234 0.07044855 0.1488045 0.18810306 0.008219064 -0.07088448 0.009921244 0.15966521 0.17696318 0.07896763 0.056982048 -0.0546955 -0.038586162 0.016132655 0.16165538 0.04857141 -0.13030346 -0.050772827 0.0295345 -0.035437454 0.16504093 -0.042692006 -0.0907627 -0.17419183 0.08032704 0.1659396 0.12861362 0.13246725 -0.13722411 0.035732128 -0.13425459 0.10956654 0.06196637 0.0064312066 -0.20554157 0.029576568 0.0650823 0.13690579 0.0217896 0.0108069265 -0.07897823 0.12057466 -0.06429476 0.07763599 0.08172635 -0.09551957 0.10407356 0.10022014 0.06319712 -0.033188187 -0.01204192 0.1811968 -0.10620291 0.032025486 0.19219069 0.12310823 -0.04199658 0.0033751074 -0.04065011 -0.058318608 0.026533138 -0.09381412 0.04645117 -0.013687749 -0.009922013 -0.09179372 -0.004426047 0.07198062 -0.083206765 -0.0109185055 0.038482487 0.20406441 0.02720963 0.1197105 0.040899403 -0.012668292 5.3480195e-05 0.079351835 0.09467056 0.19150564 -0.08029925 -0.04355886 -0.19614421 0.059254974 -0.0062556327 -0.1168886 -0.10683793 -0.072078146 -0.039492093 0.014300199 -0.10626242 -0.07979465 -0.09359242 0.09779734 -0.08979329 0.04669702 -0.0605679 0.072079726 0.07129433 -0.10078382 0.14768825 -0.06572028 -0.06693128 -0.15050419 0.05256102 -0.036231264 -0.067934014 0.0202542 0.008209583 0.0067877816 0.074764825
volume -0.0565403 0.07252587 -0.10597991 0.26518017 -0.19594693 0.08430779 -0.013583941 0.0018273074 0.03833601 0.02471445 -0.0022905932 -0.08077309 0.16540653 -0.035012536 0.053045623 0.004316861 0.26809412 0.07546904 -0.09186855 -0.04605322 0.26970655 0.12026809 0.004052997 0.17248563 -0.21318509 0.094255544 -0.12148508 -0.2216792 -0.05761124 0.20304109 -0.020730825 0.24270537 -0.045746535 0.042938653 -0.012156044 -0.011128959 0.053821422 0.2049059 0.14319453 -0.031876076 -0.13237509 0.050519206 -0.1857209 0.023609415 -0.04650003 0.112490006 0.037846215 -0.13586506 0.24816635 -0.09404674 0.023005133 -0.013052095 0.036633354 -0.22464961 -0.1167193 0.16126217 -0.10696855 -0.101059206 -0.23153718 0.119366094 0.17661884 -0.04915005 -0.13405354 0.044142608 0.086263634 -0.14975484 0.07153284 0.07821745 -0.09922503 -0.011670398 0.07893526 0.28674743 0.033283 -0.024683923 0.056257047 -0.0461937 0.08135601 0.047739133 0.08354727 -0.00023265718 -0.06561611 0.08668417 0.012511167 -0.04897908 -0.063769214 0.07244504 0.16023245 -0.005062746 -0.083907835 -0.054726228 -0.16181952 0.13407014 0.17929827 -0.05217344 0.30008042 0.043168727 0.11161813 0.037463166 0.289968 -0.0098097585 0.03373522 -0.1670335 -0.11376433 -0.09122393 -0.016359992 -0.06606217 0.014363346 -0.050611112 0.103096604 0.111521706 0.037303004 0.08789222 -0.12545197 0.038722057 0.16351682 -0.05693835 0.037460085 0.10206821 -0.0026000843 0.18294916 -0.2565094 -0.14989552 0.06006774 -0.19113289 -0.063619785 -0.05670538 -0.06665091 0.019240152 0.073452294 -0.030610736 0.026441395 -0.117277615 -0.12711206 -0.11835746 -0.0687768 0.08066697 -0.0011449853 -0.05899629 0.11632148 0.095051855 0.13337785 -0.049493466 0.13356489 0.15332854 0.08587902 0.026525361 0.01683592 0.02403817 0.092800744 -0.13071823 0.0064899735 -0.0046374192 0.09547795 -0.04572101 -0.16066824 0.101994514 -0.32960817 -0.061501686 0.081011675 -0.059306834 0.006625335 0.027214095 -0.0617519 -0.028491808 -0.039663397 -0.01196885 -0.03254863 0.14954491 -0.009440165 0.075268395 -0.025967209 0.017552309 -0.085729346 -0.009488087 0.036841013 0.09726232 0.0035578753 0.15131149 0.19464375 -0.08409089 0.085660934 -0.14006408 0.041019797 -0.046602424 -0.083747506 -0.035739187 0.010565118 0.050878096 -0.1982854 -0.0230144 0.06288013 0.15381576 0.11275302 -0.07342221 -0.009813687 0.10341306 -0.10595649 -0.012452764 -0.06491317 0.21091692 -0.08603549 0.06611317 -0.06761383 -0.041284844 0.11569453 -0.19016078 -0.10823809 -0.1266843 0.089235395 0.10757761 -0.07203751 -0.03614152 -0.06398538 -0.07415438 0.0036046347 -0.052356873 0.09705786 -0.03835415 0.124869995 0.14361551 0.30394173 -0.041587733 0.15448603 -0.029528795 -0.15798327 0.04996135 0.23015796 -0.054394517 -0.037655152 -0.23594005 -0.05666526 -0.053733386 -0.03622635 0.18570894 -0.021609431 -0.016382817 -0.04700929 0.102665015 0.0019923437 -0.061132144 0.14770487 -0.013645633 -0.023642337 0.07543742 -0.012742773 -0.12803926 0.090542 0.037727498 0.20402144 0.08628967 0.09920021 -0.069118515 0.01183366 0.036610026 -0.19970246 -0.040984634 -0.01148034 -0.0051743314 0.19312535 0.08803845 0.01024478 -0.066057906 -0.20083526 0.06993562 0.029230868 -0.2315847 -0.0029800138 0.17155921 -0.22470365 0.1515336 0.098508336 -0.016888993 -0.0046674153 0.10191064 0.12316082 -0.096653566 -0.22785911 0.07406618 -0.09272869 -0.20571107 -0.056842573 0.09060405 0.027264947 -0.019626088 -0.055098988 0.08118693 0.038639344 -0.01698427 0.010782232 -0.035673812 0.04403677 0.14974359 0.058627676 0.095085464 -0.08947201 0.16849437 0.072825775 -0.10926552 0.044979405 0.0056935903
size 0.04660025 0.18670659 -0.017185373 0.09950687 -0.062585756 -0.03607281 -0.15114544 0.038558476 -0.06007973 -0.031663068 -0.1519753 -0.05116644 -0.025508156 -0.08374074 0.026071047 0.04902837 0.119388916 0.09594651 -0.057380185 0.08111434 0.063352965 0.16691092 -0.0420418 -0.09296705 0.041083694 -0.010006517 -0.15960632 -0.033357073 0.07159688 0.12666456 -0.09737898 0.20682785 -0.14287704 -0.047256246 0.019294266 0.027412323 -0.0529264 0.06800838 -0.07807131 -0.06937374 -0.06124089 0.019164251 -0.084668115 0.12898616 -0.038867485 0.112768084 0.15923885 -0.21909122 0.11967547 -0.18902963 0.05006272 -0.022666797 -0.15235661 -0.09720786 -0.061129045 0.06933415 0.05148316 -0.109123856 -0.21718077 0.1255637 0.12733087 -0.07067101 -0.072817266 -0.018994367 0.023139264 0.048537306 -0.12576115 0.019996056 0.16379517 0.019247903 -0.05932394 0.18659468 0.11910795 -0.037383318 0.055001944 -0.09481183 -0.08193532 0.0420986 -0.077692986 0.12619005 -0.112447836 0.009050589 -0.056060843 -0.13296467 0.00983015 -0.094776616 0.25494295 0.050910193 -0.040974803 -0.11296022 0.081531964 0.085021935 0.08167817 -0.16871224 0.07445301 0.06200809 0.12654047 -0.17418675 0.22542568 0.11817107 -0.027954638 -0.08544113 0.019425768 0.18414417 -0.06245076 -0.021649951 -0.061953206 -0.08661536 -0.0077248076 -0.0023780232 0.12558098 0.029540984 -0.14788634 0.12547651 -0.110823356 0.04720824 0.11038329 0.06657488 -0.08377622 -0.015087665 -0.07529126 0.025487967 0.12175505 -0.21260098 -0.20229566 -0.065654874 -0.11427777 -0.020903423 0.12536746 -0.04714544 -0.1419979 -0.085026644 -0.03337332 -0.16093543 0.18561357 0.041840047 -0.016854072 0.0687894 -0.0027342164 0.09399664 0.1527993 0.016453642 0.18287605 0.10939146 0.013484168 -0.15344042 -0.058218684 -0.010132546 -0.07253792 -0.12241166 0.12558912 0.03555221 0.041616753 0.13462375 -0.101164244 0.12936094 -0.1127098 -0.03745781 0.04611752 -0.045883298 -0.06550562 0.009236335 0.03931128 0.23101585 -0.050149366 -0.06217063 0.13257876 0.013625639 -0.07242994 0.05218038 0.02658581 0.03567918 -0.044953942 -0.030868653 -0.02940573 -0.055034783 0.0036035883 0.16196227 -0.074310176 -0.02808132 0.066729136 -0.18211676 -0.050391164 -0.07412982 0.004826738 -0.09679024 0.001693486 -0.20987783 -0.06145719 -0.07880665 0.15379888 0.09773862 0.1241617 -0.037035648 -0.034963492 -0.004295878 0.15606344 0.025848418 -0.038369782 0.16764654 -0.18816757 -0.06401497 0.0058001694 0.010474491 0.14596719 -0.12143036 -0.13391528 0.08697425 0.14259964 0.1518273 -0.0710153 -0.12056569 -0.05121414 -0.05832128 0.028923456 0.08255536 0.07783189 -0.17262243 0.10140194 -0.09478063 0.05916951 0.046960767 -0.001556342 0.052146036 -0.0068083266 0.15333758 0.21627197 0.018187312 0.05474834 -0.16288278 -0.0134456195 0.012815055 -0.08284553 0.19624051 -0.059239328 -0.17821585 0.044153064 0.062963516 -0.09145921 0.012170675 0.21013206 0.1261318 0.12406386 -0.048393186 0.004530465 -0.14877924 -0.09858066 0.0692226 -0.0026254738 -0.016150227 -0.036817964 -0.12854733 -0.016176445 -0.0014923312 -0.048971515 -0.064721145 -0.039463732 -0.08681441 0.038930357 -0.039938137 0.1371364 -0.087839894 0.02376946 0.05430722 0.07501793 -0.12689409 0.08892644 -0.06625141 -0.13285147 -0.016210398 -0.03239987 -0.055411406 0.0695437 -0.007244424 -0.022581138 -0.14621595 -0.14347993 0.05305951 -0.10349823 -0.12073743 -0.02063504 -0.10087946 0.06456516 -0.0068295053 0.07607324 -0.055032283 -0.03626783 -0.18522006 0.10137619 -0.16062053 0.024034396 0.0897744 0.022967255 0.043222975 -0.02429267 0.15934825 0.13220088 0.06552623 0.04421269 0.15494098
procedure -0.056109194 -0.030748874 -0.046841644 0.014021034 -0.26663983 -0.04008712 -0.07642274 0.03885823 -0.10772785 -0.07102508 0.092337824 -0.16974016 -0.018722206 -0.05429795 0.087364644 -0.019743664 0.024946103 -0.00920889 -0.03544668 0.03721704 0.11143566 0.10058663 -0.08162733 0.10314918 -0.18267557 0.06030679 0.06852136 0.042586 -0.1284527 0.0663099 -0.098123394 0.13486671 0.010416248 0.13595086 0.0023993389 0.09413288 -0.06398571 0.06739415 0.04679324 0.10949887 -0.07959564 -0.008641627 -0.02785089 0.002235709 -0.13536015 0.17310919 0.08622595 -0.006228921 0.061662037 -0.13594565 -0.040398315 0.069287166 0.029484613 -0.14249803 -0.09174295 0.21272713 0.009119855 -0.2291139 -0.02069899 0.12067662 0.16583751 -0.016469369 0.004837125 -0.068114296 0.068970844 -0.011681264 0.008469382 -0.004013407 -0.013359138 0.001009845 0.04291352 0.10842839 0.0385674 0.06801912 0.10843446 -0.03932942 -0.037710823 0.08851416 0.028874878 -0.01921752 0.024715109 -0.063567944 0.107218064 -0.08915894 -0.009807915 0.036712557 0.029157277 0.03983949 -0.101605184 0.041631084 0.059709374 -0.058766577 0.1164928 -0.16398336 0.18339142 0.024929622 0.05752664 0.08189768 0.15485905 0.00053548807 0.071302846 0.024217246 -0.10848869 -0.008098962 -0.021118607 0.049623046 -0.04026712 0.0027571996 -0.0038002606 0.030847624 0.03949772 0.039067917 -0.1688001 0.03440792 0.14175603 0.051144622 0.061170693 0.04138941 -0.06557831 0.14999817 -0.13893522 -0.097328275 0.10476249 -0.083577976 0.049838245 -0.11199582 -0.100294985 -0.03469464 0.009475103 -0.11399991 0.0251194 -0.010130558 -0.18988906 -0.07126147 0.061612353 -0.05490222 0.13901547 -0.019503543 0.06542834 0.02170352 0.15160511 0.044947427 0.08801091 -0.0609814 0.15961683 0.18936159 -0.06709447 -0.08078612 -0.010091561 -0.07166258 0.057932552 0.028646529 0.07035704 0.07633432 -0.082981355 0.08495506 -0.056401066 -0.071229376 0.035190824 -0.045227412 0.078673825 0.19055958 -0.07715353 -0.12698145 0.026475852 -0.16122746 -0.07454637 0.10007169 0.118412174 0.09831193 -0.1009304 -0.074253865 0.12535271 -0.04030068 -0.10549237 0.04313637 0.052986372 -0.015025027 0.01778304 -0.07457779 -0.081080034 -0.14919145 0.17631088 0.12994277 -0.12362569 -0.06614746 0.13941123 0.05215292 0.113479756 0.2077011 0.11695018 0.052303866 -0.08243353 -0.03902803 -0.01723845 0.10063228 -0.043939374 -0.031603325 0.04980969 0.13844837 -0.029891977 -0.028969465 -0.019730184 0.018996937 0.06656644 0.0055397144 -0.10640046 -0.13685167 0.07187219 0.035139762 -0.0033288822 0.02818744 -0.11137299 0.07113906 0.08198942 0.021385944 0.14530066 -0.15802214 0.20736493 0.029540632 0.1212364 0.0013133993 -0.042972576 0.038724113 0.010376603 0.012055096 -0.026520465 0.022711089 0.078912854 -0.043253697 0.15030046 -0.06711284 -0.06775294 0.01275351 -0.064846374 -0.08541421 -0.0745223 0.0143223535 -0.13627353 -0.15586354 0.09665743 -0.13536863 0.04727872 0.05406951 0.10588224 0.07744519 0.16979408 0.06657331 -0.0536451 0.14312615 -0.017713783 -0.13542818 -0.04587001 -0.03793408 -0.02263773 -0.0140361935 -0.054963555 -0.038287785 0.09381344 0.21757169 0.12146888 -0.09585005 -0.042260088 -0.048256908 0.069657505 -0.047733825 0.004483665 0.09037305 -0.12939857 0.05168029 0.015706403 -0.017957492 0.020755563 0.017071502 -0.104051575 -0.08658597 -0.29811996 -0.0070038075 -0.0396294 -0.062490027 0.033340264 0.16321938 0.13545541 0.020307373 -0.055612527 0.010629578 -0.014233518 -0.07018922 0.06239654 -0.034676865 0.09267345 0.07076994 -0.0053162505 0.00043267544 0.045554012 0.16988204 -0.0166901 -0.049071997 0.008944769 -0.08136382
immediate -0.08838162 0.049975645 -0.09104614 0.0802392 -0.025470743 -0.06748786 -0.048451293 -0.08155072 -0.0705447 0.081572205 0.18438211 -0.20349067 -0.15510367 0.09399872 0.19195952 -0.016976219 0.01801389 0.108652264 -0.026533142 -0.074093595 0.16974525 0.09173412 -0.06069832 -0.083338425 -0.10656631 0.076841384 0.0043420075 -0.15967746 -0.14358157 0.06397934 0.010629662 0.1339799 -0.061702613 0.034008276 0.007485604 0.05104036 -0.14099999 0.09732252 -0.048282478 -0.033866007 -0.042572096 -0.015484769 -0.15975676 -0.08652004 0.027134886 0.18063721 -0.10281536 -0.1496102 0.04030796 0.0139411315 -0.13686697 0.11296962 0.09612341 -0.032121766 -0.16284408 0.1010034 -0.107576065 -0.30604663 0.059036285 0.07453488 0.22721858 0.023019848 0.008431681 0.15812472 0.17970917 -1.6854028e-05 -0.050987627 0.058616523 0.019459104 0.19613214 -0.07435333 0.09134605 -0.027152939 -0.037768524 0.020062275 0.14988692 -0.14402302 0.09868764 -0.061107986 -0.029963903 0.018250156 0.03514898 0.07721221 -0.26796213 -0.18939316 0.048053842 0.11118515 0.023557868 -0.09307154 0.16677374 -0.14060031 -0.0075940234 0.16467242 0.017892187 0.102708615 0.08744175 0.13500023 -0.07876003 0.10382487 -0.11805542 0.050405934 -0.062089827 -0.038321834 -0.037317205 -0.0024322318 -0.0006962482 -0.16195221 0.058528956 0.06626061 0.0060967663 0.25154662 0.03905392 -0.21422492 -0.006922093 0.25913236 0.0016424019 -0.09683323 0.2480381 0.015971588 0.19014922 -0.31425047 -0.030017054 0.12297075 -0.09416136 -0.046097033 -0.05552553 0.0135476 0.047117688 0.0074295993 0.079537086 0.093511656 0.052178495 -0.10804601 -0.087411106 0.016742108 -0.038017917 0.1010803 -0.08886931 -0.15982777 0.10671089 0.21578324 -0.006601601 0.04766079 -0.11232146 0.22621657 0.22693808 0.017547004 0.061492268 0.04226023 -0.10557028 -0.04772787 -0.01679325 0.1235833 0.06617242 -0.0069439868 0.14575556 -0.038431585 -0.3581149 0.01855474 -0.16341996 0.061060145 0.17555009 -0.13471319 -0.022132697 -0.040274817 0.19135426 0.022252975 0.024674326 -0.006867366 -0.09106052 -0.17207903 -0.14132525 0.09322995 -0.030200286 0.091959566 -0.011638717 0.04851482 0.20848343 -0.06946698 -0.09752014 -0.10929566 -0.09059606 0.09701971 0.018341996 -0.2950643 -0.111712664 0.30959183 0.09949466 0.07839502 0.06405739 0.20587625 0.10214145 0.126803 -0.18396401 -0.033177033 0.2379658 0.011440873 0.001291359 -0.0587149 -0.08574501 -0.13917641 -0.072032005 -0.039673638 0.05679307 0.07310881 -0.03843564 -0.16096282 -0.12605041 0.0758327 0.011524314 0.04940727 0.0033172294 -0.11167003 0.1608565 0.11438226 0.045236807 0.15731378 -0.0967299 0.20472446 0.05558574 -0.18539624 0.038924832 -0.029910872 0.065568164 -0.14309634 0.0860681 0.036076836 0.19921215 0.08909055 -0.0110693285 -0.02005144 -0.1133664 -0.15372838 0.21479304 -0.050643235 -0.14215314 -0.095043465 -0.02857973 0.014232884 -0.0997504 -0.15486762 -0.09348314 0.03166129 0.05302891 -0.053211853 -0.0190411 0.18915227 0.09092696 -0.058007415 0.06051506 0.007199281 -0.2561398 -0.039161507 -0.014766698 -0.12386337 -0.03177381 -0.14046253 0.19824582 0.13414234 0.08753361 0.07944357 -0.12151983 0.009369583 0.17483217 0.18178806 -0.229055 -0.15600552 -0.04972719 0.13058983 0.026244763 0.053677324 0.047801774 -0.0042892015 0.2082937 -0.110552326 -0.13939458 -0.1616459 -0.07303989 0.018377336 0.03364181 -0.0051769977 0.06572293 0.13455282 0.12490061 -0.07795225 0.27716646 0.17123403 -0.07552273 0.05112883 0.07830233 0.23730516 -0.08393895 -0.02784349 -0.0139489435 0.08139136 -0.05116658 0.01168966 0.034233596 -0.054555867 0.005322484
radiation -0.057617486 0.13392958 -0.14051707 -0.06779714 -0.07474648 0.16359662 0.06194556 -0.06602707 0.039571654 0.08433815 0.0875823 -0.02189287 -0.22560972 0.14571528 -0.033915803 0.071479425 0.05468405 0.28601623 -0.092787676 -0.034408785 0.073149465 -0.058665305 -0.094316445 -0.17773907 -0.15064804 0.11245584 -0.052526813 0.020503035 -0.07390073 0.06209585 -0.034932714 0.06283502 -0.18514988 0.040591013 0.10799051 0.17319292 -0.05563555 0.096658036 0.030441865 0.02158849 -0.1967259 0.041748963 -0.046254184 -0.10315473 0.095735565 0.05918854 -0.16930565 -0.0680857 -0.11806869 0.09287456 8.1390244e-05 0.050441556 0.3107523 -0.09940429 -0.022109758 0.05034628 -0.016241895 -0.3219692 -0.116568 -0.06299102 -0.008386425 0.046822004 0.00026651964 -0.014490547 0.22384718 -0.1141109 -0.18960848 0.13601823 -0.036955666 0.1230314 -0.15690961 -0.00017433891 -0.0064636245 0.029997213 0.087691106 0.09360513 0.036804385 0.07891482 -0.10687973 -0.0863268 -0.038396157 0.068016864 0.08176985 -0.17066759 -0.23670118 0.07901243 0.054086637 0.038192943 0.20085897 0.17576544 -0.24709588 -0.087347984 0.03563835 0.12439715 -0.034634963 0.019627187 -0.040417165 -0.14335528 0.028050339 -0.04886966 -0.06711804 -0.17765392 -0.110610016 0.03014598 0.03826514 0.15978743 0.14495857 -0.10372934 -0.071364656 0.063593514 0.13698626 -0.008486069 0.07680888 -0.12353722 0.009270805 0.015404001 0.07028715 0.029993508 -0.01530473 0.0002514877 -0.10317263 -0.10129342 0.2556616 -0.1864131 -0.16361412 -0.05048474 -0.030838087 0.0023655933 -0.06768466 -0.02006909 -0.04183008 0.11040093 -0.045783937 0.11105694 0.19517761 -0.07664461 0.0049988483 -0.058342718 0.07658753 -0.083339244 0.08191576 -0.031274322 0.033868726 0.12538444 -0.052246273 0.04984362 -0.14671455 0.0644214 -0.016111115 -0.13511717 -0.05908366 -0.0493526 0.19165514 -0.014807205 0.022671616 0.018730728 -0.19070478 -0.10967453 -0.03341358 -0.06412839 0.13335596 0.070698485 -0.076860696 0.0334145 -0.08280196 0.16122378 0.19090793 -0.00026538427 -0.07041148 -0.04378445 -0.15064937 -0.083957344 0.13634339 0.010586576 0.11657575 -0.13295914 0.15179995 0.3040954 -0.008360522 0.13173056 -0.17024599 -0.16835296 -0.02080682 -0.045055967 -0.053854737 -0.0104403 0.022156596 -0.021247288 -0.015468806 -0.045929044 0.25844172 0.20041761 0.14356361 -0.049798016 -0.012837385 0.03744148 0.16267507 0.07215534 0.07783754 -0.003999378 -0.11847078 -0.015940554 0.01743395 -0.013014796 0.020364083 0.045485098 -0.12505849 -0.023839619 0.07384707 0.21948944 0.020054748 -0.012283684 -0.12758659 0.12664385 0.009434148 0.06597223 0.051705495 -0.101406395 -0.008800548 -0.19369754 0.017007586 0.25131214 -0.11957393 0.09190349 -0.108717084 0.1246246 0.12528765 0.104989156 0.17550686 -0.13366435 -0.012882466 -0.012137772 -0.02389082 0.11766685 0.0046659987 0.015522519 -0.1597018 -0.038428113 -0.17647648 0.052115843 0.00843104 -0.018252272 -0.028666614 -0.014514059 0.080260225 -0.0073404266 0.12565608 -0.05596134 0.023044424 -0.017762369 0.011915031 -0.2389631 -0.18727605 -0.031166319 -0.094649695 0.18921097 0.022006078 -0.021186983 0.19559692 -0.018953275 0.007839874 -0.19409586 -0.0051646223 -0.006314578 0.0985591 -0.016732382 -0.17553353 0.01793563 0.06512762 0.020880746 0.096604966 -0.10717583 0.04198817 0.18943183 0.041490544 -0.046405222 -0.26070473 -0.08616932 0.07525291 -0.11477876 0.081919506 0.07353854 0.04813945 0.0641762 0.002783947 0.18674685 0.06641014 0.028006965 -0.07168092 -0.047407757 0.1522073 -0.06968738 0.03959494 0.0061136596 -0.040381357 -0.18568729 -0.026881607 -0.10370954 -0.10728366 -0.018536055
treat 0.0072245672 -0.14679265 0.0899242 -0.04650641 -0.0046841977 -0.0028574374 -0.014312612 -0.0021829773 -0.039855827 0.08373247 -0.017619431 -0.07849909 -0.09669756 0.016945524 -0.007909993 0.054039065 0.093018085 -0.011956955 -0.05756325 -0.15031148 0.1917169 0.060194913 -0.06551534 -0.01813823 0.06954384 0.017062664 0.012632881 0.107121795 -0.043854877 0.056179177 -0.018941727 0.05322661 -0.13277254 0.07721473 -0.012754752 0.007053824 -0.061923016 0.07636661 0.06611341 0.058302224 -0.10595728 -0.18963705 -0.034525976 0.02700704 -0.09428533 0.02890397 -0.15366459 0.02589602 -0.021661783 0.044432793 -0.010181458 0.05789174 -0.031659693 -0.045728583 -0.005945695 0.023877207 0.07018159 -0.02118173 0.07500945 0.01385608 0.11381596 0.05856585 0.07120722 -0.03317224 0.10361635 0.066643216 -0.039225146 0.012559769 0.09241256 -0.059156124 -0.033378318 0.1323148 -0.025115784 -0.07573586 0.12372716 0.025377946 0.07342136 0.034329336 -0.058947355 -0.043238614 -0.0649188 0.033184316 -0.029060064 -0.06007985 -0.0090555195 -0.11606021 0.008019681 -0.1366453 0.053966522 0.039512582 -0.091956094 0.018411212 0.11999326 -0.05104445 0.041504074 0.020285144 -0.1347597 -0.07416476 0.10462455 -0.000817949 -0.15046285 -0.09243988 0.028858334 0.08276492 0.10527062 -0.008449743 0.005084243 -0.051778056 0.07198339 -0.015493878 0.029896853 -0.08572565 -0.05232828 -0.14938799 -0.028378155 -0.062255595 0.1070862 0.11523774 -0.042252924 0.035983056 -0.081537426 0.052285932 0.08542925 -0.061370708 -0.16869149 -0.020295814 -0.02699128 0.06274421 0.04452719 0.0363858 0.005301829 -0.0015518949 -0.11598766 0.10745957 0.0988998 -0.21846353 0.08100465 0.009210192 -0.09851332 0.059958816 0.06940417 -0.061193638 0.021437164 -0.033570424 -0.108134106 0.129894 -0.03356355 -0.046098165 0.010504962 -0.033814654 -0.061762437 -0.034962036 0.11169938 0.13116401 -0.09066861 0.054945115 -0.032323454 -0.009383459 0.11033697 -0.03840238 -0.102088705 0.09143654 0.065691866 0.14409928 0.005554825 0.032007527 0.014939383 0.003840751 -0.10334416 -0.008500702 -0.06124532 -0.010705636 0.06210152 0.061911166 0.017233273 -0.0040947655 0.025884358 0.23450583 -0.009456786 -0.016810406 -0.01741962 0.027078545 -0.001137819 -0.06309703 0.17290966 0.039343752 -0.032524038 0.08970432 -0.055840287 0.024891015 0.011769735 0.23820964 0.030693082 0.000491529 0.0049369866 0.045354236 0.06922472 0.14818043 0.09571214 0.05287583 -0.055608314 -0.15508664 0.020064007 0.018670006 -0.05485118 0.010545769 0.09621576 0.070504345 0.04152614 0.16479796 -0.05522827 -0.018264778 -0.12144192 0.106163464 0.12615621 0.123567574 0.1286601 -0.11776582 -0.025500119 -0.08811673 0.11766723 0.19058259 -0.053236883 0.023192108 0.0027815632 0.14666289 0.2761688 -0.03805765 0.025293155 -0.16036567 -0.03838687 0.02420383 0.060276885 0.05719365 -0.049380597 0.15681447 0.032217044 0.038241684 -0.044812944 0.120430864 0.03252078 -0.0002832348 -0.12185892 0.14619909 0.07154206 0.028708652 0.10400788 -0.024812015 0.15713452 0.017816944 -0.053350728 -0.068994544 -0.13329187 -0.016486906 -0.013347257 0.011309282 0.014133334 -0.043017767 -0.030346587 0.03318381 0.087412305 -0.14638555 -0.062810555 -0.023143169 -0.06207076 -0.008344848 0.031374425 0.0066386596 0.17203245 -0.06563831 0.042974778 -0.12916322 -0.024685182 0.11469776 -0.06693004 0.010393898 -0.2413879 -0.10907642 -0.02164612 -0.26995632 -0.05548249 0.0062912763 0.015775451 -0.12015855 -0.041054048 0.07093932 0.09021145 0.034760103 -0.0888889 0.12605573 0.09486714 0.076275244 0.026267884 -0.020960074 -0.019968892 -0.1555861 0.11078999 -0.03620257 0.004284705 -0.07935213
evidence -0.110752165 -0.03119652 -0.06210534 -0.07089031 -0.102608666 -0.052394167 0.07580065 -0.13868639 0.07183466 0.08226036 0.056270014 0.029972345 -0.07780204 -0.032407932 0.058648955 0.063869275 -0.08956737 0.022331424 0.052178234 -0.16287847 0.15450478 0.13885328 -0.06391206 -0.13746922 -0.12691545 -0.13831408 0.020906325 0.08988867 -0.19704182 0.039319836 -0.003454903 0.07683547 -0.003795359 -0.08942456 0.17153586 -0.021875398 -0.085463755 0.15425354 -0.006484002 -0.15071677 -0.095402375 0.0132622495 0.07343269 -0.022696758 0.07720999 0.13227594 -0.13840413 0.056413017 -0.023587506 0.024433281 -0.17924048 0.12954037 -0.026050374 -0.07326649 0.11312631 -0.08655876 0.008166154 -0.013836386 -0.075140834 -0.021438854 0.073708914 0.028762834 0.02373721 -0.02885839 0.046257846 0.0024167858 -0.10861933 0.05983337 -0.09778417 -0.032695457 -0.1023794 0.14462744 0.07198464 -0.08270601 -0.09487838 0.09946768 -0.0051954696 0.0013873182 -0.035914313 0.21401143 -0.08348202 0.12261346 -0.057195205 0.03609487 0.07796301 -0.141421 0.016527232 0.05585542 0.10406381 0.057101883 0.030585347 0.043975424 0.102753446 -0.054201316 -0.019093778 -0.014318895 0.06964859 -0.020402664 0.0036406228 -0.028667897 -0.06415754 -0.17303832 0.038175844 -0.01681491 0.04195993 -0.013402914 -0.030857598 -0.12571397 -0.066983625 0.0474827 -0.0714697 -0.02481382 -0.13311324 -0.10779349 -0.014289699 0.031327702 0.0599674 -0.11716658 -0.016184777 0.044503976 -0.14554363 -0.0012567316 0.02502249 -0.032879237 0.069104634 -0.23836274 -0.014564419 -0.035024904 0.029706402 -0.10828227 -0.11663009 -0.02503754 -0.21157667 -0.0525889 0.289388 -0.0127866715 -0.024482317 0.007525691 -0.089187175 0.0895879 -0.024052741 -0.085967645 -0.0935756 0.024426362 -0.090710945 -0.016636152 -0.10920742 0.023577565 -0.0897166 -0.11516264 0.03358141 -0.0024870278 0.11814951 0.11790273 0.030279886 0.08907729 -0.061309107 -0.17973907 0.029214254 -0.1398848 -0.08682937 0.017655354 -0.026175657 0.05361517 0.0005208982 -0.070623785 0.09665155 0.15642233 -0.0065695406 0.07931642 0.051841546 0.11155544 0.11953663 0.062909916 0.05879538 -0.010124322 -0.029158039 0.14469826 0.017871112 -0.11639116 -0.0037604456 -0.13853683 0.12279297 0.049784917 -0.06504808 -0.13635884 0.08975355 -0.06078913 0.021945242 -0.061814744 -0.01711781 0.11676685 -0.09575526 0.098721474 0.09470025 -0.007779707 -0.05540553 0.16108088 0.031407263 -0.022064783 -0.15179916 -0.054467306 0.016991042 0.2459767 0.07589275 -0.0027083945 0.097544506 -0.07735205 -0.00033202738 -0.0013965454 -0.0877762 0.10320436 -0.1445286 -0.12471588 0.075829096 -0.1365524 0.15215127 -0.1396822 -0.05816563 -0.047914457 -0.04428064 0.08427201 -0.03174653 0.11864359 0.0052446765 -0.022146558 0.067501426 -0.008903161 0.15104172 -0.11077395 0.09084868 -0.03298585 -0.0038560026 0.038225103 0.12833892 0.0031077985 -0.13959114 -0.19119474 0.107664436 0.18027887 0.07115589 -0.09884769 0.02898202 0.08624071 0.19752076 -0.038514268 0.08348464 0.0869125 0.03813581 -0.049386486 -0.1195606 0.031211773 -0.009689304 -0.047157444 0.13860682 -0.1412989 0.17531809 -0.02895229 0.038171433 0.034947637 -0.068742655 -0.05320064 -0.017379072 0.008187949 0.083381176 0.08018258 -0.017010378 0.12032123 0.10541384 -0.05572669 -0.011303211 0.053017244 0.062049225 0.109689586 -0.20909272 0.039317373 -0.0031898636 -0.029917696 0.19343215 -0.03487888 -0.018514233 0.05391529 0.016280761 -0.107756704 -0.109781064 0.01408782 0.11938357 0.11117187 -0.057539396 0.21645689 -0.007003852 0.03941468 -0.088884234 -0.060176756 0.038243033 -0.028678698 0.07304432 0.22603565 0.06362109 -0.004593097
biopsy 0.060837124 -0.308586 -0.086628914 -0.011236095 -0.2750651 0.091657236 0.088396944 -0.014189122 -0.098369025 0.137151 -0.037059072 -0.097718954 0.10816059 -0.1294784 0.12721494 -0.16045576 0.09611778 0.06304388 0.15458065 -0.0011121047 0.04010535 -0.010346982 -0.017292637 -0.15371889 -0.08545275 -0.08774261 -0.058825903 -0.2042998 -0.25652954 -0.051525805 -0.043572467 0.19756384 -0.06562128 0.2047218 0.0242308 -0.0108478945 -0.11666762 -0.0063903467 0.015798217 0.052605096 0.04026266 -0.12209779 0.06578698 -0.19393837 -0.30693215 0.20468561 0.019651663 -0.2200624 0.072888836 -0.13757487 0.1259763 0.0526026 -0.11167939 -0.002450399 -0.010573493 -0.05027896 0.18595578 -0.16952272 0.20807321 -0.059680037 0.1134436 -0.03176804 0.03831365 -0.14196628 0.10283861 0.20075694 -0.094094574 -0.08568137 0.14602476 -0.03245329 -0.06236408 0.1374278 0.014428979 0.03255673 0.08788654 -0.04737159 -0.018123895 0.2065669 -0.008047928 -0.082919866 -0.02091027 0.09909499 -0.002291459 -0.17824638 -0.17964041 -0.098005936 -0.0871722 -0.17626166 0.05397368 0.019789394 0.015069697 0.03909376 0.0845248 -0.11438838 -0.021301411 -0.14230767 -0.08361137 0.01003642 0.0364348 0.08081712 -0.013407332 -0.19542898 -0.13810407 0.1606927 -0.047940798 0.30363178 0.00880123 -0.1922616 0.03683961 0.20463681 0.0015196706 0.023880411 -0.3216583 0.12726386 -0.006132562 0.008323978 0.06052624 -0.13719654 0.033425927 0.08051675 -0.029305866 0.00035844935 0.24660367 -0.20418805 -0.029163517 -0.04867146 -0.30183196 0.016495582 0.07964684 -0.0038144928 0.03893555 0.018247599 0.0054955077 0.059223242 0.029522805 0.009390762 0.050424144 -0.15761232 0.08196855 0.24034613 0.067576185 0.047325052 0.10527045 -0.15230209 -0.057961747 -0.08448982 -0.1681126 -0.20862958 -0.05239004 0.081177756 -0.05704447 -0.012534585 0.15740171 -0.06388404 -0.08743606 0.12631837 -0.0023162959 0.10756216 0.047143675 0.16277365 0.062019914 0.057679757 -0.08811284 -0.056890823 0.17552315 -0.09913747 0.027433401 0.06401957 0.067160025 0.08317247 -0.15286425 0.02014947 0.156744 -0.18022974 0.09974854 -0.08046608 -0.29930055 0.22873268 0.07247336 -0.00856992 -0.062407613 0.00021644562 -0.07559861 0.13238788 -0.09131313 -0.08888552 0.048791002 0.086224936 0.17546976 -0.083230324 0.0527587 0.07984081 0.03847549 -0.1810681 -0.30388123 0.1389004 0.104003325 0.26994348 0.026556926 0.25730953 -0.19932584 -0.13394628 0.04897343 -0.035649378 0.0962227 -0.09973428 0.03906104 0.0061378498 0.21403399 0.052995283 -0.064846836 -0.15436101 -0.14687888 0.14785913 -0.24497579 0.10418849 0.05715318 -0.14655133 0.38577506 -0.057318 0.25149778 0.35107523 0.07039253 -0.025455851 0.14029346 0.09359199 0.0007054819 0.20261475 0.05346685 -0.08103928 0.043585885 -0.15707614 -0.07794764 0.07923281 -0.15129675 0.005653551 0.10171237 -0.08179524 0.06763238 -0.19468254 0.1783662 -0.06181454 0.33499965 0.17392012 0.06969535 0.11829405 -0.08119155 -0.036780868 -0.05841846 0.1647741 -0.39969173 -0.07314495 -0.10056537 -0.0499701 0.19637877 -0.08288464 0.14806145 0.019274194 -0.08518378 -0.08056109 0.23559612 -0.120282665 0.1184801 -0.14695632 -0.029557228 0.083774395 -0.032194357 -0.09493343 -0.12541507 0.005640257 -0.046193186 -0.23470263 0.048844066 -0.121701345 -0.010494724 0.08167103 -0.016971493 -0.16743448 0.08585059 0.0062253866 -0.033010617 -0.088131 0.032192476 -0.042988174 0.0641096 0.071328335 -0.0027584624 0.09273951 -0.08949938 -0.0940484 0.067886546 0.2473338 -0.011242753 0.031059952 0.0019984434 -0.030188235 0.05475082 0.09321738 0.040112875 -0.14223692
surgeon -0.1259135 -0.072370164 -0.07221143 0.090785764 -0.15571445 0.007772077 0.12325812 -0.03086786 0.011404789 0.025455292 0.1002558 -0.08137591 -0.01888049 -0.006016768 0.037964992 -0.06329887 -0.059052933 0.06482146 -0.046889313 -0.10798921 0.03224234 0.2677899 0.087655485 0.067445375 -0.076125525 0.115566134 0.04341547 -0.030485786 0.052352436 0.0633599 -0.0344522 0.17546076 -0.066434614 0.062244806 0.023612265 0.2234042 -0.27586243 0.06081797 0.204222 -0.026520703 -0.08542432 -0.030273706 -0.050132632 0.028037813 -0.06703263 0.14832556 0.044480883 -0.02143596 0.101790614 -0.012270613 -0.10905991 0.049923267 0.25357163 -0.07204926 -0.10780061 0.13121942 -0.014120248 -0.2176649 -0.1067652 0.030778805 0.100572824 -0.246896 -0.06406469 -0.13778561 0.027280832 -0.083278835 -0.045325898 -0.020150326 -0.10831635 -0.01266573 0.16410649 -0.013293309 -0.0047567585 -0.033567097 0.22196852 0.046696875 -0.11539308 0.11323058 -0.023576852 -0.07985004 0.0062847054 0.016612172 0.09767958 -0.2661853 -0.031017506 0.014882214 0.06790854 0.001388007 -0.10750681 0.011404612 0.06895695 -0.018571312 0.04175927 -0.12746915 0.27165195 0.020877298 0.08047072 0.075149894 0.13916698 -0.17441258 0.10065318 0.060892463 0.050106816 0.015708625 0.15486196 -0.056582157 0.06896141 -0.13475445 -0.055118073 0.055618037 0.06353167 -0.048928294 0.03695005 0.05363072 0.26849246 0.097231984 -0.036024284 -0.009213531 -0.022626748 -0.03385692 -0.20742571 0.14816757 0.24340007 -0.02713847 -0.018893532 -0.084501095 -0.025721831 -0.022469293 -0.09319461 0.044332482 -0.054252427 0.043786578 -0.3584925 -0.22459194 0.11842625 0.027706737 0.122071885 0.006016946 0.07604535 -0.026006874 0.0004032045 0.13295549 0.12322101 -0.01910623 0.078281514 0.1500826 -0.17348015 -0.03407863 -0.042825434 -0.018105155 0.04667078 -0.015012728 -0.061370146 0.17276539 -0.029299954 0.0713437 -0.014866634 -0.04175295 0.20901702 -0.042962108 0.09640373 0.08405135 0.015567384 -0.058376666 0.039773557 -0.15238397 -0.08436615 0.21582188 0.03689012 0.04947279 -0.1932809 -0.19794457 0.061307937 -0.25024116 -0.017871553 -0.043948885 0.12867141 -0.09687244 0.11043636 0.01784744 -0.005299135 -0.13978422 0.24867721 0.03092611 -0.18202075 0.015279567 0.06886341 0.089016 0.08489294 0.3172993 0.090334184 0.079141 -0.03386504 -0.068527944 0.06451069 0.100463726 -0.03654467 0.07241446 0.06663118 0.18854469 0.18855874 -0.02225421 0.013598546 0.047759224 0.033838954 0.039201032 -0.06347127 0.0355003 0.13783315 -0.026184013 0.017219571 0.031888455 -0.09501318 0.049379844 -0.042413726 -0.1151115 0.059530728 -0.1259001 0.15762201 -0.018368637 -0.091249555 -0.040024377 -0.019998647 -0.05175521 0.11336691 0.01345596 -9.395329e-05 -0.02490656 0.10763344 0.07560145 0.14316605 0.006099702 -0.058918875 -0.062093284 -0.00083825534 -0.04818268 -0.072689295 0.017476916 -0.15573387 -0.04747983 -0.054240055 -0.14184609 0.12915125 0.031843726 0.017986389 -0.11831661 0.10778155 0.16165881 -0.006698255 -0.0131046735 -0.03810627 -0.1326509 -0.05333133 0.0016408488 -0.044369757 0.09367071 -0.034617867 -0.033988155 0.075281106 0.17146012 0.07150342 -0.18403627 -0.0058516017 -0.2318511 0.048582345 -0.07402382 -0.13807112 -0.06847899 -0.077691056 0.07755404 -0.05237739 -0.04853943 0.09750529 0.068953626 -0.24016953 -0.02589133 -0.28629577 0.05017545 0.008358849 -0.031456366 0.09696176 0.033430874 0.24234623 0.017347848 -0.17084111 -0.061023906 -0.12053529 0.07690765 0.06528698 -0.09342032 -0.0033641485 0.12369687 -0.113403834 0.043599136 0.08710191 0.3145022 0.05136372 0.040557288 -0.037854355 0.005097464
plastic -0.117289945 -0.020254625 0.010915161 -0.0010576309 -0.15543532 -0.018460386 0.16287604 -0.060282663 0.17246132 0.06460029 0.20142691 -0.06737552 -0.03858011 0.07084848 0.10970302 -0.08591296 0.06903626 0.13200775 0.02536633 -0.028067546 -0.118618235 0.23447229 -0.03728208 -0.0043569687 -0.14270736 0.071694635 -0.00087702915 -0.017697949 0.033066675 0.13331075 -0.03997951 0.1695214 0.010071719 -0.15940315 0.15122733 0.14980218 -0.21610405 0.31677613 0.2911275 -0.028419688 -0.11337077 0.04264142 0.106180616 -0.028906576 -0.010204323 -0.018597577 -0.10868364 0.021018453 0.19632024 0.05570619 -0.027825203 0.11181683 0.26005563 -0.1064713 -0.014080968 0.24328452 0.06265982 -0.16983634 -0.22093432 -0.023128526 0.06340685 -0.26354438 0.030503726 0.09813155 0.008280228 -0.03166976 0.09449036 -0.09487434 -0.23139931 0.09777118 0.02780841 0.06768535 -0.0566598 -0.07805003 0.12632468 -0.022984533 -0.15958823 -0.060870696 -0.07147015 -0.1695697 -0.11450901 -0.11573416 0.08169054 -0.3743343 -0.25224715 0.18301967 0.07486314 0.0976335 -0.049001195 0.07785588 -0.04469286 -0.08769075 -0.03814573 -0.016552752 0.22489205 0.018566811 -0.089907244 -0.0087463735 0.18362148 -0.3157559 0.1818295 -0.07867837 0.2763585 -0.08537615 0.055585496 -0.1357794 -0.12878686 -0.24913396 -0.07864279 0.007274501 0.0048087887 -0.038402706 0.07295303 0.13155748 0.26895383 0.121263824 -0.022224605 -0.0660104 0.025946764 0.1801796 -0.28601292 0.063643925 0.14566554 0.010125631 -0.10213766 0.04735689 -0.009737342 -0.08133472 -0.19940564 0.04486954 -0.08115241 -0.03060163 -0.23373336 -0.106486425 0.1693889 0.034399744 0.10357113 0.093970366 0.07474849 0.04717649 -0.060465246 0.045605637 0.093357 -0.06426633 0.13636574 0.06622303 -0.16031846 -0.028913507 -0.11393742 0.019479867 0.010086924 0.0024707196 -0.1581345 0.07494761 0.014069155 0.058851507 -0.19379862 -0.066749305 0.1573763 -0.16697276 0.035093408 0.10935976 0.021594813 0.0025085595 -0.00026978384 -0.18044108 -0.11075762 0.039144255 0.010089088 0.008047923 -0.030073294 -0.051662583 0.043394282 -0.13295922 0.1475466 0.12695533 0.02486528 -0.11907468 -0.046347525 0.13069235 0.15939495 -0.24380502 0.2730568 0.026132787 -0.20881084 0.13064456 -0.010296483 0.15082031 -0.012549305 0.26511666 0.137426 0.047455866 0.10143834 -0.015534382 0.14367364 0.31177932 0.044038303 0.12391993 0.10577263 0.16357654 0.12493389 0.021367274 -0.044004172 0.11177769 0.083494626 0.03029444 -0.0147563 0.006553154 0.14401606 0.08576991 -0.1887928 -0.015840951 -0.053613953 0.0037865916 -0.037633397 -0.12088149 0.27921736 -0.07299797 0.16011658 0.10289238 -0.12106127 -0.106370375 -0.078193486 -0.18819702 -0.18575287 0.1102749 0.18853799 -0.007937386 0.09205075 -0.016336758 0.05775451 0.19294615 -0.08592009 -0.18684295 -0.02440249 -0.035278685 -0.002923528 -0.08610359 0.08745032 -0.13011399 -0.16466326 -0.020824067 0.09801678 0.042100694 0.044993617 0.09675544 0.21025355 0.31469953 -0.19341828 0.012194933 -0.010152891 -0.3240117 0.018480744 0.12828545 -0.000526126 -0.08578418 0.10040948 -0.094635054 0.14411849 0.060148507 -0.014104071 -0.0761884 -0.11951325 -0.20697914 0.16624856 0.06787709 -0.070219256 -0.03912494 -0.0315797 0.15570797 0.0074660084 -0.0065171346 0.06475436 0.21914582 -0.26684782 0.03729427 -0.114367634 0.16379173 0.084273405 0.05180912 -0.1101388 0.0556928 0.22691575 -0.0009851039 -0.28977004 -0.023057863 -0.07348667 0.16388191 0.17821632 -0.047972124 -0.0681793 0.01249302 0.014594594 -0.06429652 0.09162674 0.124720976 0.005332256 0.069379285 -0.10796638 -0.07013568
factor 0.02328052 -0.091002785 -0.07685544 0.04534202 0.011132498 -0.12797919 0.090478584 -0.19444537 0.11023118 0.02014268 0.09847906 -0.26796126 -0.124395885 -0.10184326 0.09945515 0.048889432 0.1696493 -0.016079836 -0.017352711 -0.08047649 0.14338484 0.2412212 -0.07378237 -0.08593064 -0.0076671224 0.02986295 -0.100959755 0.07846047 -0.124795705 -0.0072278427 -0.000443394 0.13121703 -0.15174985 0.012113487 -0.061207045 0.09723679 0.023707917 0.046914723 -0.055989835 0.004726414 -0.23067416 -0.093329735 -0.031900566 0.059004467 0.09287248 0.036871657 -0.113272645 -0.22609438 -0.007943013 0.09772726 0.040491275 0.052948374 0.002999658 0.005745063 -0.01587018 0.17109834 -0.019879863 -0.089992926 0.009159636 0.032560542 -0.04076697 0.08903711 -0.061170448 0.0013757745 0.07700603 -0.18866235 -0.05197435 0.016306987 0.16285333 -0.08594331 0.03999626 0.15987639 0.023192681 -0.14831318 -0.047223687 -0.16116168 0.05919403 -0.0054607806 -0.0020860112 0.25839308 -0.06598231 -0.026341693 -0.0039382186 -0.05704016 -0.16002108 -0.15725505 0.080011964 -0.036196876 -0.015476216 -0.040820003 -0.046881795 0.055224642 -0.036970142 -0.1748614 -0.008910895 -0.0076708365 -0.050330486 -0.011943831 -0.03929265 0.11553336 -0.24067163 -0.019861633 0.115575075 0.05175813 0.036193524 0.069020584 -0.017824292 -0.016832331 0.10221309 -0.06938383 0.21478122 0.05069438 -0.07453296 -0.118499056 -0.12875536 0.036992803 0.07236662 -0.035354424 -0.029897956 0.14156862 0.009786858 0.10319744 0.027841968 0.08356527 -0.03173642 -0.3169368 0.11569902 0.16694494 0.088863835 0.10546921 0.050844602 -0.038591385 -0.15483919 0.11144325 0.08184419 0.04124335 0.07607165 -0.021860467 -0.032495994 0.2171162 -0.05493746 0.0772826 0.020908736 -0.009065614 -0.09460723 -0.0081454525 -0.18073973 -0.02168842 0.024633357 0.052643098 -0.12586027 0.03637046 0.009004142 -0.06338065 -0.12146971 -0.084518336 0.0043169013 -0.069996275 -0.026168482 0.03998813 -0.006409931 -0.014816257 -0.031209577 0.17316063 0.036182128 0.015900318 0.10773521 -0.01862382 0.0030872424 0.04583003 0.004033901 0.11761805 -0.060718797 -0.17531459 -0.031226989 0.05498084 -0.045316882 0.02743881 -0.023612479 0.048512325 -0.0402959 -0.108920544 0.10563356 0.1450404 0.036869626 -0.041418113 0.14184329 0.051022746 -0.11967146 -0.08202125 -0.069131814 0.0051628025 0.048642494 -0.063212804 0.09668022 0.08572431 0.15519185 -0.07144751 0.1514423 -0.027770223 -0.13155629 -0.09723087 -0.007627072 0.05883019 0.092034295 0.032486696 -0.18928918 0.15079264 -0.028470566 0.08284499 0.051944535 -0.022908716 -0.12228358 0.12330001 0.038718164 0.05153118 0.026412627 -0.1156197 0.105336316 -0.0585142 0.0013362913 0.08511381 -0.10672488 0.0014488519 0.038175642 0.16286303 0.12119132 0.002826784 0.09756985 -0.14612028 0.0829905 -0.041470096 0.025710579 -0.010310334 -0.08445686 0.08885674 -0.012194542 0.21227455 -0.046206087 0.15106326 0.16749902 0.11578927 0.03636267 0.0058540097 -0.055811588 -0.03865005 -0.02307681 0.06318181 0.0036993157 0.077820584 -0.055496622 -0.10464186 -0.15941791 -0.029596606 -0.102314465 0.09577335 0.03670364 -0.16714533 -0.0707726 0.04208108 -0.022359205 0.09662061 -0.076139584 -0.044820666 0.07316437 0.077247165 -0.08074768 0.026179014 0.03995162 0.08371012 0.06310153 -0.14802912 0.015580591 0.149731 0.0074867723 0.09209122 0.0041744784 -0.11017744 0.13206623 -0.079984665 -0.1428771 -0.043776236 0.18071118 -0.17804763 0.07539745 -0.081265405 0.11867013 0.12478518 0.126035 0.23834029 -0.0059638154 -0.021549726 0.03508156 -0.109215945 0.0070272763 0.04192365 0.0111654885 0.115152 -0.010524973 0.025842946
control -0.061166182 -0.029178366 -0.020372543 -0.0235128 0.20572884 -0.027268954 0.1416038 -0.049838055 -0.13354267 0.29059654 0.063037015 -0.028749662 -0.12169944 0.08668863 -0.094209924 0.14263713 0.065344796 0.004233167 -0.08302094 -0.1661762 0.114036426 0.18650651 -0.013481313 -0.052792363 0.0033752928 -0.10849624 -0.057417754 0.09586597 0.03645251 0.00873654 -0.022591103 -0.15062064 0.0059541157 0.08614747 0.07686118 0.043041334 0.029902626 0.050458815 -0.07407795 -0.10997589 -0.038357407 -0.15135922 0.16514099 0.006961795 -0.027326839 -0.12544064 -0.17179917 0.031755254 -0.031843882 -0.0018127938 -0.0144975735 -0.093616545 -0.11087864 0.0050340965 0.072230384 0.068625905 0.06541313 -0.082738616 -0.11969481 -0.06793234 0.10144593 -0.018367222 -0.031038262 -0.003033203 0.03673003 -0.115461424 -0.033544064 -0.04684856 0.016387366 -0.15378328 -0.09508103 0.09863313 -0.0003769118 0.07269214 0.029529309 0.1680907 0.15641458 -0.0016498836 -0.19689855 0.17072426 0.077789225 0.02785066 -0.15386234 -0.13078567 -0.18659501 0.095428705 0.109638944 -0.0688231 0.025339006 -0.025048899 0.10319999 0.049487136 0.05575166 -0.16073778 0.060114525 0.18137133 -0.13547556 -0.15694392 0.016899325 -0.02429952 -0.0016908341 -0.04941079 -0.018469445 0.03432451 -0.09923317 -0.05037951 0.06166837 -0.013868425 -0.03534008 0.003955629 -0.096034214 0.054396905 -0.040751174 -0.092631355 -0.13651891 -0.072020516 -0.05598044 -0.040989175 -0.061359312 0.113876894 -0.1352601 0.053682726 -0.028457478 0.045351915 0.026198627 -0.09250061 -0.016753001 0.006494083 -0.18500051 -0.0659652 -0.122922115 0.066667065 -0.22714709 0.024970343 0.16475749 -0.081652366 0.15995178 0.032580312 0.022406463 0.06589914 0.13399722 -0.091508664 -0.024010735 0.008729462 0.06951431 0.05464031 -0.05591415 0.06798884 -0.042510666 -0.17253605 -0.23267457 0.06680822 0.025172101 0.033636384 -0.13298741 0.024575878 -0.113505 0.13453603 0.025985103 -0.042007223 -0.04531578 0.17393099 0.092039496 0.15682946 0.019846998 -0.065384634 0.029884916 0.012081698 -0.026203943 0.015693534 -0.08105619 0.1316814 -0.049373284 -0.013358132 -0.015143465 -0.022665981 0.103728876 0.27039456 0.076723896 -0.015194085 0.071408264 -0.06062388 0.14512582 -0.13078831 0.013757739 0.0763639 -0.04661156 0.082101494 -0.121033005 -0.06669092 0.14654861 0.25215542 -0.08042009 -0.07405168 0.05051723 0.014742723 -0.08098531 0.15091427 0.039376345 -0.009595759 0.041269127 -0.14988108 -0.0071832705 0.0803023 -0.04592761 -0.08417993 -0.039545022 -0.0034182905 0.044387605 0.11469501 -0.07288722 -0.027839579 0.023446238 0.15634474 0.086191505 0.09978614 0.04889448 -0.11159526 0.026603036 -0.10011245 0.110892564 0.24046029 0.04400027 -0.03985421 0.023773327 0.10937621 0.025741851 0.020778213 0.15215103 -0.08523573 0.06041621 -0.034068912 0.10607933 0.07537518 -0.09039336 -0.050799217 -0.09100256 -0.01598283 0.003623232 0.035222065 0.0068878788 -0.0031848878 -0.013037066 0.052906618 -0.016282476 -0.035087068 0.017760979 0.08367306 0.08076714 0.054844093 -0.049538378 -0.07765752 -0.08290581 -0.15493338 0.022115177 -0.0354494 0.1653388 -0.045583107 0.041055594 -0.012156015 -0.027345385 -0.123771735 0.067834675 0.032720316 -0.016929723 0.0768159 -0.092642836 0.14191207 0.14237991 -0.016918253 0.041440614 -0.107875295 -0.07175573 0.07754542 -0.08392875 -0.08248579 0.003225798 0.030062567 0.078495294 -0.17121358 0.14321443 0.0024010006 0.026947731 -0.10286711 -0.09095432 0.0929297 0.2274963 0.0098588765 0.07329764 -0.028180784 -0.005317101 0.032996576 -0.09333806 0.020831091 -0.13317622 -0.07746683 0.037345625 -0.12589255 -0.024717957 -0.023006197
randomized -0.18348072 -0.23163354 0.11501896 0.021171818 0.1546236 -0.0120649375 0.056272198 -0.07160941 -0.08939074 0.14559634 0.13354112 0.0070416736 -0.0874393 0.14512002 -0.22343299 0.14227383 0.117568456 0.04566385 -0.04711596 -0.187782 0.08410053 0.2987222 -0.15411873 -0.10503407 -0.012919301 -0.41567773 0.0751068 -0.009369372 -0.0715075 0.046584465 -0.015522342 -0.019308604 -0.0778371 0.034751553 0.038764946 0.10577659 0.13347477 -0.033344727 -0.0071958173 0.00023597218 -0.035045646 -0.088914044 0.22294195 0.0866114 0.03263678 -0.16391216 -0.26956356 -0.026920376 0.07742825 -0.017432522 -0.15274641 0.026806349 -0.11690457 0.013997186 0.06316447 -0.042010546 0.04998646 -0.18823345 0.04109611 -0.09532287 0.046961427 0.010113465 0.056053177 0.0662203 0.11301644 -0.102885306 -0.03215237 -0.08135553 -0.012491157 -0.15952046 -0.12677947 0.06705892 0.13740805 0.13065667 -0.0052295653 0.17352173 -0.008701935 -0.047392488 -0.26298442 0.13080992 0.13058056 0.123159945 -0.217336 -0.1070371 -0.23980422 -0.02035849 0.03188154 0.03931599 -0.11457044 -0.17183581 0.04680949 0.09771168 0.0879318 -0.16661406 0.0033624824 0.161458 -0.20776603 -0.19088559 0.09188172 -0.06410607 -0.015694614 -0.008362389 -0.090652436 3.7460537e-05 -0.13224043 0.037944026 -0.06200271 0.056816045 -0.06105069 0.11108262 -0.006546474 0.018578371 -0.015820999 -0.05382414 -0.0059574135 -0.029745253 0.0076275514 -0.006638468 -0.0793721 0.011627612 -0.073002726 0.22938095 0.079427764 -0.015740018 -0.029482728 -0.009221027 -0.04838606 0.07375772 -0.229091 0.05904871 -0.16919455 0.084153965 -0.1684628 0.07930696 0.33021745 -0.15645128 0.25028512 0.1977981 0.0833406 0.100667655 0.006231934 -0.23567517 0.009977667 0.008595874 -0.11629579 0.019634243 -0.06261358 -0.11273022 0.052216157 -0.19176327 -0.31806713 0.11028465 0.0055003064 0.0018518498 -0.24072589 0.03611423 -0.027056051 0.17251046 0.12680791 -0.028176032 0.05123112 0.15685295 0.117984585 0.10189518 0.01339076 0.10465122 0.051750887 0.105290644 0.14632078 0.1581929 -0.25063178 0.1665336 0.03281298 0.17244062 0.01085685 0.025509316 0.012792099 0.2108979 -0.0448709 -0.025509894 -0.03952477 0.101103514 -0.05829142 -0.17439875 -0.04255552 -0.023567103 -0.15188108 0.13771825 -0.19822282 -0.037048697 -0.061669424 0.21277341 0.029545194 0.02386557 -0.13767524 0.07793132 -0.017138314 0.35003197 0.20620735 0.071063966 -0.09326352 -0.14846992 0.028498035 0.092018485 -0.08889514 -0.0028476368 0.20270444 0.081801064 0.09641073 0.24582069 -0.213298 -0.012088582 0.031404838 0.085762985 0.10729716 0.15341724 0.13822608 -0.095659785 0.063725986 -0.22899953 0.17102143 0.41154492 0.09114964 0.04934935 -0.07176594 0.10641487 0.09370732 -0.01298459 0.10716016 -0.15853994 0.037947226 -0.03410009 0.18251842 0.1166163 -0.11161126 0.08582008 -0.21114561 0.08151083 0.017198013 0.13647395 0.12431837 -0.1265999 0.09334563 0.122161254 -0.0033204504 -0.11161559 0.03709179 0.018630607 0.08213615 -0.017198356 -0.10397597 -0.08830575 0.048801977 0.016469 -0.049186688 0.02404563 0.107023045 -0.0685386 0.029733524 0.048542332 0.09142509 -0.14504665 0.10616962 0.060674034 -0.122619614 0.07877841 -0.010528719 0.21150872 0.14575121 -0.16165113 0.055098776 -0.13527335 0.100029916 0.11246036 0.05856664 0.007452177 -0.03040463 -0.1826569 0.1550134 -0.20555833 0.016868291 -0.0067801108 0.0052681817 -0.12343602 -0.0006288514 0.14788873 0.20422603 0.11105839 -0.09101386 0.019840298 0.05450044 0.15655573 -0.012316023 0.00401717 -0.1302688 -0.12941697 0.047517467 -0.020279791 0.056760907 -0.103421494
carcinoma 0.25331008 -0.0291105 0.09015501 0.048892796 -0.098673336 0.124472134 -0.026873602 -0.03126342 -0.062629625 0.07202564 -0.04644946 0.03558856 -0.16406651 -0.058527853 0.027853733 -0.100451715 0.31845096 0.0928265 -0.07030227 -0.08972746 -0.101738796 0.14478257 0.0071264356 -0.1234435 0.19592924 0.08768494 -0.21519597 -0.17505337 -0.08384892 0.047559254 0.05307798 0.1869914 -0.18852228 0.009839445 0.00825393 0.07873115 -0.055694915 0.08415962 -0.13290353 -0.068195775 -0.12505038 -0.10133097 0.12603919 0.01595638 -0.15590556 0.035893366 0.117953144 -0.24370077 -0.30425817 0.06289975 -0.03216067 0.1858121 -0.05567833 0.07480219 -0.14016856 0.13746938 0.22432375 0.17895006 0.12686461 -0.036818385 0.10612087 0.13612223 0.0027938222 -0.06817486 -0.11963779 0.12649213 -0.059036575 -0.07423004 0.14787593 0.013962179 -0.18008879 0.10218451 0.17740963 0.045908548 0.16164511 -0.16546091 0.13993455 0.12833516 -0.1804713 0.022592925 0.12934604 0.12791167 -0.017507946 -0.118746705 -0.1312728 0.09394553 0.05380002 -0.07280751 0.012143747 -0.035085745 -0.1203788 0.013298668 0.022529054 -0.20483065 -0.13218808 0.1529287 -0.033069443 -0.104045086 0.30274084 0.048619624 -0.1053766 0.024548637 -0.059638727 0.040406257 0.1565948 0.057224337 0.056261335 -0.106716655 0.12974606 0.003461872 -0.037044123 -0.03553425 -0.042455975 -0.09534049 -0.23099667 -0.17880422 0.076866135 0.15370595 0.028255368 0.04358479 0.0013686926 0.09905388 0.15168706 -0.14520636 -0.12681113 -0.02486834 -0.010933787 0.05970002 0.23426904 0.08727342 0.008986216 -0.011959039 -0.08938811 -0.04883558 0.2523796 -0.12263525 0.3940292 -0.13498658 -0.02073408 0.4203446 -0.00043378538 0.13934337 0.08641118 0.0040029585 0.12058394 -0.095321134 -0.16394356 -0.039123207 -0.09957973 -0.02643402 0.06673876 -0.155417 0.20761101 0.07030165 0.05944349 0.21034852 -0.08367009 0.0793764 0.14992884 -0.012929355 -0.061885178 -0.09547859 0.016238319 0.027877424 0.089006 -0.07508209 0.1429085 0.046442606 -0.053392824 0.0946247 -0.1212006 0.017059505 -0.010571988 0.12611276 0.07866593 0.054624535 -0.15737243 0.34776348 -0.10304474 0.16001432 -0.20064348 0.08069546 -0.04580433 -0.008636173 0.15991202 -0.18539888 0.044928353 0.089895196 0.06746846 0.09605124 -0.009490803 0.26631305 0.028298471 -0.086539306 -0.1763705 0.33587688 0.27130517 0.050685346 -0.10695279 0.09287571 -0.29354697 -0.20857246 -0.041315332 -0.059675507 -0.080594175 0.022804461 -0.08512095 0.14490211 0.014721622 0.0988464 -0.118582174 -0.1490511 -0.053659428 0.15981644 -0.07830765 0.121872574 -0.1217521 -0.19236715 0.29948792 -0.17162448 0.12311893 0.22755641 -0.015293237 -0.011656014 -0.033058934 -0.049060546 0.24256966 0.17382412 0.032576896 -0.042293273 0.11749412 -0.124186866 -0.008297137 0.18165597 0.048716445 -0.071678564 -0.081963025 -0.0014396409 0.017340995 -0.054290384 0.14635317 0.21929353 -0.051749174 0.20582935 0.032718465 -0.14570867 -0.06837987 -0.100719236 -0.06832057 -0.09714684 -0.20397067 0.0621508 -0.100465596 -0.06519881 -0.18350002 0.017876875 -0.036051825 0.15079571 -0.1251152 0.10320896 -0.08661942 0.0035396982 -0.0831657 -0.054845653 0.063051455 0.14985637 -0.124509744 0.12492951 -0.13112372 0.11397257 -0.06421352 -0.09453567 -0.13233714 -0.07686158 -0.27773607 0.113398604 0.012831811 -0.16800208 0.0037528959 -0.01747658 -0.105033554 -0.07739891 0.07959547 -0.035382513 0.19032018 0.07797689 0.08434506 -0.038512893 -0.06955486 -0.04552396 0.05335262 0.31780526 0.16109997 -0.25999865 -0.07067906 -0.18398184 0.116667345 0.14799878 0.22269629 0.1562982
reconstr -0.03468413 -0.105765946 -0.070240326 0.042831805 -0.034176864 -0.064558014 0.029372321 -0.008528947 -0.24951737 0.31227398 0.0491144 -0.3281265 0.054437704 0.19180202 0.3367321 0.13369483 -0.027343592 0.24403372 0.05401835 -0.0067298184 0.13580893 0.16907358 0.011379499 -0.15336528 -0.20536494 -0.046834376 -0.0035095422 0.022510326 -0.025825195 0.011013643 0.026022404 -0.17096043 0.047266852 -0.2240984 0.1507447 0.17433886 -0.333874 0.21051264 0.20336436 -0.14026874 0.08064774 0.15554261 -0.053062048 0.2546569 -0.01596582 0.120496705 -0.001408579 -0.15336372 0.2663457 -0.04711972 0.13882163 0.029786957 0.073665544 0.070637226 -0.150064 0.20945546 0.114968024 -0.26112467 0.16872622 0.04535635 0.19119737 0.10227869 -0.08710289 0.32116053 -0.21467413 0.22715025 -0.116883226 0.08520492 0.125275 0.113542356 -0.1006242 0.1555028 -0.13728596 0.0071055642 -0.04891789 0.0653375 -0.16082491 -0.012369169 0.072972916 0.0782631 0.07382601 -0.025873931 -0.08798097 -0.17425539 -0.25898784 0.004900903 0.056580614 -0.010673489 0.022875054 0.33270273 -0.15420419 -0.02487495 0.24633627 0.08612079 0.2960326 0.20641686 0.15408108 0.072542116 0.06854705 -0.15857358 -0.04420478 -0.0993352 -0.002324308 -0.23917237 -0.28148752 -0.24321595 -0.28075215 -0.08627293 0.010449451 -0.18658799 0.18764922 -0.1505997 -0.111460134 -0.017257877 0.4255147 -0.0020542368 0.086564556 0.33748755 -0.02254201 0.474146 -0.11151809 0.02411545 0.06204647 -0.0941857 -0.35382178 0.09255062 -0.12371453 0.008586642 -0.25561133 0.27120462 0.018244576 -0.049559616 -0.13402273 -0.01985255 0.069724366 -0.20786487 -0.07225873 -0.16370232 -0.05500128 0.27006045 0.16486208 0.17915937 -0.05141187 0.015724258 0.096587256 0.29689494 0.07010968 -0.1505164 -0.1991381 -0.072143756 -0.19388169 -0.03608752 0.035621423 -0.120445244 0.11682996 0.27768514 -0.12784395 -0.2750833 0.20377788 -0.3682713 0.097738326 0.23628046 -0.10336204 -0.028028212 -0.09698559 -0.015949015 -0.053436276 0.01091471 -0.13112113 0.035032842 -0.15060389 0.2511561 0.2012 -0.01315743 0.02441771 0.05869619 0.18320483 0.09265101 0.06354813 0.14642757 0.1549409 -0.037171364 0.2150467 0.13454327 -0.03775323 -0.19249289 0.113738805 0.23716606 -0.20759897 0.24774225 0.021459425 0.045891944 0.16023311 -0.15406317 0.08631673 0.2436244 -0.21971676 0.21776354 0.0017445495 -0.1354349 -0.14472702 -0.2209295 0.009524455 0.08105262 0.20293486 0.23543154 -0.09355077 -0.16856076 -0.20591678 0.343531 -0.02246705 0.09273441 0.2352951 0.031411633 0.25176734 0.01293498 0.098331295 -0.14558226 0.24268341 0.13904995 -0.21056114 0.051248208 0.030403145 -0.093273826 -0.17039679 0.0022738532 0.14047706 0.27872482 -0.013710069 0.09368723 0.06395357 0.019755581 -0.09551041 0.054674897 -0.052628547 -0.0152277425 0.10946716 0.2698412 -0.04108634 0.18860406 -0.04335794 -0.03819041 0.18367265 -0.11657999 0.09930493 0.13592002 0.24375796 0.1556892 -0.4051788 -0.016871324 -0.17728117 0.011219344 -0.22424743 0.20182171 -0.12626292 -0.10990085 0.09970474 0.12627852 -0.1616596 0.05044804 -0.029767854 -0.004270687 -0.09646673 0.08292812 0.096040644 -0.13617726 -0.13197342 0.058244016 0.16428624 -0.1667106 0.071349666 0.09941839 -0.045670517 0.44300297 -0.1508423 0.0962178 -0.2764644 -0.2045798 0.19175315 -0.075646184 -0.0652595 -0.15202789 0.06995443 -0.0948388 -0.05360062 0.08319827 -0.004832509 0.055759568 -0.008633377 0.12705463 0.27415082 -0.15987803 0.19547597 0.019295193 -0.011434076 0.040106498 0.07110402 0.057639327 -0.13138837 0.28269234
show -0.046433564 0.008691581 0.07840467 -0.0033638112 -0.07687512 -0.05202416 0.004508088 -0.1293578 -0.061717812 0.1135994 0.005764644 -0.19124675 -0.033332333 -0.09461388 0.059660826 -0.11914845 0.09608592 0.0124817835 -0.0552685 0.04761848 0.11226829 0.009897674 0.08175072 -0.1449877 -0.07285817 0.018687189 -0.072831504 0.02586524 -0.08425114 -0.10805765 -0.13915117 0.085535586 -0.03786252 0.021661846 0.09446072 0.13647366 0.05342738 0.038747545 -0.16070814 0.075116254 0.0422012 -0.096051745 0.056268092 0.01816715 -0.04909022 0.16865255 -0.053474717 -0.16705935 -0.08251497 -0.11390255 -0.07123165 0.024692873 0.11052677 0.014205645 -0.12649636 0.098697945 0.046283085 -0.026771188 0.014177085 0.01651597 0.03419723 0.07236256 -0.18527044 0.033443514 0.06831103 0.046372343 -0.024115348 0.03922085 0.050106984 0.018010637 -0.06878031 -0.026980357 0.08557674 0.010569489 0.023920283 -0.07872762 -0.11904695 0.05387563 0.033378806 0.042728066 -0.08228501 0.019365514 0.052387618 -0.15057106 0.02841022 0.026381725 0.0033466748 -0.13023897 0.17886057 0.10037136 0.16387042 0.031879168 -0.014338507 -0.09476957 -0.04679271 0.115538485 -0.12613946 -0.10168783 0.08290127 0.047633342 -0.038276415 -0.072279446 -0.05568049 -0.037005622 0.1620135 -0.08357262 0.025463315 -0.023564285 0.04859023 0.10833114 0.114369676 -0.06092535 -0.087843075 -0.046224855 -0.10041781 -0.0035048248 -0.04779482 -0.010439719 -0.13100372 0.10573898 -0.017176 -0.02644525 0.01534541 -0.029842557 -0.09031533 -0.15744098 -0.107072644 0.067317344 0.07002802 -0.14111212 0.00940545 -0.023714712 -0.12602563 -0.021614235 0.037399936 0.13226035 0.00810421 0.012954572 0.21450782 0.047883306 0.16994981 -0.0075745527 0.0709991 0.019513391 0.026821911 -0.036098313 -0.039324462 0.084306926 -0.13210587 0.02835358 0.03543592 0.023633642 0.120339975 0.032133587 -0.072967455 0.061346896 -0.29804042 0.075548396 0.16032293 -0.10345353 -0.06442904 0.012728039 0.0663724 0.111481786 0.011063605 -0.043182682 0.048317164 0.045447793 0.017161477 0.009805233 -0.029516412 0.03562247 -0.08701627 0.009385605 0.047338925 0.02663344 0.06206565 0.21623068 0.03287691 -0.047149185 -0.12864338 0.013663307 0.21944109 -0.0590894 0.10076379 -0.17185761 -0.07122662 0.0026724713 0.09342865 0.028202439 0.09055128 0.14226231 0.14901075 0.18523756 0.15728629 0.0572282 0.11997528 0.026307194 0.009315716 0.20956178 -0.14127019 -0.05882169 0.0030064343 -0.034543484 -0.100526445 -0.010537507 -0.07273402 -0.0033037378 0.058518514 -0.015309911 -0.10433587 -0.0827582 -0.016856039 0.047485128 -0.056724325 0.23004046 0.10596516 -0.08700289 -0.032767765 0.06885479 0.12300541 0.07543282 0.09501729 0.13152073 0.17711586 -0.017271891 0.13505729 0.034367524 -0.04758578 -0.241182 -0.1292241 -0.15204045 -0.048483394 0.12585203 0.059221607 -0.076390035 0.06584616 0.1393138 0.03867906 -0.03992095 0.06504195 -0.020193625 -0.020613339 0.089177825 0.062017784 -0.049169242 0.06660522 -0.01978953 0.09668441 -0.04501735 0.14012462 -0.006503742 0.037872873 -0.070711024 0.0042838063 -0.093184814 0.07146304 0.07011205 0.033180404 0.037622485 0.17062594 -0.03699419 -0.09754831 0.064783 -0.047310993 0.09521461 -0.014478681 0.008434618 0.06031747 -0.16487934 0.07764919 -0.10935102 -0.00635821 -0.04605199 -0.14687343 -0.06883436 -0.06331307 0.0547193 0.034165103 -0.1270114 -0.0487211 -0.08058328 -0.03290973 -0.043543708 -0.06616883 0.124307245 0.146879 -0.050778564 -0.0155756315 -0.019919587 0.09735497 -0.08158999 -0.010652227 -0.033049155 -0.11613179 -0.077744246 0.085588634 0.048999608 -0.08254085 0.040530887
table -0.021733737 -0.042446543 0.0700443 -0.004880934 -0.18713199 -0.024965608 -0.10747122 0.00097382406 -0.023424203 0.018843742 -0.020371158 -0.0554039 -0.013439863 -0.19877549 -0.19701996 -0.08811594 -0.051271424 0.0065975855 0.075677186 0.03899115 0.22494464 0.037370067 0.054489303 -0.05580479 0.01911031 0.023318198 -0.04696426 0.03487582 0.07231734 -0.088762626 -0.02647594 0.06366414 -0.13940874 0.015666807 0.06713266 0.019932788 -0.046765894 0.070692435 0.16191928 0.08820441 -0.024242032 0.082240276 -0.08970448 -0.043547336 -0.08803311 0.2059628 0.018427968 -0.18510205 -0.035742182 -0.18972878 -0.108401805 -0.028185118 -0.025127014 -0.12995757 -0.06236559 0.0118709775 0.15771943 0.111670576 -0.12433232 -0.03472666 0.004952303 0.12027686 0.066695586 0.032518376 0.18226527 -0.018029056 0.04697899 -0.020932026 0.04469716 -0.019954769 -0.08886062 0.07428439 0.11608179 -0.062312037 0.041467123 0.013001195 -0.14555912 0.015043594 0.057590768 0.2356543 -0.013064056 -0.08298687 -0.002072613 -0.12026865 -0.09742615 -0.10904677 0.058252223 -0.10075579 -0.05156431 -0.036888413 0.15662372 0.10892702 0.06607389 0.07500476 0.029160589 0.054990705 0.0011796016 -0.058053505 0.037400153 0.009309124 -0.0721907 -0.15008639 -0.044490203 -0.16599892 0.032349195 -0.11511197 -0.06297945 0.099082224 0.0628931 0.03949096 0.041128304 -0.010384978 -0.043203257 0.14131117 -0.15097381 0.064745106 -0.03474434 -0.06598267 -0.036096394 0.10352155 -0.15962656 -0.0005082665 -0.07144732 -0.010414093 -0.06726025 -0.039971292 0.021401815 0.04763349 0.09427616 -0.014988086 -0.1338414 0.023747794 -0.1082613 -0.012734865 0.05619631 0.03319515 -0.13504295 0.079871535 0.31670237 0.09565065 0.090664774 0.006735913 0.16123705 0.08181452 0.055920973 -0.037890773 -0.0069966996 -0.045587793 -0.14003412 0.04881661 0.06702274 0.047640607 0.030202083 0.082108825 0.077446766 0.10408369 -0.060758606 0.092174724 0.023007875 -0.11893237 0.0036137716 0.057918604 0.023972059 0.16497806 0.038432583 -0.13345593 -0.07406127 0.06736434 -0.044920746 0.024977885 -0.05756251 0.0010257656 -0.05721595 -0.08502368 -0.03934681 0.22290385 -0.09464501 0.048878733 0.073562756 -0.119294874 0.04252257 0.0046724416 0.19044416 0.09566079 -0.053352725 -0.021821719 0.13794895 0.00094100134 0.12423037 -0.023468338 0.15521951 0.061864674 0.15307508 -0.052839827 0.08379394 0.02651471 -0.008224168 0.025774056 -0.07099965 0.026803633 -0.02692264 0.0077460776 0.023560466 -0.03725956 0.01578116 0.041270178 0.03267995 -0.19735977 -0.082880296 0.1519534 -0.045079425 -0.012480729 0.0034563132 0.15043975 0.00457882 0.21095447 0.17540911 -0.11646943 0.02558592 0.105532266 0.13404684 0.07179855 0.014736504 -0.0332686 0.09597634 0.08532372 -0.03607927 -0.06352545 0.26083517 -0.23027144 0.052962083 -0.02541767 -0.09259719 0.017635843 0.118428186 -0.028212348 0.047648787 0.0647882 0.05959163 -0.036847822 0.00072653993 0.03376772 -0.052465685 -0.0656532 0.1220201 0.0016568152 0.11941542 0.15643167 0.09219036 0.13783205 -0.045270268 0.015354349 -0.043165006 -0.06723841 -0.111634135 -0.054305375 0.19979131 -0.03453841 0.04726672 0.067718096 0.043097883 0.09975489 -0.14038727 0.17964678 0.07507709 0.059419524 -0.023036577 0.045373656 -0.124998525 -0.069743246 0.17998186 -0.14120336 0.17163457 0.019787932 0.018968377 -0.16868383 0.0028406247 -0.030433698 -0.03213566 -0.027270889 -0.02450854 0.0010064262 0.08616945 0.0051996503 -0.09432359 0.025593909 0.12988359 -0.081507444 0.0306671 -0.09153161 0.030115427 -0.074908905 0.013907945 -0.15939929 -0.02583468 -0.048391905 0.08732584 0.040702976 -0.044390194 -0.06616845
term -0.03282622 -0.06617983 0.08127372 -0.07398297 -0.16590841 -0.05048285 0.09847736 0.010340934 -0.077853 0.06550901 0.11502684 -0.002391659 -0.16201855 -0.05873651 0.20342414 0.09134197 -0.011263249 -0.019430127 -0.08557999 -0.035081673 0.054259192 0.06632109 -0.108020484 -0.13700354 -0.06396857 -0.04238141 -0.009684005 0.04386271 0.055042434 -0.06139413 -0.032889906 0.08371466 0.031156817 0.14686592 -0.06346231 -0.06735281 -0.09853186 0.1290725 -0.09266354 0.038507205 0.06288805 -0.014886869 -0.09513201 -0.07138524 0.0787454 0.08807215 -0.12367666 -0.057662535 0.070467666 -0.0012387322 -0.027229752 0.0021338493 0.06475967 0.007927504 0.049393132 0.017821815 0.16519271 -0.06654893 0.03935264 0.09432984 0.06598537 -0.12278407 -0.03183705 0.042592835 -0.036659736 0.09134618 0.07977617 0.20088647 -0.01567507 -0.017606692 -0.12241101 -0.10436055 0.051350266 -0.04759589 0.08952835 0.05126181 0.07675223 0.012677489 -0.18412511 0.13077736 -0.02147996 0.06998026 -0.065704405 0.008026183 -0.15684135 -0.016335402 -1.9851177e-05 -0.17880657 -0.0146723045 -0.1363837 0.15869083 0.004462311 0.19696029 -0.09658122 0.14299639 0.19335654 0.042991728 -0.11456212 0.00742426 -0.042969223 -0.1532981 0.049860567 -0.008018826 -0.16984081 -0.13016723 0.07197536 -0.0955161 0.036373183 0.03311317 0.053073004 0.046680138 0.182213 0.03565465 -0.07252957 0.052596446 -0.16662805 -0.020036282 0.07059226 0.033892337 -0.016569758 -0.03176444 -0.026749793 -0.02893773 -0.13336967 -0.06680767 -0.044647787 -0.035666388 0.038405668 0.03828048 -0.0758352 0.048227392 0.07461267 0.018120652 0.079549074 0.22566293 -0.256644 0.11945458 -0.036917217 -0.014437755 0.24967273 -0.006255211 -0.1569419 -0.0014397568 0.036035493 -0.11643975 0.0484217 -0.0025652056 0.036467172 -0.08710984 -0.0704206 -0.1169804 0.092811465 0.12631598 0.10834262 -0.04786469 -0.025897607 0.02674847 0.07975321 0.09222718 -0.11857264 -0.08182367 0.06936505 0.07810455 -0.09766173 -0.017370194 -0.0037633982 0.048963368 0.0477244 0.11090985 -0.005836044 0.017103555 0.005826764 0.032889556 -0.021743719 0.005074124 -0.09658826 0.13281795 0.36295158 0.123692565 -0.009815707 -0.0823636 -0.1335883 0.06838417 -0.027343402 -0.06843139 -0.11572256 0.056850858 -0.009619487 -0.20893614 0.06436696 0.06675307 0.28208044 -0.088182405 0.12364909 0.20653583 0.18313335 0.024745438 0.056531806 0.08913608 -0.00967619 -0.17076814 -0.18943095 -0.018509725 0.2003056 -0.08382007 0.12034897 0.022168746 -0.04714704 0.013877458 0.07684655 -0.13684094 0.08794364 -0.19522893 0.013894619 -0.018272815 0.142006 0.1741256 -0.06934036 0.03158848 -0.21858224 0.10259526 0.07098273 0.18811724 -0.066117845 -0.030709237 0.18445425 0.0087657785 -0.08290198 0.030026155 -0.084929 -0.09121147 0.016771045 0.064207174 0.11506513 0.103730075 0.008997514 -0.2612914 -0.015381879 -0.010676549 0.15318383 0.016902385 -0.015004275 0.17320584 0.08791029 0.06141901 0.11995474 0.09456099 0.13036354 0.004116902 0.09152409 -0.08940876 -0.045774084 0.015193098 0.04649441 -0.089051336 0.0037325255 -0.059050724 0.10252251 -0.060175203 0.02654609 0.06346841 0.072909005 -0.1262294 -0.025300985 0.04210502 -0.073641375 -0.034155753 0.055793818 0.11693961 0.08431765 0.017807567 0.09857977 0.07750933 0.2131642 -0.031098474 -0.045699704 -0.13372605 0.07785371 0.20535442 -0.24130936 0.015473309 -0.007365472 0.113287 -0.045973804 0.040808808 0.15345706 0.04757818 0.057201806 0.061489698 0.17189792 0.052063935 0.10580214 -0.044531442 -0.048415955 0.00023516401 -0.0041168886 -0.009191093 -0.00038346977 0.03216126 -0.002453637
effect -0.12431898 -0.11310519 0.26282075 0.012958419 0.08133548 -0.0682766 0.13982134 -0.090150595 0.08780023 0.14183323 0.13294524 -0.005664712 -0.14452313 -0.08778097 0.16829334 0.10039522 -0.075352356 0.13568099 -0.042728435 -0.026718274 -0.0074287765 0.11721777 -0.05888534 -0.03829985 -0.10526668 -0.06165837 -0.09638506 0.0985945 -0.045560587 0.16507708 -0.013010016 0.03915981 -0.056605533 -0.051137377 0.08026374 -0.058912877 0.10858714 0.08904996 -0.059538014 -0.025380747 -0.06367574 -0.05375235 0.10017124 -0.013685286 0.11525087 0.021727504 -0.18302625 -0.06981308 -0.03360292 0.12486937 0.14375491 0.15862224 0.005567275 0.086584926 0.005391437 0.14370887 -0.0543075 -0.07961893 -0.1341176 -0.058791768 0.12285326 0.06752877 -0.103178754 0.12134335 0.001691527 -0.037433725 -0.20692347 0.042653248 0.13012728 0.014352858 -0.0980881 0.06414708 -0.013872458 -0.02905699 -0.112144515 0.07170608 0.15058273 0.008644692 -0.2788254 0.1337657 0.024766907 -0.019024428 -0.08853026 -0.04512263 -0.07670355 0.024842836 0.04157179 0.04698975 0.08798579 -0.03396968 -0.0113162305 0.19117886 0.10188346 -0.19953461 0.07635245 0.016341817 0.09445065 -0.077381 0.09216575 0.0009111051 -0.0661216 -0.08959627 0.0010242618 -0.08482948 0.054958202 0.010720138 -0.1438096 -0.13816738 -0.0036158583 -0.0036383343 0.14162911 0.11823392 -0.041836414 -0.078085914 -0.056198742 -0.073937945 0.04381061 -0.09920952 0.12113425 0.032548424 -0.09266674 0.08312899 0.12146341 -0.037881907 0.017912202 -0.05351103 -0.22037265 0.04182706 0.095133424 0.09503587 -0.10621867 0.015275129 -0.100942716 0.07643858 0.11133229 -0.029937362 0.03384281 -0.096058235 -0.07836415 0.05155637 0.1355527 -0.08915441 -0.17368883 0.09939065 -0.078314714 -0.04829979 0.10724829 0.051311508 0.011142522 -0.14666255 -0.20183074 0.05814549 0.10616839 -0.06615715 -0.110743046 -0.045523807 -0.062456936 -0.15564106 0.09943244 -0.07858718 0.066955425 0.020030346 0.06144171 0.076137125 -0.04740033 0.001827709 0.14607762 -0.07165046 0.16518013 0.17743726 -0.14496578 -0.015862111 -0.07110794 -0.01576798 0.059901904 -0.05921249 0.15538418 0.2613635 0.07716009 -0.06657029 -0.11137895 -0.0028789584 0.14198676 -0.030216487 -0.090283975 0.058126267 0.10326207 0.01340736 -0.16000654 0.038569212 0.03090678 0.03486364 0.063377135 0.04317081 0.16891168 0.20522086 0.11832749 0.032262105 0.10036316 -0.062444825 -0.040971193 -0.14842482 0.03141714 0.063505895 0.019021934 -0.038830955 -0.089483656 0.05556792 0.018421724 0.10591832 0.01732764 0.018906185 -0.068085715 -0.028128967 -0.030330041 0.10387976 0.0830491 -0.02136348 -0.12078827 -0.18374883 0.015746672 0.12080349 -0.10484016 -0.023096036 -0.09760399 0.08248096 -0.09878672 -0.023052318 -0.11146325 -0.18656774 0.013688441 -0.02382247 -0.023700668 0.07714577 0.08080045 0.17452966 -0.1976673 -0.004745031 -0.2194288 0.15276226 0.07251903 -0.008807937 0.12735163 -0.00090360374 0.050793156 0.008799028 0.049788795 0.07514244 0.098085426 0.097109735 0.048611283 0.03748198 -0.0919207 0.03219833 -0.21907926 -0.061740927 0.1361207 -0.055242367 0.07221706 0.02058426 0.09433885 -0.16446951 -0.12160673 0.08783085 0.065388754 0.092713416 -0.07886817 0.04357448 0.19348104 0.07152317 -0.026713658 -0.100357674 0.037581194 0.11803114 -0.0036494124 0.027430473 0.07228984 -0.066313565 0.08146716 -0.13455819 0.06865265 0.040238317 0.0068490785 -0.1076733 0.13690268 0.088135846 0.18132839 0.08936879 -0.11326802 0.14880277 0.22717476 -0.044566795 -0.1768754 0.0995265 -0.059872705 -0.042853527 0.05562658 -0.078720145 -0.05058478 0.1070617
alcl 0.13859391 0.10964703 0.030991415 0.21268767 -0.06638115 -0.097211264 0.0018430016 0.15244655 -0.10386301 0.49693707 0.13119479 -0.03107198 0.09318215 -0.39267603 0.045520656 0.04428354 -0.10713991 0.030930473 0.0798196 0.13426694 0.33476964 0.058799196 0.010238272 -0.24123524 -0.3097516 0.066027254 -0.17987524 0.03201435 -0.16051084 0.20972152 -0.08465977 0.12784486 0.22647166 0.15196438 0.23725387 -0.02356486 -0.25940263 -0.06056202 0.20294885 -0.018014427 -0.14108312 0.23931655 0.08426614 -0.3316316 -0.06955784 -0.031086782 -0.04721585 0.15900241 -0.13058434 -0.094126984 -0.06440991 0.02768311 0.26623043 0.05679458 -0.039865308 0.035961162 0.17794721 0.020162424 -0.116878316 -0.11513579 0.16847897 -0.13075155 0.34544173 0.10736942 -0.1873482 -0.04316245 0.05231264 -0.22369356 -0.059726346 -0.13730472 0.03837016 0.16703269 -0.018118296 -0.13728434 -0.051209237 -0.032745864 -0.23887175 -0.11033983 -0.18994574 0.20491879 0.014909222 0.054451436 -0.024933714 -0.12890045 -0.054667488 -0.047313392 -0.022998972 -0.19065385 -0.16831528 0.19580205 0.1226938 -0.098362155 -0.19716434 -0.07889067 0.12781172 -0.10425036 -0.2270583 0.18560323 -0.20360228 -0.042164356 -0.17229985 -0.1068684 0.061260413 -0.306697 0.15478404 0.0025487242 -0.1623024 -0.16487928 0.2583797 0.045462344 -0.047757708 0.09646696 -0.11535886 -0.022904132 0.120587826 0.17822735 0.19225071 -0.19333813 0.071656674 -0.097444564 0.10788679 0.04018984 0.030948458 -0.15284842 0.0661357 -0.003464372 0.015835987 0.1558649 -0.22630022 0.02736003 -0.09499057 0.10233566 0.031107828 -0.045473646 0.110582516 0.24542224 -0.096010685 -0.25187075 0.275898 -0.07581182 0.13294886 -0.112884395 0.0900735 -0.28924036 0.13539772 0.04485575 -0.2519489 0.16324152 0.00070604065 -0.12754546 0.27189672 0.0989431 -0.15499505 0.13753027 0.007083834 -0.047028437 -0.2393656 0.17089729 0.20376392 0.09119797 -0.28624076 -0.05544757 -0.302177 -0.21296056 0.010551295 -0.09472249 0.058761608 0.08616788 -0.21805066 0.1136262 -0.004930665 -0.059867676 0.0415005 0.001397099 -0.069116056 0.1332269 -0.010654035 0.23125772 0.12212609 -0.11706911 -0.016786471 0.03591085 -0.027402302 0.10693695 -0.03956041 0.10477744 0.18546419 0.06444068 -0.13009045 0.027172692 0.361659 -0.0036703486 0.024671912 0.1470901 0.20242935 0.027680773 0.3760585 -0.11654193 -0.21191272 -0.08069344 -0.019409664 0.14841136 -0.26389787 -0.058332883 0.07016672 -0.046471007 0.18116158 0.13332509 -0.08239858 0.30483735 -0.008583839 -0.16693059 0.044020783 0.09761301 -0.15502238 -0.22698964 0.10333644 0.16481198 0.14440678 0.31905317 -0.2198333 0.043914344 -0.3420409 -0.01925339 0.0490992 -0.015831288 0.11177045 0.09527468 0.030353276 0.15630628 0.023419555 0.21269958 0.15175363 -0.12906834 0.096149005 -0.1037948 0.0948817 -0.25447723 -0.16118199 0.06335777 0.12534791 0.006207087 0.018829096 -0.04219243 -0.23124744 0.29646668 -0.054651592 -0.33855838 0.16653503 -0.049316205 0.24400994 -0.07307584 0.14583933 0.053358722 0.07479538 -0.061722234 0.27487653 -0.035937168 -0.022408625 -0.0063112383 0.069918446 -0.052186303 0.089102 0.04778727 -0.09927143 0.09219717 -0.10341312 -0.1298443 0.161328 0.100326054 -0.0049508857 0.07024815 0.008715458 0.33729967 -0.0072322506 -0.07166211 -0.029985208 0.18207562 0.16411854 -0.015213061 -0.18558158 -0.014120162 0.20795661 -0.02723589 0.03512687 -0.11959765 0.019938396 -0.040319793 0.056780126 0.019578654 0.1443858 -0.05635764 0.2363714 -0.08787934 -0.06927513 0.11774786 -0.09825383 0.3953998 0.12796 -0.046397317
reduction 0.12012285 0.09105487 0.05929191 0.14216097 -0.059746515 -0.009173827 0.033271983 -0.13453148 0.09775927 0.025998494 0.101487964 -0.30659655 -0.040885195 0.03334031 0.061083484 0.030496104 0.057833087 -0.04482682 -0.16026308 0.049580656 0.14812233 0.155195 -0.064331524 -0.15430076 -0.13524736 -0.044455636 -0.11377923 -0.044777468 -0.20674397 0.041493073 -0.10985331 0.108169645 0.047545943 0.03217685 0.108926915 0.07047373 -0.08624152 0.28892168 -0.08401187 0.112063944 -0.04626564 -0.14030197 -0.04009038 0.027200732 -0.018801706 -0.01879567 0.063306294 -0.001128422 -0.040984403 -0.2162 0.09119937 -0.010678202 -0.03682335 -0.04395241 -0.16336252 0.16110039 -0.101503745 -0.20404005 -0.022903241 -0.03190289 0.29669848 -0.0015878382 -0.08774415 0.15339577 -0.017921468 -0.0022901183 -0.16915952 0.03227842 -0.03984432 0.09853902 -0.23249476 0.05542721 -0.04486396 0.0067707854 0.1380161 0.095353566 0.0132594 0.11780881 0.08712308 -0.07640186 0.0019531576 -0.12910013 0.17297663 -0.2441337 -0.03807762 0.08896811 0.083969094 0.14179365 -0.023728387 0.123830214 0.004339615 0.04804586 0.1643502 -0.02308576 0.07597759 0.13469131 -0.13637026 -0.12267478 0.07973817 0.04377298 0.05433855 0.015524244 -0.1634981 -0.027402176 -0.17650406 0.020009542 0.028491799 0.05096948 0.049141508 -0.1401035 0.0011318473 -0.013903366 -0.17082341 -0.14212194 0.0045231166 0.044352874 0.0426869 0.11466377 -0.00945892 0.03483712 -0.19489694 -0.12657529 0.16645409 -0.28028604 -0.17033671 -0.15391319 0.016883496 -0.05804144 -0.062761456 -0.12853612 0.11360894 -0.06586493 -0.19494677 0.036047164 0.058096867 0.06359878 0.033349335 0.0015046552 -0.06912455 -0.017372571 0.161535 0.10508646 0.07912616 -0.07235163 0.22430569 0.059660714 0.06887727 -0.06422728 -0.08911427 -0.06427703 -0.082659386 0.1485255 0.32220092 -0.030096041 -0.08377314 0.20188385 -0.16958518 -0.09633598 0.17733032 -0.034906726 -0.07364215 0.1125508 0.1367665 0.1495232 0.09733557 -0.11513508 -0.06553879 0.06959418 0.0050037187 0.0970759 -0.21446978 0.031699456 -0.00917607 0.1477674 -0.013594188 0.0800718 0.05018928 0.21267232 -0.09887457 0.106877096 0.042301722 0.015898943 0.012972887 0.030488852 0.07733215 0.03439216 0.08223702 -0.032004766 -0.054794475 0.060138 0.1622004 0.0653907 0.035866763 -0.04863114 -0.0059728883 0.12264165 -0.13233511 0.02452618 -0.15337583 0.12283438 -0.22020598 -0.052289795 -0.08466575 0.025731709 0.09209646 0.02468015 -0.0011880981 0.017355612 0.015565002 -0.14236984 -0.023931617 0.12248568 0.022546155 -0.023215331 0.10941011 0.11487901 0.1283311 -0.08573551 0.11605482 0.10055012 0.09436333 -0.01892656 -0.01076056 0.13758989 -0.004542271 0.020838495 0.1034361 0.014739219 0.022000652 -0.21874173 -0.09431982 0.04351322 -0.1262946 -0.018377485 0.21737373 -0.21171257 0.076111004 0.12194744 -0.081870705 -0.037702702 0.0008759509 0.00877962 0.034772735 0.23473789 0.24166213 0.10614787 0.17800963 -0.013019922 0.037989084 -0.13663425 -0.024658581 -0.22048952 -0.07735309 -0.06905053 -0.2106571 -0.058078956 -0.14574093 0.04143358 0.11505015 0.13464168 0.049131848 -0.08737279 -0.38474232 -0.04620738 0.049854778 -0.2404752 -0.05799142 0.056033555 0.043612815 0.14106426 -0.118292645 -0.013877505 0.15892908 0.19000943 -0.048582863 -0.07115738 -0.28225756 -0.009737354 0.019007444 -0.32585332 0.0075679133 0.10213479 0.05517193 0.19320554 0.2282741 0.034617156 0.043340635 -0.044645667 -0.1730332 -0.006152225 0.15861982 -0.123255 -0.0966541 -0.118486725 0.060531914 0.11752065 -0.013752869 -0.18897843 -0.19360174 -0.058650844
number -0.006304242 -0.07906009 0.07731955 -0.05382355 -0.086370856 -0.06945779 0.019757764 -0.040351138 -0.07238419 -0.0034690294 0.11952633 -0.04516613 0.056081165 -0.15332402 0.10313514 0.09326864 0.14778851 0.07478403 0.021704303 -0.016723577 0.14850087 0.025061442 -0.049908284 -0.0865079 -0.07971859 0.008317786 -0.06893505 0.022910584 0.032673176 0.057609268 -0.06344899 0.105015576 -0.06580961 0.017226828 0.12519032 0.08880909 -0.07352769 -0.0038853819 0.07193288 0.029428553 -0.028876467 0.036934532 -0.027638271 0.011134755 0.01262954 0.11675106 -0.067346565 0.01630804 0.07058438 -0.06957795 -0.064374 -0.08783164 -0.07358395 -0.093931295 0.025042212 0.008418535 0.18983142 0.10181758 -0.20190644 0.0909429 0.059455547 -0.07335806 -0.048828233 0.008350377 0.05805525 -0.02477598 0.04233085 -0.06803134 -0.08013892 -0.12222367 0.010218388 -0.0051473333 0.020187112 -0.057571255 0.023502622 -0.097695544 -0.00773976 -0.053316776 -0.018022401 0.18428037 -0.069577865 -0.12502266 -0.09750136 -0.0818243 -0.1643597 -0.004648358 0.058318015 -0.070023015 0.004820148 0.033681702 0.07119173 0.09159427 -0.0065605133 -0.08652234 0.10957326 0.09698928 -0.17370623 0.014136734 0.007847111 -0.027963903 0.019610053 -0.13261217 0.02919659 -0.10999264 -0.032250896 -0.11525203 -0.037816234 -0.07831367 0.12307051 -0.03050072 -0.042423338 0.2081837 -0.08323583 0.047952052 -0.081803754 -0.01809581 0.10768829 -0.11478187 0.13420308 0.10765403 -0.105418324 0.10837292 0.019198976 -0.014599119 0.07755349 -0.09113656 -0.04000374 0.004707365 0.049047183 -0.07655468 -0.049415197 0.10458601 0.045427825 -0.029859936 0.19066685 0.059586596 -0.020838097 -0.029745633 0.17215459 0.14063512 0.056828126 -0.013481097 0.24892665 0.03282984 0.16986085 -0.06369168 0.0026686182 0.01433432 0.0014191944 0.020553546 0.09263735 0.016235122 0.023868559 0.09582476 -0.05137762 -0.016665615 -0.11434897 0.018426001 0.16107787 0.0031052632 0.038235042 0.13813968 -0.0070761065 0.004609245 -0.037397757 -0.05939476 -0.13684683 0.19056226 -0.07961542 0.07274551 -0.12409053 -0.021435982 -0.05025122 -0.13657099 -0.06578928 -0.040945735 0.056978278 -0.017904475 -0.04105361 -0.044079952 0.08853593 0.0033464248 0.17566346 -0.047050774 -0.020659337 0.00626762 -0.00011892756 -0.05149921 0.030509416 0.07342205 0.21077378 0.00023959635 0.023277748 -0.023495717 0.09405486 -0.03453451 0.045807485 0.15387678 0.08500711 0.0540314 -0.12222572 0.025589006 -0.14219259 -0.004456595 0.004819303 0.038823728 -0.05504549 0.03187024 -0.07854298 0.068602115 -0.04132994 -0.096614785 -0.08936569 -0.0069329464 -0.003275499 0.0771148 0.06720523 0.050787304 0.11541784 0.12751369 0.25511882 -0.046639472 0.14943768 0.047056787 0.12890421 0.07257859 0.120056316 -0.09286673 -0.03562374 -0.14847134 0.018911421 -0.026149997 -0.012707697 0.091337375 0.049367674 -0.08850507 -0.115965314 0.11356466 -0.030356687 -0.07072606 0.15856853 0.08878224 0.06319529 -0.024704942 -0.06335066 0.13393414 0.18165083 0.043622054 0.11409672 0.128454 0.11581374 -0.013647543 0.0009372144 -0.016713887 -0.021172414 -0.0830342 0.14274088 -0.066400096 0.0038696914 0.039542615 0.08344487 -0.10301565 -0.05165597 0.08446992 -0.04196631 0.06582143 0.036082312 -0.013172262 -0.12660672 -0.037945505 0.049453214 -0.14090006 0.06959444 -0.057319492 -0.12496374 -0.08851744 0.063247815 0.07242879 0.02335449 -0.0018268427 -0.113933034 0.0018409692 0.08522139 -0.124793775 -0.08287497 0.06807198 -0.0281092 -0.034818802 0.10878967 -0.018697394 0.07412407 -0.021107623 0.005335146 0.03149898 -0.09122009 0.067818396 0.14586486 0.0490135 -0.10163111 -0.041949853
tion -0.060690742 -0.009685945 -0.03736721 0.03662582 -0.18735546 -0.104293585 -0.02569873 -0.07546972 -0.09214153 0.0670383 0.056402862 -0.11110448 0.013656742 -0.104210116 -0.08416869 0.006415846 0.27127478 -0.042586304 -0.13338915 -0.024479158 0.041476257 -0.041999906 -0.07804177 -0.046807345 -0.06144663 0.08081903 -0.12591006 -0.03881203 0.026053384 -0.057545472 -0.011209835 0.01383637 0.029041205 0.0061198873 0.16593887 0.07619742 -0.013444695 0.14489765 -0.0295128 0.09581994 -0.16764566 -0.0047715125 0.057061847 0.06548421 0.018505713 0.16423674 0.009551664 -0.026595563 0.00017615699 -0.040175386 0.024166407 0.10171341 0.09636475 -0.040684946 -0.04450678 0.16939588 0.003912321 -0.116489686 -0.08875606 0.06607989 0.21243976 0.03038115 -0.08451307 0.07906565 0.019898416 -0.02059411 -0.00866339 -0.0048792902 -0.036874942 0.1630665 -0.047177833 0.16298258 -0.004146953 -0.07128155 0.0012494045 -0.048670083 0.033942796 0.010452751 -0.05335893 0.02403168 0.08822594 -0.02600274 0.075929485 -0.110722594 -0.21756324 0.08093704 0.02067859 0.06968449 0.064426824 0.04075867 0.02576442 0.16275924 0.110521995 -0.12866203 0.09350103 0.04104286 0.06471612 -0.07906235 -0.04050678 0.033819094 0.052856416 -0.007597628 -0.013776266 -0.088108905 0.077849604 -0.068291515 0.036897685 -0.018904107 0.04174363 -0.08274401 0.17447759 -0.01694264 -0.26809725 -0.08965899 0.13531984 0.034714602 -0.11269505 0.054815795 -0.009526638 -0.024841737 -0.11282797 -0.018226849 0.22923999 0.008220963 -0.2134208 -0.12424701 -0.064601436 0.010321205 0.049930573 0.04626829 0.15225472 0.02396817 -0.09350573 0.014031907 0.08568662 0.01757632 0.057732463 0.0035936744 -0.073781066 0.083030075 0.09749998 -0.06953019 0.02043505 0.08437028 0.17915834 0.14266467 0.08579577 0.055765145 -0.054187763 -0.09585109 -0.07344562 0.09283023 0.03327748 0.11495976 0.058440574 0.03077393 -0.14942437 -0.10414262 0.09388438 -0.1333832 0.042798836 0.066097625 -0.042226344 0.083945334 -0.10768708 -0.18856333 0.049210478 0.15675098 -0.06098083 -0.078044534 -0.06042229 -0.056568515 -0.03750266 0.031053849 -0.02802627 0.04071117 0.11178264 0.011784187 0.077555634 0.09974105 -0.13849814 -0.24486443 0.06503549 0.06551024 -0.00763172 -0.005774956 -0.03907236 0.05985243 0.15412746 0.06448527 0.08541503 0.04045192 0.04074191 0.014916521 0.041060388 0.008450145 0.030158855 0.026130823 0.055434473 0.08362249 -0.1930902 -0.09202901 0.06852916 0.060351003 0.15946765 -0.017747337 -0.06451688 -0.039291948 -0.028917693 0.092998765 0.04767559 0.034867454 -0.12408211 -0.030791314 -0.006603036 0.14507054 0.07105638 -0.09426427 0.09226036 -0.033359483 0.06554258 0.06067262 -0.04761904 -0.012482153 -0.074427694 0.12861992 0.016221093 0.09729441 -0.1237356 0.023940401 -0.023808599 -0.07682831 0.05164488 0.018561654 0.084525704 -0.09013019 -0.07494224 -0.05615541 -0.14528051 0.058772396 0.14665893 -0.17009594 -0.004078354 0.1286662 0.016826397 0.010736397 -0.0033234295 0.020176658 -0.077482924 0.17239304 0.03354414 -0.04299556 -0.1624405 -0.14095305 -0.12131658 0.06510901 -0.0053055794 0.113137245 0.0943306 0.09716769 0.04626225 -0.021761792 0.040561296 0.053367313 0.13994981 0.0017373271 -0.11016975 -0.024495529 0.057153415 -0.0030582638 -0.046601433 0.057774004 0.072928056 0.035903707 -0.040727064 -0.05618819 -0.15586837 0.0038759152 0.11083076 -0.009561943 0.04901049 -0.14739276 0.08461859 -0.09609517 0.040058453 0.08812294 0.12971506 -0.06531308 0.0073556644 -0.09984422 0.015057438 0.009761283 0.033247575 0.029708073 -0.05906943 -0.07574968 0.13110264 0.1768634 -0.16823348 -0.17375207
neoadjuvant 0.00720717 -0.07963667 0.06665556 0.03901337 -0.089878604 0.09545368 -0.06711121 -0.30837822 -0.15754682 0.036381647 0.016257228 -0.21691218 -0.13430485 -0.110410914 0.018055877 -0.046762444 0.0872074 -0.18113147 0.0018111015 -0.13068718 0.101402394 0.0629069 -0.13096851 -0.24959002 0.0062470827 -0.11815638 -0.012647472 -0.0723208 -0.0640475 0.18559061 0.15030189 -0.028482841 -0.12765628 0.049494393 0.0837799 -0.059903823 0.015681649 0.06420756 -0.014963868 -0.049537785 0.046860486 -0.17812985 0.1477859 -0.27694932 -0.061003435 0.2753491 -0.19083278 -0.047828533 0.16665569 -0.093029745 0.1272636 0.122724816 0.015814573 -0.18341237 -0.1513229 0.07720224 0.01995864 -0.041320577 0.1647681 0.024187502 -0.17242746 -0.010776395 0.095037155 -0.015292326 0.09544607 0.10013504 -0.09704405 -0.049074236 0.028243357 -0.010164873 -0.07368079 0.09921284 0.13083987 0.067020856 0.17441678 0.048218545 -0.05162633 0.15176785 -0.0055506728 -0.020341903 -0.117192246 0.07242018 -0.09997121 -0.0980904 -0.027160602 0.035478637 0.064370885 -0.048660997 0.02033883 0.14474571 -0.01498727 -0.14156346 0.023956107 -0.0044825585 -0.0148198465 -0.093134426 -0.08250859 -0.027384141 0.13204499 -0.00049915863 -0.16245012 0.05287971 -0.012537964 0.09751191 0.1443557 0.22436436 -0.14239672 -0.15431798 -0.10733905 0.032238726 -0.074138865 -0.060504187 -0.14870386 -0.0060466514 -0.25889862 0.15368623 0.1290587 0.22766405 0.040449753 -0.26784074 0.101273 0.043410875 0.18660711 -0.03581161 -0.19967744 -0.24225941 -0.12821993 -0.047186915 0.008579417 0.25492868 0.06801382 0.042929176 -0.018077813 0.13356394 0.24344581 -0.07099824 -0.07885758 -0.068776205 -0.053766277 0.1266834 0.12608711 -0.21805236 0.12243821 0.01885969 -0.1443363 0.06525782 -0.08182844 -0.089171 0.0054308805 0.05179729 -0.16410212 0.022561483 0.10127395 -0.020135907 -0.09467983 -0.06807292 0.09392558 -0.10536105 0.11334507 -0.004879957 -0.06039523 -0.018773364 -0.0065834536 -0.024317222 0.054749705 0.20237865 -0.111159615 0.009810231 0.07475615 0.043955505 0.03713108 -0.12210639 0.24819496 -0.17218351 0.083971106 0.10936304 -0.09282546 0.21618201 -0.23383154 -0.11821473 -0.09662775 -0.036111023 -0.13079238 -0.1504181 -0.010976136 0.019831453 0.039351206 -0.05362033 -0.048454132 -0.09761849 0.025401654 0.24607562 0.37845734 -0.093549624 -0.24499853 -0.038936567 0.40468997 0.15828094 -0.033667237 0.1566273 0.042617224 -0.10786348 0.06580118 -0.022710873 -0.11040209 -0.18652385 0.18050766 0.13556053 0.18888998 0.10032269 -0.24891464 -0.15579279 -0.21632902 -0.04116612 0.05309369 0.07467152 0.31700543 0.02795708 -0.03578843 -0.31741104 0.18231107 0.1647541 0.06701723 0.16482854 0.021501178 0.11440677 0.22674163 0.048249856 -0.00019368697 -0.13052203 0.005157356 -0.10509037 -0.17709646 0.26049665 -0.16854486 -0.022624835 0.045413718 0.22312813 0.013774087 -0.043784305 0.16346538 0.083009794 0.08336809 0.20471752 0.07179869 -0.054509185 -0.05201073 0.08206227 -0.043326184 0.06843568 -0.22753854 -0.055586442 0.03284742 -0.038056713 0.08896391 0.010962119 0.058000483 -0.13069135 0.029137515 -0.018324198 0.28088412 -0.12735625 0.26459658 0.15094052 -0.16350926 -0.0098958295 -0.11390614 -0.041320104 0.03430277 -0.1044698 0.1268224 -0.3796867 0.027582778 0.06268248 0.012456561 -0.07060074 -0.103707865 -0.06795275 0.07283941 -0.231022 -0.1692775 -0.08251053 0.2704421 -0.08614386 0.16936138 -0.014256524 0.028587775 0.029047212 -0.28660107 0.118531406 -0.08437031 0.19366336 -0.0805847 -0.055303026 -0.21057549 -0.103059284 0.20394002 -0.07944593 -0.19577813 0.033953596
conserve 0.07567132 -0.32139364 -0.03524072 -0.033963002 -0.10078815 0.10542034 0.12806202 -0.021847958 -0.17976178 -0.08867793 0.1276347 -0.13003819 -0.07337282 0.11273031 0.00055855274 0.15952535 0.08601534 0.16816856 -0.059284512 -0.15936634 0.2986296 0.03154278 -0.01744218 -0.07961269 -0.24572572 0.02987992 -0.013770981 0.014582954 -0.018913656 0.19717477 0.07357568 0.21790405 -0.058290195 -0.15249911 -0.08016774 0.066225566 -0.013291068 -0.018461153 0.0864859 0.14600183 -0.10491921 -0.03006544 -0.10244718 0.022103205 0.037639268 0.041875612 -0.2373204 -0.05948155 0.16564943 0.08086409 -0.04761049 0.109148055 -0.04359463 -0.09850811 -0.15156455 0.15785709 -0.06863827 -0.07512213 0.05327322 -0.08335358 0.057482064 0.07162095 0.027283164 -0.059474446 -0.1309686 0.12719105 -0.023835521 0.007572912 -0.10558866 -0.009538454 -0.05147198 0.0010333785 0.14124343 0.08210669 0.26929656 0.11910065 0.114063576 0.020023212 0.029352894 0.026261812 -0.014562936 0.015404987 -0.024011424 -0.10381214 -0.20932047 -0.031910907 0.08997568 -0.030384846 -0.039187532 -0.0016727042 -0.07630152 0.0692844 0.23598969 0.0005650375 0.034548584 0.034358624 0.029902022 -0.08052444 0.14671423 0.10678622 -0.075534 0.015623256 0.0008198959 -0.0017710368 0.1197625 0.26792458 0.01308241 0.0064333207 0.14155045 -0.044090163 0.016707523 -0.024048911 0.03415179 -0.029517347 0.0025406652 0.015698798 0.17076153 0.12861028 -0.17712651 0.06550023 -0.14290042 0.0870937 0.09576652 -0.28238806 -0.294968 0.069651335 0.052937713 -0.004241575 0.09030483 -0.04939102 -0.046022907 -0.006533973 -0.056612436 -0.011704633 0.25515252 -0.110788494 0.13972592 0.118324615 0.07516164 0.09830348 0.013041892 -0.062068246 0.095055625 0.1484475 -0.052802544 0.18794891 -0.16935958 -0.13093942 0.03956316 -0.16128697 -0.14876854 -0.018916665 0.10111592 0.07438516 -0.03791781 0.21687225 -0.11913928 0.018413298 0.027225457 -0.09722331 -0.03342758 0.0025560737 0.08192744 0.11732954 0.024080945 0.06325944 -0.104115516 -0.022971785 -0.06531757 0.20031537 -0.31833348 -0.078198 0.06049497 0.042891588 0.09735489 -0.084636174 -0.043494936 0.16236392 0.037998546 0.007440677 0.07866328 -0.11553976 -0.005663568 0.017330453 0.054537665 -0.15831558 0.018462988 0.08560118 -0.17983864 0.10565849 0.10451128 0.26656088 0.0559275 -0.11123971 -0.08900561 0.16925563 0.100588396 0.043924484 0.007866354 0.1336588 -0.12568673 -0.07004705 0.1380448 -0.057859074 -0.1697208 -0.12964249 -0.09885412 -0.16041145 0.098094255 -0.019238265 -0.12392148 -0.12916853 -0.12420794 0.1276472 -0.0742581 -0.12595583 0.40613022 -0.16956088 0.08603784 -0.24499893 0.2667578 0.111888655 -0.00919041 0.038277265 -0.017789237 0.069681466 0.22840787 0.123621315 0.24415964 -0.121791884 0.030348703 -0.0123725245 0.012121218 0.083751656 0.065963335 -0.008354811 -0.15154734 -0.05322749 0.09145438 0.06937283 0.09538027 -0.09452826 -0.07621864 0.088758126 0.17239253 -0.15221345 0.04941168 0.06493218 -0.030571494 -0.012885146 -0.014159716 -0.0711944 -0.12175074 0.0065330183 -0.18632576 0.1355583 0.001311327 0.03565311 0.1305501 0.044223085 -0.04934565 -0.12399841 -0.053836573 -0.13072444 0.024496328 -0.07306818 -0.14264956 0.25181243 0.08653871 0.109936476 -0.001233879 -0.030320719 -0.1512296 0.12492836 0.07614869 -0.05453385 -0.27856314 -0.03474352 -0.0084910225 -0.31263208 -0.03228876 0.028736621 0.0799309 0.013342388 0.03297342 0.048837457 0.021589315 0.09995411 0.0136318 0.005396478 0.0961129 0.09499062 0.23993209 0.03944214 0.04320856 -0.092040785 -0.13972303 -0.1113366 0.06304974 -0.04522081
month -0.12482657 -0.1876399 0.112738304 0.11500824 -0.04580186 0.09249151 -0.05797182 0.05132798 -0.25976443 0.23780248 0.09058189 -0.16643004 -0.035903376 -0.13630301 0.00071042136 0.040175524 0.032745097 0.011377868 -0.04768021 0.04489869 0.100958705 0.11369129 0.11292447 0.003486709 0.1630388 0.11758481 0.0057448186 -0.049713425 0.04177125 -0.05552182 -0.32703093 0.09441953 -0.25576904 0.13915575 -0.031270888 -0.017243732 0.07612265 0.08376009 -0.013049499 -0.013555632 -0.12349725 0.15571347 0.052696954 -0.15153876 -0.14103572 0.06432963 -0.105616346 -0.0908796 0.06068069 -0.17855914 -0.0805331 0.0069176783 0.004823098 -0.05419272 -0.19894066 3.235454e-05 -0.05044962 -0.17273852 -0.03534516 0.034976687 0.23552029 0.17969874 -0.15580396 0.21340483 0.06182723 -0.1291041 -0.2097421 0.14657459 -0.004520074 0.095272206 -0.1445127 -0.03590582 -0.17531142 0.022069534 -0.09868138 0.015874768 -0.15509342 -0.0685636 0.0019096347 0.0876027 0.048718046 -0.002344971 0.11621879 0.09290654 -0.10563419 -0.043812726 -0.0667233 -0.0073858546 0.054463338 0.114155486 -0.05187013 0.04631135 0.05061553 0.0017886378 0.06103718 0.10847792 -0.059352998 0.16774604 -0.008839922 -0.1570306 0.113563836 0.075222254 -0.22833885 -0.041345503 0.14335063 -0.1992591 -0.032461144 0.083999164 0.10658616 -0.02276524 0.056930903 0.086845145 -0.24598548 -0.056634933 0.13808632 0.118814915 0.07093177 0.0016235901 0.03806238 0.05225829 -0.23437944 -0.08735859 -0.10808089 0.045111086 0.078977875 -0.10588016 -0.21212253 0.08419653 0.16215023 0.0012991865 0.017888822 0.14479457 -0.009639366 -0.034457125 -0.04602819 0.06940355 -0.053399593 0.085755944 -0.09053071 0.18483086 0.09910115 -0.058270127 0.039783504 -0.041930728 0.006526022 -0.02292759 0.14285675 0.11454947 -0.16300966 0.08281908 0.12244082 -0.010085034 0.067042835 0.005303583 -0.019912329 0.25007263 -0.21104024 -0.10035277 0.14004475 -0.04624545 0.025527844 0.18230186 0.108903676 0.005244181 -0.039625585 -0.0428012 -0.033334613 0.101635106 -0.2022961 -0.118687235 0.020565681 0.018184353 0.05904373 -0.15399083 0.07179703 -0.13699582 -0.037822835 0.32551843 0.0012143761 -0.08671299 -0.049173575 0.2509743 0.24312091 -0.26117513 0.04368472 0.060579166 -0.12787859 -0.007830796 0.051610798 0.04798135 0.2408168 0.32161754 0.08449266 -0.021613723 0.03357041 0.06713302 -0.012315747 -0.0416631 -0.00699293 0.018752294 0.011826231 -0.14922196 0.08287975 -0.008955705 0.03793841 -0.0024335452 0.06775161 -0.15226582 0.094704635 0.16845226 -0.116199 0.06534641 -0.054811157 0.1417485 0.098311715 0.2151293 0.07264498 -0.065330945 0.073632814 0.089943424 0.019092668 0.08040483 0.23161176 -0.02168917 0.2350066 0.14043899 -0.021684425 -0.08429272 0.2537074 -0.36950245 -0.14875497 -0.05013725 -0.17946695 0.26677024 -0.010563754 -0.023162276 0.08537549 0.14488758 0.06985349 0.07765293 -0.06721172 -0.0964913 -0.16353568 0.24125724 0.09851149 -0.06906925 0.19915281 0.1551254 0.120420165 0.17890681 0.020403802 -0.22536579 0.026071785 -0.3139277 0.015404243 -0.04304136 0.16236207 -0.041686412 -0.0137913525 0.03951421 0.06874565 0.0034065805 -0.08872701 0.15875545 0.12829678 -0.20397672 -0.03449754 0.07945526 0.2075743 -0.06604445 0.09949333 -0.013453637 0.075458005 -0.083665 0.02758018 -0.21647877 -0.27338383 0.06718853 -0.21326362 0.03756198 -0.17586379 -0.10977054 -0.029812766 0.14063822 -0.104266435 0.04382011 0.08566763 0.02942782 0.01813532 0.165068 0.21674918 0.034409128 -0.16266382 -0.03247606 -0.15344247 -0.1843944 0.10914483 -0.15091757 -0.009098156 0.009100723
quality -0.23323831 -0.22395273 0.068322375 -0.15148297 -0.16464047 -0.023471743 -0.016298715 0.07019696 0.088524625 -0.059661206 0.16865207 0.008860661 0.11703542 -0.083776474 0.023924967 0.0136153065 -0.16985695 0.23518983 0.10728065 -0.13261357 0.13087396 0.11862215 0.12245746 0.023132874 -0.0953596 -0.10042694 0.029960627 0.04652268 0.0046303147 -0.088810846 0.039871324 0.1115943 -0.0048775915 -0.13777693 0.13449052 0.035023026 -0.051422145 -0.052659947 0.14361604 0.06819093 -0.094507985 -0.13689876 -0.16227621 0.013433719 -0.049812756 0.044058982 -0.038711555 -0.059452996 0.14190099 0.030011564 -0.047499254 0.1578401 0.073970735 0.06577949 0.059572116 0.14311117 0.11080184 0.041922104 -0.12003968 -0.033021364 0.20352939 -0.016306378 -0.13656813 0.046684865 0.03377749 -0.15862578 -0.006105257 0.08293582 -0.20458756 0.011307567 -0.08862486 0.072511144 0.03855756 -0.11988871 -0.04565049 0.035960898 0.09078774 0.042615876 0.1502215 0.23735406 0.021572554 0.10659199 -0.10758396 -0.12471154 -0.017118992 0.06465993 0.15382515 0.09401136 -0.0963472 -0.051595625 0.061224557 0.0636017 0.043820422 -0.052961037 0.02208543 0.043915715 0.15947393 -0.049051944 0.07798505 0.036037177 0.20781842 -0.071481325 0.10298811 0.06820956 -0.00452307 -0.17077734 -0.13854045 -0.04495905 0.2179288 -0.08022586 0.012056354 -0.077083424 -0.18872046 -0.018436015 0.06921843 0.24561585 -0.025450245 0.12804703 0.15531327 -0.039112292 -0.047878284 -0.102756746 0.07738891 -0.19923551 -0.00045092357 -0.14235334 0.05519884 0.023870582 -0.044702474 0.054340716 -0.08552029 0.06442885 0.067319445 -0.040328313 0.15888329 -0.1092935 0.28994772 0.1221965 -0.27570733 0.08732912 -0.029272579 0.06850281 -0.1410531 0.04611461 -0.061318412 0.15517019 0.0028111672 0.05380008 0.028520975 -0.2416353 -0.12675709 0.02186301 -0.08773626 0.011418824 -0.13335735 0.14766504 -0.055412892 -0.024757033 0.11510861 -0.21503963 0.08085714 0.06159022 -0.11199609 0.06698875 0.05625702 -0.0036223866 0.05506277 -0.005895097 0.07554796 0.060721423 -0.04116686 0.0503776 0.0010580312 -0.030630939 0.15913592 -0.10897094 0.123021804 -0.0039466294 0.0906699 -0.021550875 -0.18424185 -0.022909947 0.09470368 -0.0139929885 -0.008155886 0.12868528 0.14346367 0.22563928 -0.11073489 0.15908864 0.0061081517 0.12897512 -0.028650027 0.06375429 0.19819786 0.058952905 0.059066493 0.32801792 -0.008272937 0.09088836 -0.03273484 -0.16173589 0.036642145 0.071766175 0.07366298 0.06965429 -0.034213897 -0.11182191 0.02885158 -0.0724569 0.075224094 -0.03740539 -0.14767665 -0.050968256 0.0021518115 0.029064927 0.23666206 -0.0055874274 0.1821529 -0.108207166 -0.05425003 0.014884856 0.043625806 -0.071521215 0.07990287 -0.04529926 -0.08690379 -0.064542815 0.07209948 0.04805658 0.10061849 0.078368336 -0.051002365 -0.25956443 -0.07392557 -0.0121500045 -0.25613397 -0.025463497 0.10654824 0.2263667 0.10416302 0.044096783 0.098275356 0.09348642 0.35179645 0.015146595 0.021910526 0.19167902 -0.008396646 -0.024518924 0.017363418 -0.11270636 0.07649643 -0.11304884 -0.12408469 -0.0033737933 -0.036753275 0.0076745185 0.06885933 0.09482605 -0.045642797 -0.10135293 -0.035438746 0.13812022 0.03948196 -0.13785172 -0.020443043 0.20116155 0.013799806 0.060177665 0.15248965 0.091230124 -0.16682936 0.26500198 -0.24172147 0.07760719 -0.06569512 0.049915053 0.09948064 -0.10133188 0.08410709 0.043688696 0.06612349 0.06687414 -0.17448747 -0.09837597 0.0028542492 0.2924662 0.032197334 -0.06883205 0.0625357 0.025343722 -0.10468458 -0.016737105 -0.10572273 0.0062441393 -0.08400903 -0.048404578 -0.055578124 -0.08261903
lymphoma 0.123661295 -0.09142979 0.1352753 0.014223933 -0.12733437 -0.09199028 0.20061341 -0.06093637 -0.16009031 0.46754545 0.27914152 -0.013920494 0.10268315 -0.26506662 0.02716888 0.20886116 0.057023935 0.129434 0.15092428 0.12230787 0.3918492 -0.0066299583 -0.23049964 -0.033157922 -0.13315907 0.095499106 0.086796686 0.009812125 -0.060507096 0.28815857 -0.09859551 0.154616 0.28035417 0.066935875 0.309013 0.025010088 -0.3757476 -0.0091329375 0.14405605 -0.15826453 -0.054063242 0.26811138 0.028053487 -0.13459747 0.03191572 -0.24528201 -0.07234105 -0.09327827 -0.20371707 -0.27755028 -0.09063405 0.1165179 0.22717293 0.09311512 -0.069397025 0.18464892 0.13965987 0.12820168 0.16073832 0.05506204 0.21174614 -0.019216018 0.30713597 -0.028780306 -0.08063776 0.013468447 -0.14671047 -0.19202697 -0.055475757 -0.014549775 -0.045472547 0.10010045 0.11603581 -0.065602385 -0.19938226 -0.16728666 -0.26874253 -0.28277057 -0.17061967 0.123875774 0.1959483 0.15531309 0.20403051 -0.014819628 -0.20049688 -0.12576316 0.03744561 -0.29792055 0.074502036 0.089085564 -0.023591029 -0.17155513 -0.25563803 0.013871749 -0.002397409 -0.26108062 -0.11928948 0.045739334 -0.03463788 -0.16568866 -0.20671031 -0.012220034 0.1757324 -0.09544122 -0.18152352 0.0515657 -0.3026213 -0.050783493 0.20844792 -0.104502596 0.041479 -0.20649287 0.07084892 -0.045248426 -0.07252362 -0.025468903 0.08315731 -0.14563845 0.1535754 0.049477294 0.13223283 0.15879233 0.022086518 -0.1792099 -0.12770699 0.13275649 -0.11235747 0.08022764 -0.28468856 0.30366713 -0.024289643 0.19940008 0.16017744 -0.0980597 0.13394992 0.093205556 0.0831027 -0.32485452 0.18012854 -0.098158635 0.43491533 -0.19346671 -0.05924017 -0.35136083 0.093045846 -0.11747205 -0.16770327 -0.056551743 -0.06415419 -0.2865326 0.17926164 0.1395494 -0.034741223 -0.096018136 0.21754846 0.030829618 -0.39637664 -0.12364319 0.073012695 0.29183334 -0.23715594 -0.30704898 -0.38490376 -0.059890125 -0.08195362 -0.37952235 0.21220376 0.23464054 -0.083493344 0.14177933 -0.08937854 -0.017832587 0.09315671 -0.010578875 -0.0964605 0.23827259 0.004724638 0.4316633 0.104642525 0.0066786148 0.2058411 0.06870161 -0.13729563 -0.08335353 -0.20706004 -0.07289324 0.11328901 0.09246094 -0.15125227 0.18638773 0.20472442 -0.024375819 0.10445575 0.2893911 0.09339519 0.19061644 0.18035989 0.05111748 -0.38787222 0.021118868 0.045554504 -0.06644043 -0.16496028 0.043781757 0.2719302 -0.00088377617 0.023587044 0.15580757 -0.1821274 0.25486964 -0.108022705 0.02420198 -0.04153814 0.07632857 0.02217393 -0.0042535 -0.06489033 0.23097603 0.42051712 0.04275559 -0.17051475 0.13194816 -0.34850326 -0.045848537 -0.06264745 0.1260867 -0.16255087 -0.04189319 -0.19291349 0.22868943 -0.009702716 0.13548896 0.2784637 -0.110011384 -0.13277642 -0.06854128 0.24569981 -0.17691009 -0.21166459 0.25108448 0.23893753 -0.067410365 -0.022589715 -0.060612768 -0.14922768 0.20151202 0.00035963484 -0.3849605 -0.069064975 -0.06038643 0.10652309 0.046967264 -0.07023722 0.0061722957 -0.17139125 -0.10808118 0.14511901 -0.16683793 -0.13105658 0.027465874 0.025222009 -0.11916168 -0.040176913 -0.1476373 -0.20433787 0.04928805 -0.1338922 0.117146835 0.28837362 0.014987311 0.21988432 -0.077624686 0.1059763 0.3436317 -0.06954759 -0.27308634 -0.25685385 0.29346547 0.24149634 -0.04982651 -0.13331214 -0.04974515 0.104086064 -0.17822747 0.19245085 -0.22697963 -0.03713922 -0.09307248 0.30386695 -0.09227639 -0.05878412 -0.014583584 0.20540304 -0.017595036 -0.0058069476 0.10074524 -0.117326245 0.22862692 0.2325869 0.1033951
clin 0.037470043 -0.24084258 0.037900604 -0.008822463 -0.12593286 -0.16733743 0.04244644 -0.0042572357 0.016270537 0.26824373 -0.013447735 -0.10428827 -0.11930971 0.07210113 -0.0259776 -0.016530903 0.09885093 -0.15719461 0.157572 -0.030113008 0.10298571 0.24631074 0.073434986 -0.24282184 0.050754733 -0.18656744 0.14558509 0.027990798 -0.1376 -0.09451677 -0.029332897 -0.11421126 -0.22595403 0.10104792 0.09891666 0.060159087 -0.028474974 -0.0018745027 0.18729499 -0.008253571 -0.09008178 -0.23327784 0.11303605 0.12833896 0.11608069 -0.04766246 -0.2679491 -0.13121127 0.11935228 -0.022966472 0.06314609 -0.018719638 0.058517985 0.1003352 -0.17015506 0.1094587 0.20099707 0.035123985 0.15718912 -0.08727439 0.036166083 0.15435772 -0.021990014 0.11184741 -0.05553858 -0.16651395 -0.21041247 -0.028522607 0.13721919 -0.043276522 -0.16529484 0.16972554 0.10361716 -0.027998116 0.16931312 -0.16457188 0.051011287 -0.08469102 -0.16196686 -0.04121399 0.0980086 0.08254872 -0.14593856 -0.019552292 -0.09494893 -0.004115749 -0.09607115 -0.07324125 -0.07977088 0.07615556 -0.034112886 0.099841215 -0.14128007 -0.09061987 0.0075328946 0.17716998 -0.053125117 -0.15446283 0.07898198 -0.116498336 -0.16522522 -0.009825041 0.00019332283 0.0647021 0.020973159 0.00988968 -0.21002555 -0.05293356 0.014047705 -0.24198695 -0.0003729975 -0.12095257 0.040724687 -0.14739013 -0.08376036 0.022030389 0.25354436 0.14850703 0.16398923 0.10353894 0.0022057076 0.27363726 0.09625512 0.053805962 -0.21685429 -0.16429673 -0.1627396 0.09222444 0.042578597 0.23161045 0.09527211 -0.00091792597 -0.011381726 0.07286607 0.13228187 -0.3710993 0.11326824 -0.09951714 -0.03806786 0.25412372 -0.07183089 0.19687365 -0.02217257 0.017715625 -0.033646498 0.1637757 -0.17410932 -0.17529239 -0.0578678 -0.024312403 -0.1334562 -0.014905859 -0.07063615 -0.040416423 -0.02028627 0.079529315 0.20270137 0.014645864 0.15186094 -0.11167634 0.11120502 -0.045354325 0.1527843 0.08123169 -0.010459658 0.02916028 0.08956985 0.18656176 0.15887558 0.21848927 -0.029590279 0.16502891 0.053322997 0.17263597 0.11154138 0.046601456 -0.07736496 0.30666253 -0.032919917 0.067106225 -0.03851999 -0.008721349 -0.0033177508 0.079043396 -0.047909506 -0.16025576 -0.15810736 0.100907005 -0.2780971 0.068285234 -0.061942164 0.09594996 0.20596482 -0.15422623 -0.094994426 0.065433204 0.102994636 0.20441607 0.21408598 0.03708373 -0.22799169 -0.2880817 0.031605083 0.11660278 0.12320751 0.08023086 0.16087505 0.10050838 0.02547641 0.3226071 -0.24946745 -0.115037724 -0.08183184 0.09178388 0.041611224 0.106222965 0.22393581 0.10102614 -0.004319918 -0.19791834 0.058880895 0.18628146 0.017385209 -0.096539274 -0.07330213 0.13252762 0.11589195 -0.045178458 -0.12815179 -0.11763103 0.16067147 -0.005496183 0.11265027 0.0121678235 -0.12427692 0.2797101 -0.018996181 0.062281463 0.07551217 0.022931349 0.15196344 -0.109378606 0.016810136 0.14006756 -0.015073782 -0.0164921 0.050308686 -0.054975208 0.1394065 -0.090731926 -0.1993245 0.12768832 -0.2198502 0.09115833 -0.14565612 0.062200904 -0.0042564087 -0.23403996 -0.212853 0.11561347 0.06761617 -0.04994337 -0.1589222 0.019407388 -0.03696882 0.031922918 -0.09545247 0.23231119 -0.04190242 -0.21278748 0.03802175 -0.12144393 0.039345272 0.021741664 -0.079620175 0.1961687 -0.06894867 -0.14924386 0.1546494 -0.21560416 -0.17632505 -0.0999306 -0.046163745 -0.19806343 0.018719105 -0.03216594 0.17770095 -0.041079763 -0.16688469 0.22042798 0.12930302 0.039951317 -0.026058724 -0.067344 -0.16458605 -0.18366255 0.1563256 0.11802817 0.04977348 -0.0038391144
reduce -0.00022249238 0.07123035 0.09337624 0.095461085 -0.0795532 -0.082384676 0.118563004 0.027774975 0.037314538 0.13807471 0.11434452 -0.16539237 -0.14841506 -0.03540488 0.10272051 0.062247306 0.07591131 0.06627125 -0.118782744 -0.07092596 0.05896966 -0.012200483 -0.055493858 -0.11692894 -0.19220616 0.015651584 -0.09482937 -0.024439868 -0.0077164425 0.088364914 0.04209855 -0.04661218 0.07061258 0.14412196 0.09109989 -0.024440514 0.027941521 0.14509746 -0.14337067 0.09593202 -0.012664839 -0.06954505 -0.02395586 0.006411053 0.0891786 0.02847877 -0.03790879 -0.11541694 -0.044053722 -0.000887735 0.0056040604 0.028865982 0.12095432 -0.107913844 -0.1599017 0.15811737 0.069948755 -0.11817859 -0.014757669 0.019130312 0.13935144 -0.015003733 -0.08105352 0.123040155 -0.07598866 -0.098586366 -0.10430712 0.09587622 -0.011528233 0.016314955 -0.057435006 0.012985044 -0.01973668 -0.0044399574 -0.050868444 -0.038664404 -0.017631393 0.071259886 0.06478471 -0.028918216 -0.050068866 -0.09702244 0.08549072 -0.09719107 -0.01963003 -0.011048577 -0.007419717 0.13107574 -0.10723711 0.11645136 -0.015542221 -0.029911537 0.070697166 0.023344409 0.0877743 0.04039122 -0.11537359 -0.057449892 -0.076353766 -0.10116265 0.02212827 0.06627209 -0.10796277 -0.07092649 0.060629968 0.07299566 -0.007006309 -0.06997492 0.12049113 -0.07423607 0.12081014 0.12971465 -0.043792333 -0.21921831 0.03898518 -0.08378584 0.13769856 0.085646525 -0.034575142 0.14885809 -0.18286084 0.029304482 0.11112959 -0.11139537 0.014151347 -0.11705422 -0.270125 -0.023353865 -0.037831556 -0.0341686 0.13007967 0.03531931 -0.041048676 -0.071571514 0.19215184 -0.0153536005 0.06498457 0.06988159 -0.025818948 0.02000637 0.12466121 0.09389751 -0.009512025 -0.017820453 0.12271801 -0.018883066 0.1393796 -0.08485313 -0.028831592 -0.01466797 -0.113059126 -0.0025285848 0.13655423 -0.030617842 -0.04737906 -0.072330944 -0.00022377656 -0.012542137 0.043961037 -0.018937184 -0.11615571 0.12987024 0.04902806 0.10733191 0.019348439 0.08278269 0.095556594 0.10687601 0.14798586 -0.1026661 -0.11632861 -0.019768123 -0.10627849 -0.030199952 -0.10057383 -0.065394446 0.056324746 0.20349689 0.08720823 0.03428798 0.072086334 0.06927665 0.06689579 0.096561454 0.049311154 0.053253565 0.14114296 0.05125313 -0.042040203 -0.021495236 -0.020706898 -0.0043854816 -0.03358111 -0.013978579 0.114447854 -0.035551712 -0.099345796 0.09097826 0.09381558 0.23613763 -0.03229303 -0.07194348 -0.03959548 -0.014476686 0.089725524 0.0072043086 0.09901264 -0.0136079015 0.0151856765 -0.027493943 0.06349639 -0.009547072 -0.2246827 0.15573841 -0.02731464 -0.0036541 -0.040506575 -0.15103544 0.0039174343 0.039628316 0.12109723 0.082527116 0.0026377535 0.07032036 0.23169807 0.08884967 -0.0068724607 -0.011167389 -0.092793345 -0.1862884 0.0152275665 -0.14561571 0.047844324 -0.07320396 0.07976852 -0.048356522 -0.15260886 -0.10432948 -0.006637348 -0.05425796 0.08640153 -0.095414296 0.13526998 0.103038855 0.06989247 -0.04994468 0.021889167 0.053471014 0.040510774 0.051606376 0.17280193 -0.1302534 -0.2004223 0.054967754 -0.04347862 -0.13092126 -0.049368322 -0.039327756 -0.02543332 0.1792366 0.1239689 -0.07648211 -0.21580492 0.17953737 0.065434925 0.014897401 -0.09540031 0.021489037 -0.06335137 -0.046808526 0.07153027 -0.123540275 0.08039633 0.26670322 -0.045829583 -0.08070061 -0.15294284 -0.121083215 -0.028481232 -0.3198506 0.10660163 0.08042049 -0.09853657 -0.0937776 -0.009639966 -0.03183585 0.033435553 0.088411376 -0.064024046 0.07524958 0.04087226 -0.07621731 -0.10294039 -0.08992727 -0.18262255 -0.034728695 0.023599386 0.0061601168 -0.10476116 -0.20296694
excision 0.07052055 -0.13734922 -0.13312447 0.16686153 -0.07000752 0.07036809 -0.034236267 0.070348255 -0.18823244 0.08389686 -0.06580115 -0.14899983 -0.17071527 0.016162327 0.103989944 -0.00838471 0.096864134 -0.054223444 0.036616575 -0.11358477 0.1996363 0.026423976 0.11107766 0.058823887 -0.037398856 0.07068854 -0.14540973 -0.23706234 -0.10725435 0.08689044 -0.08480445 0.20061632 0.059171535 -0.04323477 0.00513798 -0.122812845 -0.18807746 0.04203854 -0.04127632 -0.035812523 -0.04065975 -0.1129539 -0.11923338 -0.016267505 -0.1128366 0.024201138 0.074772604 -0.26322344 -0.040136404 -0.06511375 -0.06775881 -0.05609558 -0.01868578 -0.20012312 -0.2166697 0.075006805 -0.033869766 -0.16545478 -0.063822664 -0.054946877 0.17443141 0.14444193 -0.19815987 -0.120344475 0.09017458 0.11877177 -0.027401447 -0.024252718 0.03141836 0.013176692 0.16044018 0.1351706 0.09973314 0.0630182 0.08033636 -0.103060886 -0.017910236 0.08134133 0.0018165259 -0.034795634 -0.000103674785 0.06699901 0.13384216 -0.09601216 0.022627138 -0.1409612 0.22973529 -0.040315036 0.047796715 -0.023723682 -0.01724545 -0.10722693 -0.008468641 -0.23001698 0.07775151 -0.030477045 -0.15630034 -0.14805964 0.19612767 0.13053538 0.073833644 -0.07407301 -0.08386113 0.01453681 0.09481211 0.06020712 0.18399054 0.004540001 -0.041890934 0.17841999 -0.046084516 -0.02795947 -0.063844025 0.03168284 0.0062778303 -0.19221091 -0.015300183 0.08723283 -0.102506705 -0.039224304 -0.3806951 -0.023397246 0.24128176 -0.32717898 -0.15688464 0.026890006 -0.034168746 -0.10284525 -0.1162453 -0.044429366 0.16912304 -0.16173741 -0.26450157 -0.085236624 -0.0053970166 0.09286507 -0.004273848 -0.006154482 -0.06462585 0.08018139 0.18413958 0.08027917 0.16276027 -0.12343214 0.06270378 0.10476775 -0.10208757 -0.17619215 -0.14555603 -0.0986182 -0.17147925 -0.04087755 -0.021405453 0.08761876 -0.048412472 0.18554296 -0.22589411 0.22841208 0.007012838 -0.05834621 0.059744645 0.04516411 -0.14552474 -0.013061881 -0.025311593 -0.017777182 0.07008043 0.0075423447 -0.115004875 -0.04730109 -0.14727077 -0.18107685 0.19524375 0.22441009 0.02417592 0.007147043 0.018436072 0.25303656 0.1359903 -0.14017214 -0.026094321 -0.1474468 0.06508406 0.10644412 0.060677327 -0.1360169 0.1237688 0.0005966387 0.030712854 -0.0392756 0.13213073 0.113067135 -0.01914608 -0.027258193 -0.19076988 0.03238415 0.018347913 0.015284146 -0.16425896 0.0859415 0.03661343 -0.0067905122 0.018007018 -0.07337109 -0.011122297 0.04597994 -0.118791185 -0.13054612 0.07538333 0.041169878 0.03458872 0.014322829 -0.23586102 -0.03828392 -0.15406041 -0.108561456 0.056665394 -0.4249515 0.18636343 0.071047306 0.16539988 0.11296758 -0.03423054 -0.08492252 -0.051559586 0.13214979 0.1934814 0.07489687 0.09950098 -0.13694057 0.009815624 0.01787312 0.16048276 0.09452182 -0.06676285 -0.13312483 -0.15297492 -0.045720983 -0.045188628 -0.18101719 0.107540295 0.018886529 0.0154675115 0.19784775 0.17733094 0.10974913 0.009602149 0.11967074 0.16382395 0.08958742 -0.23190361 -0.17060228 -0.13988121 0.08921499 -0.09612108 0.06498341 0.019326935 -0.009819108 0.104863696 0.060836967 0.040659472 -0.0892844 -0.19983247 -0.11745274 -0.05859354 -0.123856366 0.03210959 0.12826271 -0.089864075 0.09376186 0.023826806 0.14269748 -0.041615903 0.05718774 -0.049406495 0.026001628 -0.30289796 0.10407481 -0.19635005 -0.29258 0.0036832115 0.016886372 0.043385506 -0.040608034 -0.020405585 0.059755605 -0.040150046 -0.011032505 0.18967299 -0.16353016 0.1383531 0.12248986 0.048968848 -0.018827494 0.019876925 -0.1519433 -0.053713314 -0.025422025 0.046802174 -0.067595385
require -0.09140029 0.10029445 0.013649691 0.042295825 -0.1950873 -0.07127981 -0.020331627 0.024326896 -0.12646489 0.036463123 0.06495934 -0.10454232 0.006976839 -0.094748765 0.10946309 -0.0056954366 0.13197787 -0.082532436 -0.09317309 -0.024587529 0.05114148 -0.0021897762 -0.04250441 0.06924192 -0.17444627 0.009812521 -0.019605972 -0.00253085 -0.014039421 0.03950745 -0.084798634 0.010950953 0.012564896 0.04261923 0.07896052 -0.050107494 -0.07882756 0.040715005 0.08248005 0.017349241 -0.08630085 -0.03769463 -0.040922154 -0.07207986 -0.05398892 0.28032184 0.09586754 -0.11833626 0.033197276 -0.08306505 -0.054331053 -0.031371515 0.045314778 -0.027777234 -0.027367372 0.07249503 0.017672658 -0.07185561 -0.122013785 0.005533817 0.1568523 0.002186673 -0.13633017 -0.09798614 0.06877119 -0.04675636 -0.047565486 0.0061083874 0.0012937018 0.06235677 0.10162136 0.096449755 0.1099107 0.05015817 -0.009727201 -0.052707233 -0.14833699 -0.0074991607 -0.013909469 -0.05181084 -0.019347243 0.014721177 0.08019783 -0.022718668 0.02021273 -0.021350292 -0.023726685 0.06486692 0.085130975 0.07814619 0.036050998 -0.118685804 -0.03488786 -0.1530594 0.06949545 0.017348886 -0.030372972 0.022620272 0.06345273 -0.056917284 0.038554657 -0.052527413 -0.1550111 -0.020452745 0.07862281 0.014363064 0.06008439 -0.009579345 -0.008261235 0.0043438952 0.14711344 -0.0012636741 -0.0894409 -0.07918636 0.03844243 0.055705763 -0.059862465 0.118374914 -0.08855042 0.022137484 -0.21852782 -0.06299834 0.11720539 -0.07604333 -0.12761424 -0.0970976 -0.12420886 0.073644124 -0.0071731377 0.029849598 0.0913685 -0.04508638 -0.21559744 -0.039082695 0.0045361207 -0.08397007 -0.028274788 -0.033634976 0.112242244 0.032638587 0.12909772 -0.0013067193 0.07592116 -0.0134216705 0.08630138 0.028787097 -0.102342315 -0.025191683 -0.14572787 -0.048268028 0.07544352 -0.07457399 -0.047407776 0.060147855 -0.12102487 0.08031165 -0.073443085 -0.035902668 0.02404286 -0.069271 0.08257864 0.2009871 -0.040491544 -0.08601404 -0.030949686 -0.017186813 -0.028070906 0.17288266 0.008669504 -0.025275541 -0.070651986 -0.051330723 0.10389889 -0.040230818 -0.029156007 -0.03683344 0.056480817 0.06990291 -0.038021322 -0.08153487 -0.11687607 -0.009901859 0.19081083 -0.02705038 -0.110860854 -0.055443384 0.1184648 0.07236359 0.11326573 0.04874964 0.07726351 0.020961892 -0.05055873 -0.038021106 0.041565303 -0.0271426 -0.015160878 0.05348424 0.043590102 0.11407608 0.020275315 0.051625267 -0.049838297 0.015107934 0.12901542 0.038654264 0.008364349 -0.094143525 -0.056335036 0.06255665 -0.017413642 -0.051920664 -0.106106214 0.10027351 -0.034575514 0.013153055 0.07815027 -0.089687996 0.15661733 0.02562563 0.093449496 0.0075352853 -0.077742204 -0.02581622 -0.027136834 0.06747763 0.04349328 0.0014040545 0.077594765 -0.16423853 0.09716627 -0.12871073 -0.026838915 0.052141465 -0.015402758 -0.011118842 -0.1398848 -0.054183684 -0.0570258 -0.01755572 0.034202076 -0.0006672548 0.014733071 -0.04096197 0.11306783 0.09813947 0.118186556 0.08760549 0.04888813 0.11536495 -0.00473193 -0.07895158 -0.15837781 0.09097868 -0.04784678 0.036198627 0.025114233 -0.06177079 0.050145853 0.22777188 -0.06656473 -0.15677187 -0.032318886 0.05173678 -0.006850333 -0.108786106 -0.049336776 -0.032528903 -0.12654188 0.039581724 -0.01870007 0.07595156 0.0421646 0.012213835 -0.060319316 -0.10387054 -0.24969389 0.043430563 -0.019021435 -0.07847886 0.008309698 0.09668823 0.018220143 -0.080191016 -0.20559813 0.11456641 -0.004132981 -0.077783376 0.028325114 -0.030883882 0.03760588 0.018286401 -0.014631466 0.028918186 -0.0058461498 0.028170815 0.08085891 -0.05219313 -0.116050415 -0.01797232
receive -0.18962061 -0.09193411 0.13002425 -0.040728927 0.0074471333 -0.010379956 0.0039265133 0.003920279 0.050072204 0.06947268 0.04073652 -0.041154083 -0.16555122 0.016437573 -0.068606414 0.049732473 0.011931085 -0.04720635 -0.051633913 -0.13882121 0.14975208 -0.19507541 0.019018304 -0.06744857 -0.02196881 0.04689058 -0.029192613 0.06141156 -0.021322614 0.060234267 -0.19063413 -0.036246672 -0.16996072 0.037083305 0.24303749 -0.08433052 -0.015970644 0.090849064 -0.0905205 0.044621613 -0.2587077 -0.07981861 0.16131733 -0.1500897 0.015035716 0.007625037 -0.101917274 0.08409076 -0.11663468 -0.1589809 -0.06557003 0.07808199 0.0020453667 -0.14329533 0.088323206 0.06300357 -0.0069661736 -0.040582906 -0.055345163 0.015569619 0.07451316 0.034320805 -0.010994337 0.17034197 0.124550566 0.052437287 -0.043175306 -0.10273805 0.036147986 0.052599527 -0.097629175 -0.0061675156 0.011454836 -0.067471124 0.0993067 0.08124404 -0.09765678 0.07699291 -0.048894327 0.103498064 -0.024142893 -0.15700072 0.038142104 -0.23164849 -0.2084242 -0.030913107 -0.063829795 -0.047977127 0.053853102 0.097639576 0.025242552 -0.06307004 0.018256694 0.107755564 -0.012468751 -0.05428973 -0.113536604 -0.061147064 0.0637235 -0.12663028 -0.041677974 0.0119158765 -0.12924625 0.045592453 0.067642145 0.04537528 -0.062201124 0.1236101 0.06339488 -0.047040205 0.15476465 0.0122980075 0.05766469 -0.010120378 -0.049485553 0.026071768 0.033181395 0.013764851 0.021824429 -0.052058037 -0.16113074 0.016558848 0.11824639 0.00016414849 -0.071490414 -0.12988673 -0.07632742 0.11244187 0.024732929 0.12357308 -0.01985462 0.01772405 0.02544219 0.09496971 0.21331145 0.02992224 -0.04386335 -0.042879343 0.12282029 0.05982082 0.04837096 -0.14895648 0.010617185 -0.09449718 -0.22022006 0.11177241 -0.082387626 0.09874104 0.00385364 0.0130194975 0.10627196 0.014337201 -0.02598057 0.02674104 -0.06065789 0.00029114852 -0.05883634 -0.065955006 0.1925893 0.040276367 -0.040087394 0.14474563 -0.01377299 0.046057165 0.22842954 0.071000285 -0.095938 0.14718473 -0.09530715 0.01651493 0.0559109 -0.07963572 0.021408228 -0.10892449 0.030590078 -0.006387757 0.13525109 0.05311754 -0.06730023 0.11290806 -0.05495386 -0.019354925 0.035996832 -0.26121464 -0.01744565 -0.0739509 -0.007429398 -0.1938229 -0.026935425 -0.058012716 0.091040365 0.3413481 0.08545286 -0.03143978 -0.0029871825 -0.04441608 0.063097194 0.19092226 0.14395037 0.06903876 0.060157254 -0.03783763 -0.016822506 -0.013399643 0.07686909 -0.07280969 0.070688084 -0.029810136 0.064570256 0.14352855 0.026013117 -0.07785268 -0.09476236 -0.021073293 0.19679609 0.030013599 0.12299026 -0.18188503 -0.105775505 -0.20368572 -0.0010185327 0.16475767 -0.15337151 0.10391231 0.054867707 0.03348272 0.08051353 0.024512107 0.08629349 -0.08262701 0.001755957 -0.088526174 0.025497463 0.31542972 -0.23955928 0.018646527 -0.042995125 0.024659 -0.11685201 0.06651647 0.0500011 0.043918785 0.03828195 -0.03578779 -0.12470717 0.04546754 0.120167695 0.083079636 -0.0049378444 0.115802445 0.005884278 -0.21851546 -0.04342216 -0.11313948 0.059285812 -0.128613 0.21463774 -0.13421173 0.025747364 0.017802047 0.15966061 -0.04120077 0.03403269 0.115072705 -0.11317824 0.13457704 -0.017030723 0.07219719 0.15057187 -0.2876553 0.06885957 -0.17805375 0.11930208 -0.046594452 -0.053114 -0.09825882 -0.09175947 0.06610513 -0.11639429 -0.015125164 -0.0552733 0.1252665 -0.0677328 0.027693313 -0.027490225 0.16739246 0.14253561 0.06407412 -0.03910755 -0.0847645 0.18212992 -0.102180205 0.07952147 0.025496893 -0.1656887 0.008133432 0.1425156 0.06796862 -0.10821486 -0.14247249
esthetic -0.13740934 0.035486966 0.048588894 -0.031556763 -0.19818273 -0.044400606 0.12380712 -0.0730736 0.115611896 -0.09745991 0.123161264 -0.25352395 -0.1549181 -0.0386628 0.1468713 -0.0039496054 -0.1283721 0.15333475 0.07760707 0.00960928 -0.010155827 0.19993599 0.123645455 0.05489383 -0.012035214 0.032650772 -0.010884976 -0.0017386185 -0.027470551 0.0660096 0.059207942 0.2138864 0.13477215 -0.03002874 -0.04547331 0.1079065 -0.121004604 0.21918921 0.3344787 -0.06052323 0.027651103 0.049896367 -0.122460395 0.08200451 0.06337946 0.0004541736 -0.099802874 -0.12590802 0.15196787 -0.033467077 -0.2031565 -0.02334955 0.17436366 -0.082358144 -0.19994007 0.23346165 -0.084466554 -0.2581176 -0.046877977 -0.015064734 0.2518002 -0.089352764 -0.009367838 0.099819 -0.06709383 0.06580584 0.120163284 0.19399041 -0.26630872 0.07189491 0.09074576 0.12292182 0.06712667 -0.11353243 0.14542998 0.08392974 -0.10848101 0.041787114 0.02836478 -0.05217648 -0.06599391 -0.021185214 0.02068338 -0.24424282 -0.23955567 -0.012675202 0.12092111 0.05568598 -0.14965063 0.12199888 -0.012117311 -0.02960648 0.12090889 -0.07557514 0.31087416 -0.07328487 -0.08221204 0.042029183 0.18600817 -0.16726696 0.054794475 -0.13069433 0.32093745 0.03814706 -0.012060742 -0.056554917 -0.08971824 -0.09332812 0.14059858 0.09455774 -0.015048924 -0.0026394795 -0.12931742 -0.024141476 0.23812428 0.05454463 0.016563317 0.052835375 0.0006783336 0.19315225 -0.14629215 -0.20740417 0.01665492 -0.24161796 -0.1720251 -0.028438741 0.105585724 -0.14484301 -0.09234428 -0.011937389 -0.13495845 -0.25033635 -0.23632248 -0.13230838 -0.08552417 -0.14389724 -0.06470728 0.109209314 -0.0016936691 0.13317902 0.05943536 -0.12013454 -0.13239695 -0.020334013 0.0475462 0.13159293 -0.013199862 0.13541901 0.09110639 -0.16346307 -0.16906148 -0.07119433 -0.03174381 0.00040451856 0.051505458 0.07888851 -0.10714504 0.028472517 0.048979808 -0.080491915 0.049780957 0.124103315 -0.0047738403 -0.07400312 0.08252718 -0.11781543 -0.13006657 -0.1720334 -0.047092833 0.09033794 -0.020817447 -0.044245347 0.0096389 -0.13616106 0.14771448 0.0082067475 0.12959352 0.104292795 0.06745759 0.0659639 0.06531405 -0.1636653 0.11021808 0.18589231 -0.23249581 -0.0017900509 0.040230524 0.22475624 -0.131599 0.1895313 0.100739695 0.14505501 0.09261505 0.055766664 0.07526637 0.27132365 0.08540354 -0.05478477 0.060080953 0.06802504 -0.025359502 0.114647985 0.06671041 0.10320321 0.06895559 0.040275265 -0.11536358 -0.038152765 0.047465187 0.11608679 -0.03125692 -0.046039347 -0.1635269 -0.035425518 0.067924924 0.029794721 0.18919708 -0.1415292 0.14698114 0.007922703 -0.111926556 -0.112299226 0.028436232 -0.033572346 -0.030191198 -0.016792709 -0.01711091 0.10235982 0.13423336 0.16627619 -0.0524561 0.018944738 -0.12266502 -0.15427083 -0.102207184 -0.043743175 -0.14698887 -0.02719384 -0.08656301 -0.03362977 -0.07972023 -0.08697916 0.101724714 -0.08731271 0.08505759 -0.02932401 -0.020707786 0.23278223 -0.1259479 0.08247233 0.034685176 -0.2425246 0.068001755 0.05035524 -0.05744149 -0.07245497 -0.099532485 -0.036302764 -0.00872493 0.1239787 0.036097903 -0.16643381 -0.18918163 -0.0021659117 0.07327341 -0.09484359 -0.18947923 0.08512687 0.029303635 0.13828346 0.046609804 -0.03847255 -0.084263295 0.33036256 -0.16272843 0.08546762 -0.2991847 0.105372004 0.0005927131 0.0014867061 -0.08003192 -0.0554982 0.1925064 0.1166993 -0.0067362417 0.09540766 0.089184254 0.1401005 0.11680282 0.03872995 0.08534526 0.004118294 0.058961775 -0.08590868 0.08568771 0.11995609 -0.1394711 0.039485246 0.03267893 0.019435788
long -0.024714833 -0.04451553 0.06070428 0.012210289 -0.1136779 -0.009815519 0.064491995 0.1019602 -0.14906892 0.07541682 0.15615407 -0.039600424 -0.10627817 -0.054948688 0.12939368 0.14449346 0.005140647 0.10746757 -0.06275032 -0.033411216 0.11180544 0.084273726 0.021389402 -0.10753456 -0.046424173 -0.053327464 -0.07337012 0.040583275 0.012226948 -0.08187466 -0.000890834 0.070896156 0.09641748 0.07467502 -0.015808962 -0.07599948 -0.043716174 0.105651036 -0.11603109 -0.015856406 0.03049719 -0.012808218 -0.09459804 -0.07473198 -0.012369875 0.0882908 -0.10734724 -0.12512086 0.061356083 -0.0043039513 -0.013472729 0.0051716454 0.024054924 -0.03273706 0.056188222 0.07197267 0.06556151 -0.13359943 -0.056532994 0.16225012 0.109395705 -0.14629109 -0.077145815 0.07861568 -0.087643944 0.068313114 -0.034318957 0.22636266 -0.012893813 -0.027451262 -0.09727226 -0.056050014 0.01480733 -0.085087575 0.025991548 -0.0066289124 0.009567738 -0.07786242 -0.09009902 0.08834799 0.05124682 0.046213932 0.054379582 0.055254363 -0.11263132 0.009118078 0.08562575 -0.10241091 -0.004456626 -0.1272223 0.09996293 -0.023414938 0.15845536 -0.09985359 0.10813535 0.16587976 0.057866346 -0.07197525 -0.005868624 -0.042264935 -0.08662688 0.06816012 -0.0673363 -0.15556991 -0.117276244 0.011876953 -0.069417 0.016629936 0.014147155 -0.017466348 0.14910942 0.19004856 -0.016515706 -0.0590649 0.03581042 -0.14349477 -0.015294696 0.10835566 -0.012719041 0.0169731 -0.0656977 -0.0778007 0.027888488 -0.09636469 -0.019682538 -0.085044414 -0.008158568 -0.06750883 -0.003930424 0.0058815847 0.11187604 0.012294453 -0.0101589365 0.08933515 0.15985873 -0.2604682 0.117342785 -0.035590418 0.0070032007 0.24724449 0.074716024 -0.15030405 0.029484 -0.039013974 -0.074544206 0.053261336 0.048601832 0.050781388 -0.14408715 -0.09677348 -0.16119827 0.08362023 0.07910317 0.06888042 -0.044222075 0.020919157 0.04869658 0.056788065 0.110220075 -0.092388034 -0.11268308 0.06539921 0.010159001 -0.17687523 0.037639853 0.000120087476 0.10080522 0.07518907 0.11059093 -0.03918756 0.011129073 0.0030176088 -0.01864257 0.0016423669 -0.009523693 -0.09605788 0.121187225 0.34460056 0.084867075 0.027236119 -0.09029426 0.027389519 0.15188138 -0.002598086 -0.02190534 -0.07100158 0.0065307785 0.040780306 -0.1986449 0.06300439 0.1305213 0.20379235 -0.03955985 0.07754362 0.18219306 0.1224625 0.04772855 0.030758318 0.119265966 0.027037414 -0.13280137 -0.10713711 0.024633938 0.19593763 -0.046461646 0.06662152 0.012168909 -0.08482801 0.024568206 0.09432088 -0.090282425 0.10525784 -0.19063073 0.05561169 -0.021497888 0.12766583 0.18188076 -0.08123499 -0.008415721 -0.16236585 0.13499019 0.055633068 0.21880282 -0.05913242 -0.0095615275 0.15552582 0.054709144 -0.07708327 0.037234128 -0.05318035 0.033433825 -0.01885591 0.03827214 0.124596275 0.03501724 0.035825904 -0.18077005 -0.076055706 0.03354887 0.118645355 0.054883625 -0.032560416 0.23519264 0.07650004 0.067915924 0.13205856 0.14939778 0.22439346 0.016984686 0.071492925 -0.037327196 -0.004313138 -0.08109223 0.025611166 -0.096864276 0.025849758 -0.08992082 0.07130876 -0.09282288 0.03640086 0.08117379 -0.0049865274 -0.121981926 -0.0376233 0.055868383 -0.09418192 0.025481386 0.039444108 0.16715704 0.17369911 0.013420588 0.17778483 0.11381308 0.13804106 0.0051323213 -0.09229187 -0.13543467 0.19764015 0.10740763 -0.10918116 0.009211129 0.0060170535 0.02214387 -0.003749951 0.028748387 0.15265968 0.008727879 0.012020564 0.04591781 0.19705649 0.11713869 0.07256443 -0.07313785 -0.057551343 0.0012530489 0.04237914 0.09764231 -0.029037267 0.07924167 0.016991308
provide -0.039030224 0.008926595 -0.019355474 -0.04564982 -0.19039953 -0.02413264 -0.000556196 -0.03789622 -0.107806176 0.17197333 0.014242511 -0.13320094 -0.003630809 -0.09027245 0.07044799 0.07235754 0.0746824 -0.030970098 -0.19453686 0.08008355 0.15064779 0.07667796 -0.15392493 0.09102935 -0.04934725 -0.019410687 0.014253616 0.12418736 0.029757043 -0.087729394 -0.10445233 0.056873146 0.017387437 -0.026433699 0.034195587 -0.08584929 -0.09784157 0.07436475 -0.0038902068 0.19685109 -0.06708186 0.015328395 -0.1171621 -0.024703499 -0.084940895 0.17017858 0.11942207 -0.086736806 0.037367053 0.007099465 -0.09179427 -0.018127412 0.15191968 -0.09038623 0.093143634 -0.07723355 0.13534266 0.025194036 -0.088140845 0.01429602 0.016989741 -0.13709964 -0.09424301 0.09027021 -0.03590789 -0.104315355 -0.025308346 0.035857923 -0.05324548 -0.002090067 0.0022205878 0.111152284 0.11367756 -0.08114575 -0.03532915 0.067472674 -0.044296186 0.04764368 0.07211167 0.07882631 -0.009347364 0.09131704 0.09819839 -0.09938056 0.020434763 -0.0275995 0.055478208 0.07117821 -0.018501244 0.01398075 0.056610502 -0.06910215 0.032003142 -0.03284849 0.13709477 0.08111265 0.08195881 0.12897217 -0.040750064 -0.14298615 0.0008906004 -0.07354473 -0.03508141 -0.08210918 -0.0034072853 -0.09657741 0.11035274 -0.06567269 0.03978292 -0.08742426 0.004297523 -0.06362444 -0.07786284 -0.009212243 0.10721195 -0.08755924 -0.018514011 -0.016279766 -0.02708608 -0.041746907 -0.04923996 0.011031813 0.07379144 0.039092503 -0.1138486 -0.2114951 -0.015647532 -0.12724644 -0.041220795 0.037774492 -0.0077004107 -0.014273654 -0.23252413 -0.10306117 0.061959095 0.04615889 0.04748735 -0.052720748 0.075466484 -0.014976316 0.05418344 -0.016810758 -0.08161396 0.014184439 0.0776891 0.05086369 -0.13831593 -0.0720793 -0.16252428 -0.17791067 0.08041106 -0.013819544 -0.08252806 0.04587526 -0.07333208 -0.04368915 -0.075165465 -0.05793236 0.03275106 -0.16807158 0.030146655 0.22807333 -0.031434294 -0.12408261 0.024725473 -0.15543796 -0.009446657 0.32670784 0.025270836 0.06349331 0.0061150687 0.06697055 -0.019046256 -0.10793809 -0.13531749 -0.13960643 0.0291887 0.0039180936 0.027663857 0.002563142 -0.0743594 -0.0331447 0.23685864 -0.029797556 -0.09441946 -0.052227344 -0.11553142 0.037385095 0.0051006237 0.1053174 0.0066183023 0.09417155 0.048889995 0.049254775 0.12462078 0.04083653 -0.0084261745 0.20138672 0.038059156 -0.03057786 -0.04746918 0.024673207 -0.026216308 0.06461248 -0.042120434 0.014378987 -0.008619892 -0.11647804 0.08142849 -0.029284092 -0.041427888 -0.11488328 -0.12455494 -0.13823485 -0.06554243 0.037162084 0.076396294 -0.061962716 -0.02102371 0.03358661 -0.042485043 0.02360374 0.043204904 -0.03639175 0.10645029 0.12306935 -0.020324232 -0.021672385 0.026483722 -0.045112878 -0.06560035 -0.1394575 -0.121026725 -0.041182224 -0.007177346 -0.021268038 -0.12283085 0.07897683 0.025393898 0.05174089 0.007889475 0.086569235 0.10751472 -0.049348492 -0.056503613 0.043478005 0.07172084 0.086786136 1.7007766e-05 0.05126718 -0.0152506195 0.027365874 -0.07318974 0.0023662131 -0.0014758554 -0.037521865 0.07073749 0.023910545 -0.008847805 0.19344752 -0.03146428 0.008765145 0.022798114 0.025240667 0.0060585886 -0.08303569 -0.13940182 0.024021175 -0.12461597 -0.022582036 0.018119961 0.013859379 0.1858827 0.060314402 -0.14579386 -0.040750265 -0.12693511 0.03673427 0.03313377 0.0041579795 0.092637956 -0.15734428 0.059434887 -0.14322044 -0.12660971 0.15143788 0.00089836126 0.012913315 0.037502408 -0.09573197 -0.012053036 -0.025903875 -0.055045336 0.040103406 -0.112209335 0.16785467 0.10405241 0.14586693 0.07579202 0.05553078
health -0.17656562 -0.20374463 -0.080586895 0.016673656 -0.16075316 -0.1322714 0.114739075 -0.03502222 -0.068329126 0.11682999 0.189398 0.018752873 0.05230282 0.06255839 0.17983885 0.012115536 -0.2289127 0.053307854 0.14107914 -0.2219748 -0.0632784 0.19433491 -0.026578467 -0.16973583 0.062685765 0.24488877 0.1923842 0.13358042 -0.08810684 0.030948859 0.15430872 0.01434284 -0.21861045 -0.3920166 0.21507572 0.0053067035 -0.1779328 0.15288807 0.28169093 0.120092854 -0.026028464 -0.13434292 -0.01619698 -0.06188548 0.030502465 0.079286985 -0.122261666 0.04537867 0.017487323 0.10320099 -0.18085846 0.1141027 0.005017315 0.055396177 0.05449971 0.019522013 0.24631877 -0.008470139 -0.17565459 -0.17547183 0.19042869 -0.12023306 -0.057673547 0.12831728 0.14448877 -0.06617656 0.02041514 0.098543234 -0.12706739 -0.109945856 0.0434784 0.17034732 -0.12224674 -0.21657905 -0.12195469 -0.01674257 -0.0043982775 0.03140199 0.16437535 0.25042742 0.20937467 -0.044109914 -0.08260118 -0.046877477 0.0060280617 -0.046083838 0.24820861 0.03608599 -0.06230151 -0.18444787 0.18425845 0.1142717 -0.2460308 -0.11291282 -0.11847053 -0.0977972 -0.16179247 -0.08189388 0.084395 -0.06359632 0.113547534 -0.25001976 -0.0067184274 -0.03858304 -0.10596458 -0.06649931 -0.21982792 0.0069575156 0.131308 -0.09425325 -0.14019954 0.23391455 0.19295712 0.06272427 0.28492963 0.070958115 0.15874451 -0.103996605 -0.11529574 -0.07219757 -0.11504652 0.053528626 0.116058804 0.042784363 0.0359749 -0.096404724 -0.114757724 -0.09105384 0.012848159 0.008834993 -0.05468637 0.030696716 0.10270118 -0.0090932995 0.08969677 -0.0379298 0.16912116 0.07156279 -0.07670953 -0.058515552 0.01945021 -0.015392003 -0.061092567 0.0160187 0.019392835 0.13117777 -0.16039918 -0.033760138 -0.07458399 -0.0573238 -0.039486762 -0.054597743 -0.18590604 0.0266588 0.14772329 0.038750768 0.022309277 -0.124741085 0.105351664 -0.21926658 0.043517355 -0.12377279 -0.05577271 -0.033694837 0.07280088 -0.08037477 0.092821725 0.086647004 0.104184724 0.2048381 0.012200758 0.18495648 0.13025367 -0.11880179 0.20018798 0.04913028 0.14225987 0.11451523 0.08250451 -0.018850904 -0.15022548 -0.017761867 0.08762479 -0.047753554 0.04472039 0.12444464 0.15141344 0.030479567 0.18641053 -0.058096256 0.044721395 0.17860383 -0.04258019 0.02745602 0.047788292 0.103895575 -0.16267532 0.25016963 -0.11349399 0.02407976 -0.07362565 -0.069171354 0.0076590264 0.13224797 -0.06774031 0.006053832 0.09231918 0.15208074 0.00027539115 -0.10608267 0.057727166 0.008648277 -0.077171646 -0.06463435 0.175867 -0.07343237 0.23588428 0.06765813 -0.050658077 -0.06720667 -0.18369193 0.08904583 0.013865889 -0.055840522 -0.0630422 -0.15318854 0.02320687 -0.14690188 -0.051258262 -0.091233745 0.042379834 0.053211227 -0.08581409 -0.13611439 0.07616574 -0.1692224 0.048551824 -0.2132889 -0.005011501 0.26850173 0.09483499 0.042547215 0.13079916 0.06276488 0.080109775 0.20393994 0.06929337 -0.13018264 0.14791666 -0.07626525 -0.13412769 0.109948955 0.0019384129 -0.12142312 -0.089331046 0.0075200684 0.16200425 0.015573381 0.09803959 0.07859811 -0.069553815 -0.036746893 0.08971954 0.07307913 -0.040813696 -0.13008766 -0.060128912 0.16303967 -0.15268166 0.11766497 -0.08099011 0.15033804 -0.005673412 0.17327052 -0.33778033 -0.116204664 0.12946801 0.23836154 0.14983688 0.11146569 -0.063263915 0.028736716 0.012746518 -0.041508697 -0.22803374 -0.2705277 0.04242741 0.27351275 -0.047439758 -0.05492536 0.08099146 -0.03683825 -0.07567143 -0.1758745 -0.07864297 0.01258427 0.2343256 0.12441788 -0.05444104 -0.13587806
invasive 0.115058325 -0.030026685 -0.011552184 0.023410691 -0.097416684 0.028302852 -0.11062893 -0.016866332 -0.10157725 0.028560875 -0.07185697 0.07173944 -0.18365934 -0.021046158 0.021911576 -0.12308508 0.26815638 0.12410982 -0.15700887 -0.08962517 0.01414468 0.17507966 -0.1393645 -0.080854826 0.24833685 0.17387132 -0.14360979 -0.118519016 -0.04869709 0.08697196 -0.07942787 0.19160403 -0.094586425 -0.015809903 0.068627544 0.064312875 -0.005050402 -0.088908315 -0.15202737 0.058523163 -0.06986452 -0.094497666 0.1316039 0.04146627 -0.17436261 0.022706958 0.059966933 -0.27604583 -0.20156094 0.042899173 -0.06323734 0.1772817 -0.061448377 -0.08045206 -0.073759645 0.041235834 0.14083369 0.034630883 0.038279638 0.021502567 0.03712179 -0.08814222 -0.05518196 -0.059569884 -0.052553028 0.10857676 0.070015445 -0.02181453 0.15520974 -0.12091421 -0.15824829 0.06482554 0.1608119 0.11375348 0.07708545 -0.1008185 0.05360779 0.13935469 -0.10304175 0.02851912 0.06493685 0.10788698 0.01628185 -0.13324025 -0.17012225 -0.011562579 0.0907185 0.011001751 -0.054293692 0.017459791 -0.084741086 -0.037868068 0.014661829 -0.21348126 -0.03041952 0.0786499 -0.087307625 -0.054840285 0.16794911 0.04215167 -0.11208459 -0.061215837 -0.12990434 0.0210199 0.16659166 0.021324545 0.07892278 -0.06932384 0.017910805 0.057895806 0.071808614 -0.037239823 -0.0801452 0.023730278 -0.15387316 -0.11819939 0.01053897 0.11871136 -0.05047856 0.047928736 -0.04295388 0.1154752 0.14421561 -0.22579782 -0.14167541 -0.019673359 -0.024088355 0.06686455 0.2085451 0.020680306 0.015187614 0.022290114 -0.03573931 0.0048245783 0.22245787 -0.104918085 0.29204082 0.022301484 -0.03266124 0.21993893 -0.0038349302 0.22338203 0.21941848 0.0067588477 0.03942117 -0.068287686 -0.077671215 -0.072841026 -0.100548565 -0.08238236 0.14320399 -0.098999456 0.25145498 0.029870132 -0.0036032374 0.24202624 -0.1718208 0.19601431 0.057818055 0.014206509 -0.0876355 0.03509146 -0.11089817 0.08916474 0.09605072 -0.039024238 0.083092764 0.028706886 -0.020022755 0.03148735 -0.17806575 -0.03835474 0.13813184 0.11377195 0.029476134 -0.0045489767 -0.17555496 0.24471839 -0.050194018 0.10111156 -0.15989606 -0.0028694847 -0.050059076 0.0007429777 0.21820232 -0.15421371 -0.03857511 0.022399513 0.055409066 0.07146033 -0.0071968343 0.20834583 0.018508231 0.003103463 -0.16612089 0.2685625 0.29942334 0.036947988 -0.02747596 0.06532181 -0.15775672 -0.14027567 -0.061680373 -0.12117894 -0.11611314 -0.07449802 -0.106974386 0.14392646 -0.0075531155 0.043026432 -0.06720733 -0.07786193 -0.14652039 0.16072132 -0.12809718 0.13066022 -0.06147241 -0.20355196 0.14978349 -0.08184652 0.15709542 0.26209936 -0.033226386 -0.024954557 -0.00874581 -0.07106713 0.30895585 0.19612303 0.03017592 -0.14263126 0.06727582 -0.09288243 -0.029827273 0.11454257 0.11236136 -0.0761323 -0.116309084 -0.030651273 -0.041129388 -0.04322706 0.1696514 0.07387422 -0.039336294 0.2335552 0.060761876 -0.096697144 -0.08267928 -0.04978633 -0.15570031 -0.058956552 -0.090658404 -0.023901308 -0.052641615 0.021599185 -0.08718167 -0.04233766 0.05738138 0.074237876 -0.06558944 -0.01380014 0.04445158 -0.056060594 -0.057897616 -0.018249124 0.0947041 0.11029424 -0.10724146 0.08565828 -0.07709107 0.00820624 -0.028334891 -0.16141117 -0.08100695 -0.005995555 -0.24701375 0.0027144093 -0.00069824205 -0.08493361 -0.12438975 -0.03597419 -0.056676127 -0.07569135 0.064067595 0.056124665 0.13497917 0.06027295 0.028401975 0.02056654 -0.116082326 -0.00625779 0.05988954 0.23171748 0.21301283 -0.1193234 -0.057174314 -0.09434032 0.042563744 0.16542967 0.15666145 0.050778285
center -0.08249073 -0.09908236 -0.05620266 0.09340011 -0.18571328 -0.037606083 -0.005228231 0.090244666 -0.005466148 0.15700921 0.31513733 0.09805373 0.03837064 0.14191623 0.16275968 0.04324813 -0.08459874 -0.030923255 0.13089973 -0.07889059 0.057448994 0.19939089 -0.06722137 -0.15200451 -0.008398483 0.097922094 0.031191787 0.09795221 -0.032467328 -0.07264048 -0.12114296 0.06058935 -0.16033666 -0.17570299 -0.035009306 0.09161426 -0.13719785 0.20755275 0.17858018 0.13648956 -0.094868585 -0.07901936 0.095528334 -0.10997527 0.013903824 -0.06506024 -0.11751494 -0.00853353 -0.019004622 -0.031079283 -0.0555402 0.11694027 0.19042377 0.011443743 0.012646956 0.080688424 0.098392345 -0.08189182 -0.12354568 0.0693959 -0.060465552 -0.096199326 -0.07525554 0.05850042 0.13620253 -0.007982117 0.018887209 -0.04392027 -0.04035417 0.1038952 -0.03751701 0.022456128 -0.057094354 0.098112226 0.060497 0.018884277 -0.12439888 -0.047029056 0.07388402 -0.055986207 -0.07371962 -0.054680217 -0.047975145 -0.25439113 -0.23311 -0.037403192 0.016776325 0.03303826 0.054269865 -5.7292138e-05 0.054828692 0.120957986 -0.021136442 -0.22539434 0.0502111 0.03224536 0.0064334553 -0.0058126124 0.049464438 -0.25255707 0.18207937 -0.06841337 -0.12385378 0.18431112 -0.009096148 -0.0404236 -0.013759895 -0.03949797 0.11742906 -0.030978834 0.07874205 0.0059454716 0.055558883 0.09636824 0.09387602 0.0953844 -0.16340809 0.09921916 0.004228778 0.023285441 -0.18018866 0.052672774 0.09690446 -0.005008184 -0.13852338 -0.037728094 -0.20419803 -0.16970082 -0.13590229 0.15826577 0.07689436 -0.07178257 0.007944738 -0.039781377 0.14316593 -0.0044278274 0.20499475 0.2717001 -0.00682736 -0.23626097 0.20224236 -0.09515208 0.3817141 0.118575 0.009548912 0.13377498 -0.20837964 -0.11012785 -0.019296076 -0.10195766 0.06369656 -0.006290322 -0.14676139 0.048311796 -0.063811645 -0.077856906 0.012484855 -0.027810013 0.0030394664 -0.28381938 0.023887219 0.07860454 0.091893315 -0.052336987 0.16157857 -0.036194324 -0.06526198 0.29590207 0.093356475 0.013273796 -0.0133047905 0.008933405 -0.06250259 -0.15510064 0.08597957 0.059259985 0.030087257 0.16539474 -0.015156716 -0.039030414 -0.09653391 -0.12112878 0.2718508 -0.12491352 0.019658515 0.016093846 -0.027226621 0.14582191 0.121780716 0.01696492 0.09183846 0.19219191 0.08638901 0.022996737 0.029079081 0.1568964 0.22683853 0.12865482 -0.10130866 0.30428204 -0.05865243 -0.22147141 0.096156575 -0.054248787 -0.021486888 -0.0050250343 0.0226874 0.13673466 -0.112697914 -0.108500905 -0.14305106 -0.119954064 -0.023996767 -0.005683841 0.049391147 -0.22884461 0.054514296 -0.04456416 0.12745416 0.076877825 0.053821385 -0.11215002 -0.053729523 0.12531503 0.13616833 -0.040075183 0.21615914 0.02300461 -0.24853759 0.069644734 0.016877173 0.11137851 -0.0829081 -0.041685198 0.019379344 0.06987454 0.17715931 -0.040609907 -0.011385485 0.06980776 -0.006249683 -0.019258449 0.06353386 -0.05533654 0.074723214 0.015502587 0.18161322 0.037084747 -0.08227116 -0.020746846 -0.16687314 -0.3205241 -0.22604066 -0.059761886 0.021846678 0.006282482 0.0048962818 0.17645307 -0.027303511 0.0024061976 -0.17211166 0.035113495 -0.08806923 -0.06280468 -0.115408495 0.1309618 -0.21766527 -0.15698415 -0.07350155 0.017725524 -0.0709394 -0.08416102 0.02626448 0.09609938 -0.23515648 -0.07734442 -0.18944204 0.18935424 -0.0034858487 0.08380388 0.08567043 0.08574496 0.06950682 -0.04596497 -0.18970805 -0.10148964 -0.090192445 0.0605812 0.009391699 -0.30056074 0.12567239 0.048923504 -0.153974 -0.07256034 0.09949047 -0.04102296 0.049102202 -0.043437958 0.12246699 -0.076951265
type 0.15600696 0.038666584 0.055357862 0.096860744 -0.00085287314 -0.17561962 -0.10179903 -0.05748494 0.010380724 0.037257448 -0.07246929 -0.118841104 0.04203627 -0.102100216 -0.04701484 -0.01811362 0.05501775 -0.022945922 0.058450982 0.13856527 0.019176995 0.051595237 -0.15055522 -0.02177635 0.060014546 0.0889307 0.012868496 -0.04042019 -0.015200859 -0.018034492 -0.14388275 0.10927608 0.022398185 0.0068838843 0.09673415 0.03434063 -0.17347285 -0.010587089 0.016643407 -0.046597265 -0.013965223 0.032545697 -0.0705346 -0.008696431 -0.026344072 0.059978507 0.017010532 -0.12903024 -0.028716562 -0.1332556 -0.071916796 0.0073216734 -0.09247616 -0.049997505 0.09008318 0.13582596 0.048301887 0.12310295 -0.12020594 0.07422981 0.02942351 0.06461699 -0.01230914 -0.027289463 0.020112952 0.056543957 0.045379214 -0.0887848 0.15290299 -0.04912717 0.01170129 -0.0282924 0.11530775 -0.10973643 0.072000794 -0.111698285 0.05720212 -0.016179148 -0.045694146 0.10598427 0.12532346 0.07984388 0.04202456 -0.031182336 -0.10567099 0.047286935 0.078874156 0.011590468 0.09576408 -0.08943461 0.18057305 -0.08998737 -0.10128085 -0.19387017 0.19081491 0.17633772 -0.027029304 -0.009784632 0.2058693 0.008554963 -0.15644586 -0.09897515 -0.08034282 -0.091092005 0.12108661 -0.06842519 0.0011757467 -0.10109744 0.06671617 0.096610546 0.08974531 -0.033228107 0.012525196 -0.105448484 0.0042662374 -0.02642286 -0.020567778 0.09350966 0.05062525 0.06393379 -0.15012944 0.023758648 -0.041517682 -0.02561323 -0.10100414 -0.043170314 -0.13183138 0.11590043 0.23204751 0.041838355 0.06485737 0.009430592 -0.07292311 -0.0770646 0.13202217 -0.025260411 0.062274728 0.013658371 0.016264064 0.08229948 0.04014616 -0.06701706 0.09802921 -0.053912263 -0.007124333 -0.06467437 -0.014411044 -0.06512334 0.029919293 -0.09739577 0.10068285 -0.005178972 0.18949363 0.100132704 0.00058124977 -0.043127254 -0.06283952 -0.032193594 0.14928977 -0.0831602 -0.047817465 0.050055392 -0.06260891 0.0015015656 0.062563196 0.00541166 0.021197166 0.016334303 -0.028384577 0.09973249 -0.12817767 0.028369987 -0.10541014 -0.08872473 -0.024197632 0.03100946 0.024525069 0.06334231 -0.028122038 -0.042841457 0.028268976 0.0151696075 0.26602405 -0.024395522 0.044190206 -0.14609593 0.09268737 -0.02671957 0.05274045 0.05379209 0.05514591 0.014271142 0.015321556 -0.00793918 0.1029581 -0.0070283036 0.28760973 -0.03638231 0.10726753 -0.009823167 -0.22981931 -0.0829209 -0.022256522 0.03297221 0.102127 0.011806585 -0.114067115 0.01971608 -0.105448976 0.058747713 -0.152043 -0.10984298 -0.016183317 0.038141675 0.017100008 0.15922843 0.10824786 -0.17911197 0.03642437 -0.09020369 -0.021079766 0.027893849 -0.07480181 0.08910389 0.07323699 -0.017700136 0.07375603 0.005328481 -0.085871466 -0.008730152 0.039722655 -0.14871609 -0.0551507 0.04620991 0.10749291 -0.09912371 -0.08762877 0.111196615 -0.07325258 -0.0068950253 0.13010734 0.07426425 -0.10395187 0.03984738 0.013543144 -0.0071102274 0.05796071 0.118493825 -0.032487743 0.1469368 0.042337384 -0.07031948 -0.009062148 -0.04889848 -0.03376886 -0.048205238 0.028243445 0.0061264834 -0.019074958 0.08785692 -0.07552707 0.0593876 0.06756861 0.008312682 0.10465024 0.050702076 0.07349517 0.12933287 -0.24202612 0.031403307 0.037551478 -0.19637626 -0.021250347 0.21925707 -0.20985915 -0.085564256 0.0026165764 0.006017523 -0.045567088 0.014839744 -0.086919576 -0.11123671 0.1992753 -0.10655343 -0.14224307 0.070790656 0.04365892 -0.0854131 0.15052502 -0.018739114 0.05191117 0.011020281 -0.008487069 -0.15044867 -0.07572308 0.04597867 0.041447107 0.17058033 0.010154966 0.18014094
overall -0.13510431 -0.091589615 0.0914224 -0.052530378 -0.09784654 -0.06254685 0.06677184 -0.013026019 -0.07780349 0.046088908 0.012442398 -0.029197333 -0.026714116 -0.10910587 0.0062739863 0.0072991066 -0.072907604 -0.053654853 0.119891584 0.102974206 0.114119224 0.019240487 -0.06575167 -0.010599129 -0.039865226 -0.08424001 0.004972612 0.10367244 -0.06997913 0.11666795 -0.16548102 0.0384062 0.069067046 0.030843537 0.0740305 -0.037021358 0.0073023317 0.031685892 0.09832542 0.027318075 -0.082322344 0.0040171966 -0.0858536 0.021279538 -0.08663484 -0.006852529 -0.06034231 -0.019833745 -0.050794 -0.0141018415 -0.11639661 0.16505602 -0.06620869 -0.03269346 -0.09415304 0.11336477 0.05205888 -0.072543666 -0.03431305 -0.048241485 -0.03640128 -0.008327302 -0.16770394 0.086817384 0.060823858 0.014570256 -0.020982107 0.0075413305 0.08066506 0.0064360793 -0.14559574 0.08713255 -0.06231392 0.05370432 0.03675319 -0.06149691 0.111592166 0.008070963 -0.08544529 0.2142426 -0.10681865 -0.100468814 -0.04182702 -0.07596657 -0.090152204 0.021940567 0.10718349 -0.004037036 0.105961815 0.09434428 0.16912998 0.26187947 0.04408773 -0.043001555 -0.07685451 0.15315463 0.09083219 -0.046379805 -0.08943483 0.07483086 -0.0035602264 0.0024256706 -0.051709116 -0.07951822 0.16203313 -0.020579739 -0.13886228 -0.09213601 0.045568727 -0.0691298 0.03330476 -0.013035846 -0.03111516 0.114354946 -0.098451294 0.047266535 -0.042268734 0.031366628 -0.024684388 0.14463076 0.0054701655 0.01153936 -0.11834248 0.022121187 -0.045528803 -0.036572978 -0.016478896 -0.011770831 0.13948688 -0.08876819 -0.16024908 0.07519762 -0.13952407 -0.09975045 0.14249903 0.021914246 -0.07659773 0.052178312 0.06193013 0.11128131 0.07527163 0.07055667 0.012625067 -0.014408157 -0.0668839 0.021603204 0.061892956 0.00026879332 -0.005838044 0.008670002 -0.008179144 0.10302574 0.16364188 0.06406232 -0.21222818 0.111064404 -0.14152965 0.057893265 0.067383595 -0.102445856 -0.040925685 0.19266464 0.13160212 0.0068111634 0.061348557 -0.147223 0.16605684 0.035235826 0.04586752 0.2131505 -0.07919374 -0.106292576 0.13954881 -0.18367699 0.118633546 0.024898052 0.11101006 0.15023258 0.07745877 -0.037017383 -0.0052099214 -0.021712543 0.20567642 -0.1038699 -0.009323801 0.11198744 -0.031274755 -0.21675603 -0.11689082 -0.05019754 0.12588662 0.14948909 -0.012967781 0.004108132 -0.08948107 -0.026761195 0.045540813 -0.051298436 0.064572096 -0.05938223 0.115756415 -0.025947154 0.0076825214 0.06529357 -0.13366319 -0.074022636 0.08895395 -0.04110832 0.044846784 0.010386791 0.03728691 -0.061294187 -0.109520525 0.029694095 0.04093695 0.18987647 0.027107945 -0.18257618 -0.112793654 -0.06563901 0.015130366 0.16348779 0.21017806 -0.06686161 0.34225875 0.15530206 0.119620346 -0.01945362 0.1431205 -0.22916952 -0.1268399 0.032898057 0.16692518 0.1617327 -0.025711618 0.09336653 -0.06570244 -0.055139847 -0.06520086 0.13740395 0.056336224 0.059012365 0.13409717 0.08598524 0.2311988 0.08681496 0.052437797 0.2602982 0.1360496 0.18273102 0.088487655 0.057947405 0.0073008495 -0.15230699 -0.029201113 -0.07224547 0.11834914 0.075880155 0.09601344 -0.030000843 0.14932297 -0.020700907 -0.08964408 0.15072209 -0.07863354 0.021070043 -0.030582007 -0.022149853 0.22144535 -0.037113324 0.19609083 -0.1912078 -0.06459163 0.06897759 -0.16002068 -0.11286626 -0.04948801 0.030847961 -0.047869157 -0.21056703 0.08469489 -0.0036476816 -0.050381638 -0.10103406 -0.022494916 0.0978755 0.22695102 0.026167601 0.037069224 0.04386858 0.1156153 -0.09957451 0.004831857 -0.124917015 -0.08159025 -0.07323358 -0.099962056 -0.10958871 0.017784953 0.05932287
need -0.09440168 0.11789756 -0.047247753 0.070209526 -0.102381185 -0.048442822 0.034214742 -0.0044459254 -0.02110733 0.035861384 0.013876675 -0.11559774 0.006235998 -0.11866564 0.15668774 0.0026231809 0.09774891 0.0482602 0.032201283 0.01712137 0.02895288 0.10329633 -0.033501398 -0.023050768 -0.14664727 0.035622362 -0.008050008 0.013166296 -0.03931754 0.029573606 0.038970206 0.13969143 -0.033234008 0.0003511873 0.1265512 -0.07929367 -0.09841326 -0.002508938 0.051108375 0.048766643 -0.08054446 0.006239688 -0.09560604 -0.074485786 -0.061874274 0.17583983 0.106038645 -0.047136102 0.05973956 0.00013270543 -0.1254737 -0.0066835363 0.00248875 -0.021261249 0.033913292 0.062193263 0.07412127 -0.12694876 -0.07295178 0.06033006 0.10522417 0.039199974 -0.15000825 -0.015455714 0.11289115 0.0133469505 -0.06934702 0.09497692 -0.047467194 0.03897877 -0.03369202 0.03388179 0.0051375935 0.07007757 -0.005377009 0.0020488505 -0.020285388 -0.012442944 0.057443008 -0.047541503 0.0088003995 0.0015435934 0.075407274 -0.0397135 0.027001236 -0.11857059 0.016833827 0.027157515 0.081133306 -0.010380174 0.043904476 -0.10003639 -0.008282188 -0.13361114 0.13154611 0.034842014 0.018020336 0.022055916 0.041918263 -0.0069082663 -0.015813574 -0.11835008 -0.08216155 -0.07147867 0.0114802895 0.0057482277 0.048049357 -0.058285523 -0.059973586 -0.020799898 0.0033507163 0.07744141 -0.037892286 0.0022870915 0.055529166 -0.045360997 0.035927948 0.061547253 -0.063719116 0.025194125 -0.11502266 -0.035455722 0.060408223 -0.06444778 -0.098269455 -0.18038458 -0.044793867 0.019121898 -0.0876023 0.0026042913 -0.015512195 -0.017213585 -0.25160342 -0.018497797 0.1829669 -0.027413499 0.058456663 0.07730541 -0.05056126 0.07401881 0.15797848 -0.046436723 -0.040447947 -0.116568655 0.040024616 0.09546002 -0.05814161 -0.04088253 -0.09026071 -0.09087706 -0.004737988 -0.014632471 -0.024495123 0.09903324 -0.21541739 -0.06408696 -0.0014730394 -0.006152813 0.079239085 -0.09317124 0.052322917 0.13102192 -0.077748954 -0.09834211 -0.025816772 -0.020992883 0.028357925 0.17555344 -0.034563188 -0.0032273177 -0.03579415 -0.05975096 0.02866043 -0.12579198 -0.0054806275 -0.033274673 0.061257794 0.05817606 -0.040742915 -0.1197805 -0.09611672 0.014491315 0.08924257 -0.06148169 -0.07993493 -0.03700401 0.094102055 0.17825583 -0.0049664 0.034550454 0.051664308 0.032202072 0.0009832788 0.02219217 0.027897226 0.02616512 0.014430976 0.021131245 -0.0029288183 0.16424873 -0.036478776 0.010374064 0.009318269 0.095098674 0.13220014 0.009839217 0.003386 0.011819059 -0.0016345141 0.02540614 0.0330003 -0.049727045 -0.1899621 -0.02255386 0.030527597 0.02164471 0.09032092 -0.07759408 0.09252059 -0.061092388 0.09415477 0.0031532003 -0.030252058 -0.03247159 -0.05613159 0.09573145 -0.011637334 -0.07767471 0.05000118 -0.099048026 0.05722491 -0.048892714 -0.08426492 0.085400246 0.0361612 0.0065591396 -0.25267145 3.969551e-05 -0.03121753 0.014726159 0.044839043 0.005993206 0.06761752 0.04005049 0.032411303 0.03359686 0.03315382 0.027504595 0.067136444 0.04579127 0.03436281 -0.043782905 -0.048966512 -0.023100056 -0.028134307 -0.026326269 0.021279292 0.01528288 -0.06826116 0.14142954 0.0672321 -0.18095969 0.02333561 -9.936085e-05 -0.0042271414 -0.08460335 -0.043042004 0.06581075 -0.16640228 0.060155094 -0.074009135 0.011621631 0.076278284 0.04520924 -0.13766746 -0.118195735 -0.20289926 -0.029972257 -0.07915452 -0.14745949 0.07152586 -0.023789413 0.035557713 -0.09180508 -0.12277304 0.041609284 0.04947719 0.029362153 0.10398448 -0.013592916 0.08475826 0.056795854 -0.05977485 -0.01527032 -0.08285018 0.17947799 0.093960054 0.109535225 -0.12028886 -0.03777338
response -0.11060452 0.065504335 0.12796533 0.031898852 -0.08569762 -0.05498951 0.015440202 -0.29135844 0.043960318 0.2036539 -0.03482046 -0.18387064 -0.05472041 -0.13548352 0.098495975 -0.051353768 0.041903865 -0.11136205 -0.2574473 0.0036358018 0.036605157 0.06902646 -0.08843236 -0.16648102 -0.008512172 -0.04618206 0.028992558 -0.11948074 -0.12632771 0.08875072 0.014130801 0.11118244 -0.26321498 0.05779363 0.08168836 -0.15584844 -0.0058085434 0.08427594 -0.08364227 -0.08898824 0.29518872 -0.17144796 0.09253595 -0.19884549 0.19243571 0.16781308 -0.19187452 -0.09897959 0.19699109 -0.08865364 0.10610017 -0.05486009 0.047661554 -0.0335305 -0.11171659 0.05711677 0.061278887 -0.048191223 0.18556572 0.0057992046 -0.15814449 -0.023823285 -0.036324643 0.0626638 -0.010849028 0.084670424 0.03199766 0.030371938 -0.017202066 -0.01661949 -0.050254688 0.04047838 0.15643945 -0.04286342 0.15491879 -0.0055382145 0.02395263 0.058632623 0.019037515 -0.041888144 -0.006759727 0.08580418 -0.1703154 0.0074829385 0.12127768 0.023508143 0.14662296 -0.060495187 -0.05025627 0.2324023 0.13765624 0.0064613726 -0.059377544 -0.16911417 0.072942466 -0.1154781 -0.007522714 -0.07093621 0.04383141 0.064343154 -0.25854188 0.07045858 0.1805715 0.083524354 0.20637462 0.07018098 -0.17151159 -0.117443845 0.091503695 -0.008721868 0.07179171 -0.047986176 -0.12807457 -0.044852152 -0.2196391 0.13709617 0.15676296 0.08652373 0.060949136 -0.31590587 0.17517991 -0.00041120706 0.15934181 0.05248125 -0.2572316 -0.14751157 -0.027268456 0.014957547 0.027277343 0.16211842 0.019827519 -0.04774888 -0.058296267 0.18840846 0.19776405 0.05595213 -0.10039658 -0.14065696 0.080725014 0.1869852 0.26909736 -0.24335624 0.07849728 0.09492787 -0.13584466 -0.01386022 -0.15069303 -0.11343326 -0.14961559 -0.13664168 -0.062187143 -0.040815692 0.0062304786 0.07940654 0.0014842595 -0.15792428 0.18294454 -0.08646937 0.119398735 -0.07906513 -0.112935096 0.0888753 0.114678785 0.070620105 0.022592824 0.082924165 -0.08416529 0.06949608 0.00725407 0.14482975 0.033487454 0.023636255 0.14829938 -0.07428424 0.15721266 -0.023949046 0.048837136 0.19609517 -0.09071104 -0.12446766 -0.10989268 -0.10226701 -0.030521424 -0.1848175 0.099494085 0.15683427 -0.11190953 -0.17123584 -0.18429722 0.05240009 -0.09414474 0.039004188 0.18208282 0.14654687 0.056314245 -0.13148065 0.23789255 0.10984761 0.0072883894 0.07318142 -0.17733572 -0.07205009 0.06268047 0.06629455 -0.17148975 -0.14289343 0.14049484 0.1902067 0.066365436 0.096371435 -0.092653744 -0.12269648 -0.200331 0.025222722 0.025366236 0.12541866 0.15890571 -0.04422495 -0.143686 -0.08958983 0.064277 0.1037492 0.07598569 0.14700307 -0.07298678 0.21286356 0.22419888 -0.07113891 -0.07301192 -0.110409155 -0.17733878 -0.13132946 -0.07610603 0.223504 -0.078191735 0.08581295 0.17091455 0.3196241 0.029277703 0.017900428 0.26230618 0.12180203 -0.12836766 -0.013821711 0.11575369 0.15457344 -0.072656505 0.15647727 0.0734861 -0.07322503 -0.17123625 0.013415631 0.029519454 -0.09702249 -0.013917997 -0.0017644651 0.10746965 -0.14376643 0.037118398 -0.024562307 0.10949106 -0.02934399 0.31545246 0.0923216 -0.12541737 -0.015154043 -0.05066048 -0.0032813959 0.02909169 0.0047121583 0.13127476 -0.33603093 0.045986235 0.22372676 -0.009989734 -0.008521366 -0.0523924 0.056061868 0.23233932 -0.21542718 -0.07942085 -0.22182256 0.33304352 -0.13830711 0.092723705 -0.2510766 0.1492551 0.082665056 -0.13505642 0.19412905 -0.14439721 0.21580271 -0.038002796 -0.013031353 -0.13233046 -0.037187368 0.061997604 -0.0086836405 -0.043180555 0.26462886
lesion 0.22250633 0.0049331672 -0.010640484 0.07393235 -0.1241571 0.08887987 -0.09519502 0.14572817 -0.106708705 0.14252543 -0.042322554 0.107925825 0.07597202 -0.25935298 0.13659456 -0.15165079 0.03709268 -0.1222093 -0.03542182 0.2658281 -0.09318124 0.09419658 0.07928414 -0.0029309753 -0.1397195 0.013457008 -0.06250836 -0.44366747 -0.064962216 0.11665819 -0.06621186 0.22575895 0.082428075 -0.11945868 0.0442741 -0.014387891 -0.3090375 0.047236912 -0.11632613 -0.02074156 0.12433284 -0.12923759 0.026419282 -0.16858439 -0.029122509 0.17897873 0.010064484 -0.26993445 0.055451058 -0.12738381 -0.047855236 -0.060758855 -0.12215171 0.030263998 -0.19033313 -0.06730626 0.16898991 0.0764723 -0.013760926 -0.09306765 -0.06157637 -0.14189184 -0.28177923 -0.22308825 0.051356286 0.077135 -0.029931646 0.073030256 0.062488474 -0.036843963 0.09798818 -0.011593343 0.027300665 0.04637678 -0.030822631 -0.1292678 -0.124962665 0.3028642 -0.17572783 -0.14067973 0.0669412 0.29222435 0.029380629 -0.19665411 0.042178106 -0.08647436 0.13296545 -0.026850311 0.008988312 -0.008854985 0.032983784 -0.1444214 0.05367089 -0.29389524 0.08100065 0.028150767 -0.09624237 -0.048633683 0.14466171 0.118319884 0.08801165 -0.16428791 -0.14996833 0.16717564 -0.010454682 -0.030022213 0.18285407 -0.10918488 0.027312307 0.042509284 -0.07551291 -0.13231379 -0.1998958 -0.08380702 -0.13657501 -0.14118321 -0.033409495 -0.06855389 0.024841528 -0.07291938 -0.077896215 0.030165557 0.10083526 -0.35309362 -0.24267562 -0.005903093 -0.21886116 0.14288537 -0.010394846 -0.059301827 0.1597072 -0.05901014 -0.11929934 -0.10508082 0.008442944 0.0036952288 0.13430423 -0.2427789 0.026990488 0.2598945 -0.09501058 0.20154026 0.13216397 -0.20578885 0.014083809 -0.22945923 -0.12878098 -0.23034507 -0.058222342 -0.13214485 0.013992659 0.08501604 0.1197814 0.1378965 0.066648714 0.14583841 -0.15893045 0.1264102 0.09637264 -0.11392333 0.008720689 0.026688019 -0.11070437 0.13924912 0.31628358 -0.12447987 0.1655705 -0.014347097 -0.048244033 -0.14400353 0.02994647 -0.095533945 -0.086861245 0.11217917 0.07804661 -0.17163889 -0.05307955 0.26596212 0.008013645 -0.015490609 -0.08935045 -0.049547058 -0.10307072 0.1965938 0.049065445 -0.2029892 -0.01367449 0.14768657 0.08529266 0.08514228 0.1462857 0.013750829 -0.039525036 0.24080257 -0.09959933 0.20351431 0.1910015 0.14986712 -0.07685932 0.13416763 -0.1594158 -0.13656968 0.10926697 -0.14536457 0.20083743 -0.16293226 -0.2338412 -0.07410277 -0.019760868 -0.04108796 0.19114447 -0.058236305 -0.030037673 0.031795047 -0.119825974 0.0857644 -0.1236388 -0.21541677 0.18074 0.028299209 0.23806597 0.24554217 -0.04139381 0.033530798 0.0023233045 -0.0125345355 0.18071897 0.16096005 -0.023547485 -0.010349879 -0.09622624 0.0852679 0.086919986 0.1530176 0.09244199 -0.08132315 -0.07320897 -0.004765236 -0.19082896 -0.09396311 0.29213613 0.035782702 0.07077728 0.16055264 0.06848804 0.016810475 -0.14505655 0.0036471232 0.0041717514 0.14029174 -0.1119176 -0.066236265 -0.05804575 -0.016618313 -0.10031934 0.017265616 0.14807846 0.14221852 -0.052870806 0.031651247 -0.06537913 -0.066553615 0.033195447 -0.1801974 -0.078559116 0.020177247 0.019430902 -0.031438265 -0.27093107 -0.06438259 0.028430277 0.026905527 0.044655938 -0.092457466 -0.2158054 -0.029933788 -0.0080531435 0.011838317 0.07100545 -0.03140483 -0.12289214 -0.059171773 0.10139221 -0.065028295 0.11293624 -0.09064957 -0.04080058 -0.07354487 0.032371003 0.06900197 0.015798759 0.2397054 0.15590005 -0.100290306 0.06814938 -0.0427401 -0.014692299 0.06644304 0.00650204 0.036270667
level -0.032783296 0.06808313 0.12870276 0.08369353 -0.090912975 -0.073761754 0.044244427 -0.2856347 0.14710337 -0.05954483 0.04680535 -0.19483374 0.03934241 0.0019794093 0.045422543 -0.031838447 0.17129885 0.047522042 -0.02509724 0.05538191 0.045101736 0.0073224823 -0.035899557 -0.012193539 0.008243808 -0.12234712 -0.051830173 0.08821763 -0.13556996 0.033636395 -0.08191439 0.04390264 -0.09356492 0.16314629 0.16567987 -0.1588892 -0.08954829 0.08925327 0.123459764 -0.014766171 -0.10559508 0.12713179 0.06812322 0.1299712 -0.10074896 0.20275572 -0.053562745 -0.043321975 0.050383378 -0.18428656 0.026822045 0.022005985 0.11664883 -0.043534283 0.0026228614 0.08487023 -0.06533261 -0.004286661 -0.019529846 0.22013837 0.011777247 0.066074684 -0.08147096 0.030152984 -0.050442375 -0.1470296 -0.09492559 0.057189755 -0.027028391 -0.06595305 0.16225927 0.19627695 0.08551744 -0.072868 -0.12034525 -0.07273529 0.06804116 -0.011953739 0.1702708 0.09482993 -0.08115469 0.070489 0.14907138 -0.105885744 -0.05805017 0.060766008 0.052860398 0.019671207 0.18461297 -0.19517295 0.02435254 0.07547525 0.033598572 -0.049508803 -0.038791172 0.07927888 0.08334864 -0.023194512 0.16565372 -0.016115036 -0.11174651 -0.23507987 -0.117007546 -0.108966336 0.08376563 -0.050818678 0.030839492 -0.004616793 0.071752094 0.10337117 0.02997604 -0.06715204 -0.13541527 -0.15091623 0.019232703 0.012828676 -0.0005627684 -0.05079727 -0.052104358 -0.07126366 -0.27685413 0.0048992774 -0.15548663 0.11153141 0.02983971 -0.41125324 -0.023867374 -0.14807741 -0.054090664 -0.027821787 -0.034317058 0.0053069666 -0.28726038 -0.13131991 0.20564036 0.09074835 0.119521774 -0.032380667 0.11271294 0.1738707 0.10016343 0.032062717 0.06534344 0.03613105 -0.009894902 -0.007740455 0.0057800435 -0.027272537 -0.123037405 -0.20131542 0.12751839 0.08944404 -0.059403352 0.008710805 -0.06927934 0.08301229 -0.17508887 -0.0018156165 0.12780651 0.15974033 -0.096499994 -0.075786486 -0.034332726 0.113624625 -0.05141019 0.028738132 -0.14071085 0.3033266 -0.09959675 0.02330385 -0.103252955 -0.002983776 -0.0920869 0.11080258 0.008384303 -0.020645639 -0.13160007 -0.05364101 0.051998008 -0.15293269 -0.04491973 -0.095537215 0.27961892 -0.028445411 -0.031067664 -0.20295112 0.017067377 -0.095121935 -0.014285264 0.017698767 -0.11765261 0.05629018 -0.10496414 0.12154139 0.19207484 0.039388824 0.019910734 0.046649557 0.1763928 0.105272144 -0.111967474 -0.1007655 0.10799917 0.15906362 0.075602666 -0.0697521 0.06717161 -0.075457945 -0.008126506 0.05468901 -0.008320433 0.1280404 -0.007370341 -0.026274523 -0.027023574 -0.055202596 0.10787775 0.016172992 -0.048575513 -0.072155684 0.07062671 0.19968264 -0.09877455 0.069889605 0.06731792 -0.0490319 -0.07734806 0.10394815 -0.11413267 -0.10863665 0.069027945 -0.048275538 0.025548013 0.037369307 -0.16112651 0.07544393 -0.098154984 0.077042714 0.17892276 0.0834837 0.08809665 -0.036836013 0.0028111734 -0.0896175 0.153751 -0.021709234 0.18625541 0.17025681 -0.023857249 -0.024768656 -0.08277827 -0.04651673 -0.08415668 -0.023520675 0.089846864 0.048843745 0.08150259 -0.15666983 0.039453108 0.16486734 0.07952355 -0.07088163 -0.2343569 -0.0065273643 0.032287657 0.064995445 0.066831596 0.040977493 -0.09837154 0.043895848 -0.14831448 0.05928674 0.041805178 0.05463092 -0.1219932 -0.12309307 0.10347291 -0.045821086 0.12683053 -0.10246943 0.07760995 0.019354684 -0.0144596575 -0.08850176 -0.19356343 0.13398607 0.15212089 0.12020249 0.0986003 0.025782434 -0.004140314 0.19516437 -0.077348195 0.016015116 0.010933551 0.16465954 0.118557625 0.02199257 -0.026518168 -0.040126838
consider -0.09462942 0.051725585 0.014611011 -0.08084276 -0.10907436 -0.09423525 -0.035167545 -0.015576621 0.0011600481 0.003686071 0.14529663 -0.038435414 -0.030853787 -0.16130936 0.06713068 0.018197987 -0.085020706 -0.052003257 0.079171255 0.011495628 -0.01736237 0.052144963 -0.057505667 -0.027823651 -0.08329862 0.15045755 -0.07442031 0.08132144 -0.010889488 -0.06635952 0.0076379105 0.06681692 -0.019060696 0.02643665 0.07462598 0.018113822 -0.026260758 0.011222562 0.0329528 0.05585734 -0.104954 -0.06149837 -0.032280654 -0.05773639 -0.06980629 0.19734615 0.040519528 -0.090118565 -0.056154657 -0.09530041 -0.059280347 -0.04691853 -0.11288411 -0.05275933 -0.031925637 -0.0014288089 0.033490077 -0.033324394 -0.10720609 0.044312064 0.040103164 0.027040483 0.03307636 -0.033671685 0.039195176 0.057462875 -0.004872428 0.025922343 0.0017875059 -0.024308896 -0.028970458 0.058771435 0.07371469 0.0018144227 -0.03276226 -0.0055124 -0.118389525 -0.018751808 0.03904196 0.16156694 -0.08360528 -0.026335938 0.1450595 -0.04592188 -0.07651994 -0.1095969 -0.064739704 0.042930443 0.04143792 -0.028959643 0.057058126 0.005908409 -0.039635133 -0.062758885 -0.0071093645 0.070235394 0.01769219 0.02656348 0.0476101 0.0900448 -0.014555463 -0.106566444 -0.047971815 -0.006610618 -0.04355899 -0.011564406 0.022744047 -0.069841556 -0.034928985 0.014136113 0.107016265 0.04494243 -0.09644632 -0.08958993 0.031866577 0.0706234 -0.0730137 -0.02519072 -0.06504984 0.032959823 -0.118174054 -0.06896652 -0.063136965 -0.09017455 -0.08928017 -0.15636858 0.12851846 -0.021081846 0.061610278 0.009599374 -0.017529506 -0.055723775 -0.24373896 0.049780346 0.23853523 -0.0554932 -0.0039028483 0.023567325 0.15438974 0.15724705 0.07519455 0.040915873 -0.01743913 -0.043822885 6.995406e-05 -0.018138219 -0.12256857 -0.029551698 -0.010254628 -0.08299519 0.16275156 -0.04190464 0.008247327 0.051146895 -0.077497914 0.0095031755 -0.07032694 -0.0594604 0.097004004 -0.06718303 -0.052042898 0.1230606 0.008555091 -0.010118529 -0.008732349 -0.018050443 0.029065406 0.09501282 -0.0068330755 0.04823824 -0.061408244 -0.09162842 -0.018801209 -0.055432122 0.01414442 0.007016193 -0.013776782 0.05108582 0.057084743 -0.13404341 -0.025598807 -0.052977815 0.07392871 -0.056903496 -0.009154297 -0.006530534 0.015102447 0.12894818 0.07847612 0.089461125 0.09835773 0.11832249 0.07494064 -0.0099056475 0.0051936633 0.044165555 0.13151444 0.15367901 0.034061544 0.14107531 0.015006281 -0.004969045 0.055122234 -0.070053026 0.010490895 -0.060114983 -0.02763326 0.022255553 -0.14513376 0.017645389 0.05451509 -0.0059178974 -0.21541288 -0.015484181 0.02006647 -0.029400254 0.13575125 -0.15325962 0.039018974 -0.039694846 0.032396305 0.034812387 -0.032529395 -0.03645194 -0.024927981 0.082742125 -0.029435141 -0.10282007 0.0017187792 -0.14734827 0.013695101 0.00307841 -0.07524105 0.13383223 0.05376391 0.066502385 -0.07046092 0.08800327 -0.07927874 0.060240023 0.105545714 -0.011788729 0.027145924 -0.056861274 -0.018831134 -0.01930039 -0.035064496 0.06301714 0.077646345 0.036595512 0.038646657 -0.1333403 -0.012415293 -0.02940262 -0.0041341907 -0.08860851 0.046165846 -0.049514998 0.0063730297 0.17894119 0.092468224 -0.03403407 -0.05140999 0.12868331 0.053556092 0.021666517 -0.12036969 0.08278539 -0.13651489 -0.06380326 -0.0008918774 -0.1314422 0.030716062 -0.060703952 -0.11729765 -0.0826415 -0.13505644 0.034584757 -0.038667943 -0.08654717 -0.056411084 0.02950498 -0.00066352764 -0.1320553 -0.047963515 0.018636853 0.04515106 -0.11947689 -0.05776761 0.034885585 0.07761647 -0.013598044 -0.010040649 -0.04122954 -0.048831377 0.06340757 0.046823025 0.112518065 -0.11208329 -0.01726539
versus -0.18870984 -0.29548898 0.04434733 0.1611278 0.1395848 -0.0037609115 0.20558691 -0.07076328 -0.11523934 0.02841193 -0.04455359 -0.11129659 -0.12212619 0.13765982 -0.12670949 -0.03610368 0.1243138 0.016444538 -0.094710276 -0.0407999 0.16480678 -0.13899137 0.09080543 0.0060718935 0.010352042 -0.15946479 0.06481819 -0.06285725 -0.2294189 0.16203868 -0.11871517 0.062093917 -0.083342895 -0.10920086 0.06045403 0.0060484773 0.04497289 0.08780026 -0.050288443 0.021972109 -0.06456967 -0.028411593 0.008194789 0.015895583 0.039056413 -0.019484794 -0.27905184 0.053566903 -0.096437275 -0.123096794 -0.094401844 -0.08129001 -0.15085422 -0.05813722 0.0261066 0.10486349 -0.075281076 -0.041643653 -0.022052363 0.009571193 0.12704018 0.051124852 -0.00903286 0.10645222 0.12662417 0.01713901 -0.099016875 0.09771424 0.2080194 -0.13291655 -0.24853493 0.024833985 -0.08927572 -0.064093255 0.14171587 0.0062651406 -0.023886887 -0.071997635 -0.16888 0.27062094 0.077313475 0.02225671 -0.081911474 -0.24911544 -0.1468848 -0.0082252035 0.031003775 0.0459577 0.05386165 0.014954885 0.2665661 0.091451205 0.12094377 -0.03758318 -0.021723682 0.22839394 -0.05300737 -0.14831032 0.08009522 -0.1064809 -0.076377116 0.03094832 -0.14230502 -0.13487041 0.06653649 0.09671223 -0.14647734 -0.029805344 0.018878702 -0.0024660171 0.07817541 0.06511349 -0.09405351 -0.03478928 0.05170689 -0.042117406 -0.08919925 0.06845447 -0.04297904 0.028623788 -0.097342715 0.070308976 -0.16667795 0.09209109 -0.03539587 0.08380196 -0.18222879 0.10038496 0.025428591 0.022745218 -0.11196563 0.0830439 -0.016148627 0.024584385 0.20661862 -0.019220075 -0.07091311 0.07937483 -0.03758061 0.14380121 0.06037063 -0.20876296 0.034525283 -0.06436171 -0.13462676 0.026380401 -0.032886416 0.000610758 -0.004034894 -0.041834287 -0.20179698 0.03149658 0.05569423 0.019311935 -0.17536864 0.11954553 -0.09389417 -0.023203706 0.047313012 0.017007697 0.10592897 0.18665002 0.12038179 0.10246247 -0.074213974 0.097378366 0.09108473 0.17215209 0.13816626 0.06181085 -0.12774643 -0.09060136 0.0718518 -0.047690757 0.15381894 0.10124043 -0.012466776 0.39744622 -0.001763492 0.014235479 -0.025550166 0.07995562 -0.031879175 -0.15149787 -0.094833374 -0.12928984 -0.088819094 0.06394731 -0.12660447 0.009436377 -0.05365016 0.03246072 0.09083821 -0.08768649 -0.006479239 0.059112124 0.0058116512 0.25964677 0.09350777 -0.07870014 -0.006230676 -0.11578743 0.14125289 0.032038007 -0.005713624 0.023066359 0.077138476 0.027684353 0.09391996 0.25166956 -0.0617211 -0.069128476 -0.13725226 0.22906035 0.11461504 0.17614205 0.18601316 -0.009198557 -0.011210538 -0.10200192 0.069555454 0.40889937 0.107240595 0.010121706 -0.040637795 -0.012406842 0.09045295 0.11012013 0.12632418 -0.076375246 0.11141754 -0.07270937 0.12161268 0.041326188 -0.10157117 -0.068865746 -0.07424928 0.021395015 0.0785243 0.049588326 0.19159839 -0.2752775 0.040148094 0.06513897 0.047990713 -0.20959099 0.1343022 0.18427235 -0.00557602 0.115756966 -0.10886014 -0.013386052 -0.076920114 -0.10803962 -0.077652626 -0.0853762 0.078937694 -0.10311189 0.043963395 0.050684866 0.13052382 0.009144745 -0.030553779 0.12502174 0.0012904984 0.015020398 0.058995474 0.06058253 0.1318618 -0.19308047 0.13562573 -0.09624729 0.095186554 0.041838266 0.06993943 0.0031165187 -0.13535646 -0.13941313 0.014385092 -0.12755142 -0.03414432 0.00037434086 0.13885793 -0.06920776 -0.020569636 0.107309535 0.05352322 0.061474398 0.02405712 0.122446306 0.14160168 0.07460399 -0.076121554 -0.12547396 -0.13375834 -0.27614656 0.109270915 -0.12752196 -0.048141092 -0.03939876
[truncated: 67,434,661 more chars]
