# Supplementary material for: Evaluation of word embedding models to extract and predict surgical data in breast cancer
Source: BMC Bioinformatics. 2022 Nov 16;22(Suppl 14):631. doi: 10.1186/s12859-022-05038-6 (PMC9667561; doi:10.1186/s12859-022-05038-6)
Supplement: Supplementary file 1 — Additional file 1. Results (word pairs) of hyper-parameters combinations. [file 12859_2022_5038_MOESM1_ESM.zip › New folder/Hyper-parameters_model.xlsx]

## Sheet: Test1
Input	Nearest_words	evaluation				Initial parameters
breast	cancer	0.786				min_count	window	vector_size	sg	hs	epochs	seed
breast	surgery	0.6993				5	5	100	1	1	10	2021
breast	patient	0.6836
breast	treat	0.6515				Dataset rows:	454
breast	early	0.6344				Total words:	2274434	~2.2 Bilions
breast	conservation	0.6203
breast	t2n0	0.6176
breast	surgery'/exp	0.6141				Metrics
breast	treatment	0.6094				File	metric	method	score
breast	obtainable	0.6017				WS353	similarity	pearson_correlation	0.3
cancer	can-	0.8054				WS353	similarity	spearman_correlation	0.3
cancer	breast	0.786				WS353	similarity	oov_ratio	51.71
cancer	early	0.7143				SimLex999	similarity	pearson_correlation	0.18
cancer	engl	0.69				SimLex999	similarity	spearman_correlation	0.16
cancer	treat	0.6791				SimLex999	similarity	oov_ratio	52.25
cancer	oncol	0.6637				UMNSRS449	similarity	pearson_correlation	0.66
cancer	clin	0.6607				UMNSRS449	similarity	spearman_correlation	0.63
cancer	bedwani	0.6365				UMNSRS449	similarity	oov_ratio	91.31
cancer	doi:10.1016/	0.6364				questions-words	analogy	accuracy	0.16
cancer	rutqvist	0.6249
quality	life	0.7682
quality	qual-	0.7119
quality	hrqol	0.6644
quality	assurance	0.6367
quality	satisfaction	0.6
quality	sneeuw	0.598
quality	psychosocial	0.5968
quality	expectancy	0.5956
quality	qual	0.5951
quality	idated	0.5881
complications	complication	0.7128
complications	solutions	0.6396
complications	infection	0.6067
complications	infections	0.6025
complications	readmission	0.5903
complications	bleed	0.5845
complications	postoperative	0.5653
complications	cvcs	0.5603
complications	ischemic	0.5585
complications	septic	0.5553
nipple	areola	0.9006
nipple	areolar	0.8353
nipple	complex	0.8219
nipple	nipple-	0.7743
nipple	sparing	0.7398
nipple	skin	0.7288
nipple	are-	0.7078
nipple	nip-	0.7031
nipple	spare	0.6863
nipple	olar	0.6441
tumor	size	0.7588
tumor	location	0.7181
tumor	focality	0.6681
tumor	extent	0.6658
tumor	resect	0.6557
tumor	diameter	0.6414
tumor	resection	0.6361
tumor	small	0.6252
tumor	multifocality	0.6249
tumor	t1mi	0.6227
size	location	0.7649
size	tumor	0.7588
size	diameter	0.7496
size	small	0.7231
size	dimension	0.705
size	extent	0.6808
size	great	0.6602
size	multifocality	0.6601
size	tumour(s	0.6412
size	resect	0.6279
shape	contour	0.73
shape	projection	0.722
shape	desire	0.7026
shape	symmetry	0.6989
shape	symmetrical	0.6987
shape	ptosis	0.6982
shape	reconstruct	0.6971
shape	mound	0.6896
shape	recreate	0.6828
shape	natural	0.6598
volume	displacement	0.7903
volume	replacement	0.7231
volume	vol-	0.6578
volume	displace-	0.6534
volume	excise	0.6476
volume	reshape	0.6363
volume	tissue	0.6319
volume	resect	0.6131
volume	reconstruct	0.6074
volume	technique	0.6061
ptosis	ptotic	0.7478
ptosis	correction	0.737
ptosis	shape	0.6982
ptosis	pto-	0.6936
ptosis	capsulorrhaphy	0.686
ptosis	deformity	0.6851
ptosis	degree	0.6778
ptosis	mastopexy	0.6748
ptosis	mound	0.6691
ptosis	hypertrophy	0.6621

## Sheet: Test2
Input	Nearest_words	evaluation				Initial parameters
breast	cancer	0.7016				min_count	window	vector_size	sg	hs	epochs	seed
breast	surgery	0.6185				5	5	200	1	1	10	2021
breast	patient	0.6112
breast	surgery'/exp	0.5363				Dataset rows:	454
breast	t2n0	0.5232				Total words:	2274434	~2.2 Bilions
breast	stage	0.5103
breast	early	0.5098
breast	woman	0.5085				Metrics
breast	reconstruction	0.502				File	metric	method	score
breast	result	0.4963				WS353	similarity	pearson_correlation	0.31
cancer	can-	0.7342				WS353	similarity	spearman_correlation	0.31
cancer	breast	0.7016				WS353	similarity	oov_ratio	51.71
cancer	early	0.5804				SimLex999	similarity	pearson_correlation	0.17
cancer	oncol	0.58				SimLex999	similarity	spearman_correlation	0.15
cancer	clin	0.5526				SimLex999	similarity	oov_ratio	52.25
cancer	1451–67	0.5385				UMNSRS449	similarity	pearson_correlation	0.64
cancer	woman	0.5273				UMNSRS449	similarity	spearman_correlation	0.67
cancer	treat	0.5273				UMNSRS449	similarity	oov_ratio	91.31
cancer	grocta	0.5246				questions-words	analogy	accuracy	0.15
cancer	doi:10.1016/	0.5207
quality	life	0.6865
quality	qual-	0.6046
quality	sneeuw	0.5454
quality	satisfaction	0.5253
quality	psychosocial	0.5118
quality	idated	0.5079
quality	assurance	0.5044
quality	hrqol	0.5032
quality	expectancy	0.4921
quality	eq-5d-5	0.4772
complications	complication	0.5609
complications	solutions	0.5435
complications	reconstructions	0.4598
complications	opt5	0.453
complications	cvcs	0.4315
complications	infection	0.4268
complications	readmission	0.4242
complications	bleeding	0.4219
complications	thromboembolic	0.4205
complications	septic	0.4196
nipple	areola	0.8277
nipple	complex	0.726
nipple	areolar	0.7252
nipple	nipple-	0.7121
nipple	skin	0.6428
nipple	sparing	0.6328
nipple	are-	0.5836
nipple	forms	0.5784
nipple	spare	0.575
nipple	mastectomy	0.5547
tumor	size	0.612
tumor	location	0.5713
tumor	focality	0.5556
tumor	tumour(s	0.5504
tumor	small	0.5377
tumor	resect	0.5262
tumor	resection	0.5248
tumor	perivascular	0.5178
tumor	extent	0.512
tumor	t1mi	0.5077
size	location	0.6601
size	diameter	0.632
size	small	0.616
size	tumor	0.612
size	tumour(s	0.5479
size	dimension	0.5462
size	extent	0.5272
size	resect	0.5244
size	distance	0.5059
size	t1mi	0.5057
shape	reconstruct	0.6148
shape	contour	0.6107
shape	symmetry	0.6102
shape	ptosis	0.6029
shape	projection	0.5925
shape	position	0.5896
shape	natural	0.5892
shape	shaped	0.5724
shape	symmetrical	0.5669
shape	mound	0.5662
volume	displacement	0.6569
volume	replacement	0.597
volume	displace-	0.5437
volume	vol-	0.5401
volume	excise	0.5391
volume	removable	0.533
volume	tissue	0.5305
volume	technique	0.5259
volume	shape	0.5021
volume	obtainable	0.5018
ptosis	ptotic	0.6254
ptosis	correction	0.623
ptosis	shape	0.6029
ptosis	pto-	0.6008
ptosis	sized	0.6007
ptosis	desire	0.5678
ptosis	pseudoptosis	0.5651
ptosis	moderate	0.5529
ptosis	degree	0.5488
ptosis	sag	0.5463

## Sheet: Test3
Input	Nearest_words	evaluation				Initial parameters
breast	cancer	0.6358				min_count	window	vector_size	sg	hs	epochs	seed
breast	patient	0.5539				5	5	300	1	1	10	2021
breast	surgery	0.5525
breast	surgery'/exp	0.4722				Dataset rows:	454
breast	woman	0.4679				Total words:	2274434	~2.2 Bilions
breast	t2n0	0.4643
breast	early	0.4563
breast	reconstruction	0.4509				Metrics
breast	result	0.4498				File	metric	method	score
breast	mastectomy	0.4477				WS353	similarity	pearson_correlation	0.33
cancer	can-	0.6917				WS353	similarity	spearman_correlation	0.33
cancer	breast	0.6358				WS353	similarity	oov_ratio	51.71
cancer	oncol	0.5333				SimLex999	similarity	pearson_correlation	0.16
cancer	early	0.5251				SimLex999	similarity	spearman_correlation	0.15
cancer	1451–67	0.5091				SimLex999	similarity	oov_ratio	52.25
cancer	clin	0.5005				UMNSRS449	similarity	pearson_correlation	0.63
cancer	carcinoma	0.4975				UMNSRS449	similarity	spearman_correlation	0.66
cancer	woman	0.4967				UMNSRS449	similarity	oov_ratio	91.31
cancer	patient	0.4951				questions-words	analogy	accuracy	0.15
cancer	doi:10.1016/	0.4908
quality	life	0.6384
quality	qual-	0.5055
quality	sneeuw	0.4991
quality	idated	0.4651
quality	satisfaction	0.4578
quality	assurance	0.4475
quality	eq-5d-5	0.4429
quality	cognition	0.4403
quality	facet	0.4281
quality	kiebert	0.4242
complications	solutions	0.5387
complications	complication	0.534
complications	opt5	0.4223
complications	reconstructions	0.404
complications	septic	0.3988
complications	cvcs	0.3864
complications	thromboembolic	0.3767
complications	infection	0.3749
complications	readmission	0.3721
complications	bleeding	0.3711
nipple	areola	0.7753
nipple	complex	0.6672
nipple	areolar	0.6505
nipple	nipple-	0.6228
nipple	skin	0.5965
nipple	sparing	0.5919
nipple	forms	0.5431
nipple	nip-	0.5181
nipple	spare	0.5134
nipple	mastectomy	0.5044
tumor	size	0.536
tumor	focality	0.5001
tumor	tumour(s	0.4995
tumor	resection	0.4798
tumor	perivascular	0.4794
tumor	margin(s	0.4737
tumor	lesion	0.4723
tumor	location	0.469
tumor	t1mi	0.4671
tumor	mediocranial	0.4631
size	small	0.5428
size	diameter	0.5418
size	tumor	0.536
size	location	0.5322
size	tumour(s	0.4866
size	dimension	0.4651
size	t1mi	0.4583
size	resect	0.4511
size	focality	0.4403
size	width	0.4367
shape	reconstruct	0.5485
shape	projection	0.5146
shape	shaped	0.5125
shape	ptosis	0.5118
shape	appearance	0.5052
shape	contour	0.5044
shape	symmetry	0.5033
shape	natural	0.4888
shape	symmetrical	0.4882
shape	flatten	0.4864
volume	displacement	0.5685
volume	replacement	0.5175
volume	vol-	0.4905
volume	tissue	0.484
volume	displace-	0.4634
volume	excise	0.4481
volume	removable	0.4434
volume	technique	0.4428
volume	size	0.4341
volume	defect	0.4337
ptosis	ptotic	0.5596
ptosis	correction	0.5385
ptosis	pto-	0.5382
ptosis	pseudoptosis	0.5128
ptosis	shape	0.5118
ptosis	two­stage	0.5008
ptosis	sized	0.4933
ptosis	capsulorrhaphy	0.4908
ptosis	hypertrophy	0.4905
ptosis	regnault	0.4876

## Sheet: Test4
Input	Nearest_words	evaluation				Initial parameters
breast	cancer	0.8103				min_count	window	vector_size	sg	hs	epochs	seed
breast	patient	0.7193				3	5	100	1	1	10	2021
breast	treat	0.6905
breast	early	0.6789				Dataset rows:	454
breast	surgery	0.6777				Total words:	2274434	~2.2 Bilions
breast	treatment	0.6361
breast	t2n0	0.6343
breast	conservation	0.623				Metrics
breast	receiving	0.6203				File	metric	method	score
breast	woman	0.6195				WS353	similarity	pearson_correlation	0.34
cancer	breast	0.8103				WS353	similarity	spearman_correlation	0.32
cancer	can-	0.7993				WS353	similarity	oov_ratio	45.14
cancer	early	0.7356				SimLex999	similarity	pearson_correlation	0.2
cancer	32(14	0.6986				SimLex999	similarity	spearman_correlation	0.18
cancer	cáncer	0.6937				SimLex999	similarity	oov_ratio	46.15
cancer	gangi	0.6925				UMNSRS449	similarity	pearson_correlation	0.47
cancer	oncol	0.6872				UMNSRS449	similarity	spearman_correlation	0.47
cancer	clin	0.683				UMNSRS449	similarity	oov_ratio	84.86
cancer	pronzato	0.6748				questions-words	analogy	accuracy	0.11
cancer	engl	0.6729
quality	life	0.7846
quality	qual-	0.7591
quality	hrqol	0.6766
quality	satisfaction	0.6302
quality	assurance	0.6263
quality	improvement	0.6261
quality	facet	0.622
quality	expectancy	0.6135
quality	dreise	0.6094
quality	psy-	0.607
complications	complication	0.6768
complications	intubation	0.6523
complications	solutions	0.6276
complications	bleed	0.6024
complications	cvcs	0.5963
complications	infection	0.5952
complications	septic	0.5724
complications	ischemic	0.5608
complications	perioperative	0.5588
complications	complica-	0.557
nipple	areola	0.8973
nipple	complex	0.8369
nipple	areolar	0.8288
nipple	skin	0.7664
nipple	nipple-	0.7552
nipple	nip-	0.7376
nipple	sparing	0.7365
nipple	tattoo-	0.724
nipple	erect	0.7087
nipple	coring	0.6998
tumor	size	0.7465
tumor	location	0.7313
tumor	centimeters	0.7312
tumor	focality	0.7
tumor	resection	0.6941
tumor	centricity	0.6909
tumor	underesti-	0.6807
tumor	extent	0.6739
tumor	resect	0.6722
tumor	extir-	0.6659
size	location	0.7824
size	diameter	0.7774
size	tumor	0.7465
size	small	0.7346
size	centimeters	0.7138
size	/tumor	0.7054
size	36dd	0.6965
size	great	0.6775
size	large	0.6742
size	relation	0.6649
shape	contour	0.742
shape	projection	0.7385
shape	harmonious	0.7365
shape	reconstruct	0.7168
shape	desire	0.7148
shape	ptosis	0.7097
shape	areolae	0.7084
shape	natural	0.6993
shape	symmetry	0.6984
shape	mound	0.6975
volume	displacement	0.7789
volume	replacement	0.701
volume	vol-	0.6868
volume	inferolat-	0.6831
volume	displace-	0.6821
volume	excise	0.6689
volume	subregion	0.6602
volume	reconstruct	0.66
volume	olume	0.65
volume	resect	0.6474
ptosis	ptotic	0.7471
ptosis	correction	0.7461
ptosis	capsulorrhaphy	0.736
ptosis	shape	0.7097
ptosis	desire	0.7038
ptosis	pto-	0.7036
ptosis	areolapexy	0.7032
ptosis	sized	0.6855
ptosis	symmetry	0.6845
ptosis	areolae	0.6785

## Sheet: Test5
Input	Nearest_words	evaluation				Initial parameters
breast	cancer	0.7437				min_count	window	vector_size	sg	hs	epochs	seed
breast	patient	0.6436				3	5	200	1	1	10	2021
breast	surgery	0.59
breast	woman	0.5482				Dataset rows:	454
breast	early	0.544				Total words:	2274434	~2.2 Bilions
breast	worth-	0.541
breast	year	0.5354
breast	result	0.5345				Metrics
breast	t2n0	0.5314				File	metric	method	score
breast	receiving	0.5295				WS353	similarity	pearson_correlation	0.38
cancer	breast	0.7437				WS353	similarity	spearman_correlation	0.36
cancer	can-	0.7154				WS353	similarity	oov_ratio	45.14
cancer	gangi	0.6254				SimLex999	similarity	pearson_correlation	0.19
cancer	clin	0.613				SimLex999	similarity	spearman_correlation	0.17
cancer	cáncer	0.612				SimLex999	similarity	oov_ratio	46.15
cancer	oncol	0.6101				UMNSRS449	similarity	pearson_correlation	0.45
cancer	32(14	0.6022				UMNSRS449	similarity	spearman_correlation	0.44
cancer	early	0.5952				UMNSRS449	similarity	oov_ratio	84.86
cancer	pronzato	0.5839				questions-words	analogy	accuracy	0.12
cancer	cncr	0.5744
quality	life	0.6919
quality	qual-	0.6608
quality	idated	0.5416
quality	sneeuw	0.5294
quality	expectancy	0.5279
quality	satisfaction	0.5249
quality	hrqol	0.5159
quality	dreise	0.509
quality	dauphinee	0.5075
quality	eq-5d-5	0.5063
complications	complication	0.5696
complications	solutions	0.5663
complications	intubation	0.5187
complications	cvcs	0.5093
complications	septic	0.4592
complications	reconstructions	0.4568
complications	infection	0.4508
complications	wind	0.4488
complications	infections	0.431
complications	hematoma	0.4304
nipple	areola	0.8285
nipple	complex	0.7299
nipple	nipple-	0.7125
nipple	areolar	0.7077
nipple	skin	0.6747
nipple	sparing	0.6423
nipple	tattoo-	0.6322
nipple	forms	0.6259
nipple	nip-	0.6137
nipple	spare	0.5939
tumor	centimeters	0.6764
tumor	centricity	0.6214
tumor	focality	0.618
tumor	underesti-	0.6104
tumor	size	0.6005
tumor	location	0.5875
tumor	artmoniene	0.5757
tumor	resection	0.5663
tumor	resect	0.5589
tumor	margin(s	0.5523
size	location	0.6783
size	diameter	0.6645
size	/tumor	0.6603
size	centimeters	0.6323
size	small	0.6128
size	tumor	0.6005
size	36dd	0.5847
size	centricity	0.5718
size	tumour(s	0.5651
size	volume	0.5504
shape	harmonious	0.6687
shape	projection	0.6259
shape	ptosis	0.6199
shape	desire	0.6193
shape	areolae	0.6139
shape	appearance	0.6095
shape	malpositione	0.6075
shape	reconstruct	0.6064
shape	capsulorrhaphy	0.6056
shape	contour	0.6036
volume	displacement	0.6541
volume	vol-	0.605
volume	inferolat-	0.5952
volume	subregion	0.5849
volume	replacement	0.582
volume	size	0.5504
volume	olume	0.546
volume	tissue	0.5411
volume	technique	0.5408
volume	excise	0.5358
ptosis	correction	0.6462
ptosis	ptotic	0.6337
ptosis	shape	0.6199
ptosis	areolae	0.615
ptosis	pto-	0.6125
ptosis	tumor>1	0.61
ptosis	areolapexy	0.6091
ptosis	capsulorrhaphy	0.5995
ptosis	desire	0.5947
ptosis	sag	0.5879

## Sheet: Test6
Input	Nearest_words	evaluation				Initial parameters
breast	cancer	0.6653				min_count	window	vector_size	sg	hs	epochs	seed
breast	patient	0.5912				3	5	300	1	1	10	2021
breast	surgery	0.5277
breast	woman	0.5103				Dataset rows:	454
breast	year	0.4885				Total words:	2274434	~2.2 Bilions
breast	t2n0	0.488
breast	receiving	0.4877
breast	worth-	0.4817				Metrics
breast	result	0.4779				File	metric	method	score
breast	2014;20(1):53–60	0.4775				WS353	similarity	pearson_correlation	0.38
cancer	breast	0.6653				WS353	similarity	spearman_correlation	0.36
cancer	can-	0.6573				WS353	similarity	oov_ratio	45.14
cancer	gangi	0.5915				SimLex999	similarity	pearson_correlation	0.18
cancer	cáncer	0.5707				SimLex999	similarity	spearman_correlation	0.17
cancer	32(14	0.5574				SimLex999	similarity	oov_ratio	46.14
cancer	oncol	0.5558				UMNSRS449	similarity	pearson_correlation	0.46
cancer	pronzato	0.542				UMNSRS449	similarity	spearman_correlation	0.46
cancer	djw178	0.5413				UMNSRS449	similarity	oov_ratio	84.86
cancer	her21	0.5381				questions-words	analogy	accuracy	0.13
cancer	1998;16(8):2672–85	0.5364
quality	life	0.6542
quality	qual-	0.5644
quality	sneeuw	0.4972
quality	amelioration	0.4759
quality	facet	0.474
quality	eq-5d-5	0.4725
quality	whoqol	0.4696
quality	dreise	0.463
quality	idated	0.4604
quality	werners	0.4553
complications	complication	0.5381
complications	solutions	0.5254
complications	intubation	0.4765
complications	cvcs	0.444
complications	septic	0.4184
complications	demographics	0.3902
complications	reconstructions	0.3854
complications	postoperative	0.3853
complications	kelvin	0.3803
complications	crbsi	0.3774
nipple	areola	0.7829
nipple	complex	0.679
nipple	areolar	0.651
nipple	skin	0.6267
nipple	nipple-	0.6241
nipple	sparing	0.6077
nipple	tattoo-	0.5703
nipple	forms	0.5659
nipple	spare	0.5431
nipple	erect	0.5379
tumor	centimeters	0.6266
tumor	underesti-	0.5601
tumor	centricity	0.5578
tumor	focality	0.5571
tumor	size	0.5462
tumor	margin(s	0.5364
tumor	artmoniene	0.532
tumor	resection	0.523
tumor	location	0.5159
tumor	resect	0.5048
size	/tumor	0.5967
size	location	0.5953
size	centimeters	0.5769
size	diameter	0.5703
size	small	0.5499
size	tumor	0.5462
size	tumour(s	0.5103
size	artmoniene	0.5086
size	centricity	0.5016
size	#NAME?	0.501
shape	harmonious	0.6037
shape	areolae	0.5481
shape	ptosis	0.5437
shape	appearance	0.5417
shape	projection	0.5403
shape	malpositione	0.5399
shape	mandrel	0.5394
shape	reconstruct	0.5309
shape	softness	0.5284
shape	capsulorrhaphy	0.5235
volume	displacement	0.5637
volume	subregion	0.5394
volume	inferolat-	0.5273
volume	replacement	0.507
volume	extramammary	0.4979
volume	vol-	0.494
volume	size	0.4927
volume	excise	0.4804
volume	broader	0.4794
volume	wilkinsboughey	0.4763
ptosis	pto-	0.5644
ptosis	correction	0.5563
ptosis	ptotic	0.5553
ptosis	areolae	0.5551
ptosis	areolapexy	0.5547
ptosis	tumor>1	0.5498
ptosis	shape	0.5437
ptosis	regnault	0.5298
ptosis	capsulorrhaphy	0.5175
ptosis	harmonious	0.5117

## Sheet: Test7
Input	Nearest_words	evaluation				Initial parameters
breast	cancer	0.719				min_count	window	vector_size	sg	hs	epochs	seed
breast	patient	0.6571				5	3	100	1	1	10	2021
breast	surgery	0.6343
breast	early	0.6264				Dataset rows:	454
breast	surgery'/exp	0.6145				Total words:	2274434	~2.2 Bilions
breast	quadrantectomy	0.6143
breast	woman	0.5957
breast	can-	0.5951				Metrics
breast	nonmetastatic	0.5874				File	metric	method	score
breast	treat	0.5852				WS353	similarity	pearson_correlation	0.33
cancer	can-	0.8433				WS353	similarity	spearman_correlation	0.32
cancer	breast	0.719				WS353	similarity	oov_ratio	51.71
cancer	early	0.699				SimLex999	similarity	pearson_correlation	0.2
cancer	engl	0.679				SimLex999	similarity	spearman_correlation	0.17
cancer	her2þ	0.6407				SimLex999	similarity	oov_ratio	52.25
cancer	mester	0.6273				UMNSRS449	similarity	pearson_correlation	0.61
cancer	treat	0.6257				UMNSRS449	similarity	spearman_correlation	0.62
cancer	bedwani	0.6252				UMNSRS449	similarity	oov_ratio	91.31
cancer	nonmetastatic	0.6238				questions-words	analogy	accuracy	0.09
cancer	1451–67	0.6158
quality	qual-	0.7043
quality	hrqol	0.6911
quality	life	0.6786
quality	qual	0.6431
quality	idated	0.6379
quality	cognition	0.6277
quality	instruments	0.6073
quality	patient-	0.5999
quality	measure	0.5974
quality	methodological	0.5964
complications	complication	0.7039
complications	solutions	0.6621
complications	infection	0.5972
complications	bleed	0.5849
complications	cvcs	0.574
complications	fistula	0.5694
complications	unplanned	0.5517
complications	complica-	0.5463
complications	dreaded	0.5354
complications	hematoma	0.5339
nipple	areola	0.8627
nipple	nipple-	0.8156
nipple	complex	0.8049
nipple	areolar	0.7675
nipple	skin	0.7189
nipple	nip-	0.7055
nipple	sparing	0.689
nipple	are-	0.6884
nipple	ts/100	0.6464
nipple	forms	0.6449
tumor	location	0.6712
tumor	size	0.6618
tumor	focality	0.6527
tumor	resect	0.6304
tumor	extent	0.6275
tumor	t1mi	0.6266
tumor	foci	0.6243
tumor	diam-	0.6218
tumor	diameter	0.6137
tumor	mediocranial	0.6104
size	location	0.769
size	diameter	0.7472
size	dimension	0.7049
size	extent	0.6884
size	small	0.686
size	distance	0.6682
size	tumor	0.6618
size	tumour(s	0.6336
size	ptotic	0.6285
size	t1mi	0.6126
shape	projection	0.7532
shape	contour	0.7435
shape	mound	0.7085
shape	reconstruct	0.7058
shape	symmetrical	0.6836
shape	ptosis	0.6835
shape	removable	0.6749
shape	symmetry	0.673
shape	softness	0.6706
shape	height	0.6665
volume	displacement	0.6837
volume	vol-	0.6721
volume	removable	0.6657
volume	conus	0.6485
volume	replacement	0.6369
volume	excise	0.6112
volume	displace-	0.5986
volume	tissue	0.5772
volume	shape	0.5748
volume	resect	0.5747
ptosis	correction	0.7251
ptosis	ptotic	0.7156
ptosis	pto-	0.7076
ptosis	asymmetry	0.7009
ptosis	desire	0.688
ptosis	shape	0.6835
ptosis	deformity	0.6814
ptosis	hypertrophy	0.6521
ptosis	sized	0.6514
ptosis	capsulorrhaphy	0.6492

## Sheet: Test8
Input	Nearest_words	evaluation				Initial parameters
breast	cancer	0.5826				min_count	window	vector_size	sg	hs	epochs	seed
breast	patient	0.5564				5	3	200	1	1	10	2021
breast	surgery'/exp	0.5244
breast	t2n0	0.5194				Dataset rows:	454
breast	surgery	0.5102				Total words:	2274434	~2.2 Bilions
breast	pmbr	0.4927
breast	woman	0.4833
breast	stage	0.4748				Metrics
breast	nonmetastatic	0.4679				File	metric	method	score
breast	gonza´lez	0.4672				WS353	similarity	pearson_correlation	0.29
cancer	can-	0.7669				WS353	similarity	spearman_correlation	0.27
cancer	breast	0.5826				WS353	similarity	oov_ratio	51.71
cancer	early	0.5606				SimLex999	similarity	pearson_correlation	0.19
cancer	1451–67	0.5573				SimLex999	similarity	spearman_correlation	0.18
cancer	carcinoma	0.5486				SimLex999	similarity	oov_ratio	52.25
cancer	her2þ	0.5481				UMNSRS449	similarity	pearson_correlation	0.62
cancer	mester	0.5441				UMNSRS449	similarity	spearman_correlation	0.66
cancer	engl	0.5331				UMNSRS449	similarity	oov_ratio	91.31
cancer	nejm	0.5279				questions-words	analogy	accuracy	0.1
cancer	nonmetastatic	0.519
quality	life	0.6077
quality	qual-	0.5688
quality	qual	0.5183
quality	cognition	0.5079
quality	idated	0.4988
quality	sneeuw	0.4879
quality	hrqol	0.4877
quality	satisfaction	0.4819
quality	expectancy	0.4745
quality	assurance	0.4681
complications	complication	0.5805
complications	solutions	0.5338
complications	cvcs	0.4877
complications	fistula	0.4591
complications	furey	0.4417
complications	neuro	0.4313
complications	infection	0.424
complications	dreaded	0.419
complications	ischemic	0.4187
complications	opt5	0.413
nipple	areola	0.7712
nipple	nipple-	0.7398
nipple	complex	0.6766
nipple	areolar	0.6614
nipple	skin	0.6244
nipple	sparing	0.5904
nipple	are-	0.5751
nipple	forms	0.5713
nipple	ts/100	0.5528
nipple	hypopigmentation	0.5387
tumor	focality	0.5689
tumor	mediocranial	0.5473
tumor	tumour(s	0.5401
tumor	lesion	0.5393
tumor	resect	0.5268
tumor	size	0.5236
tumor	irre-	0.519
tumor	extent	0.5145
tumor	resection	0.5121
tumor	location	0.512
size	diameter	0.6537
size	location	0.6363
size	small	0.5869
size	tumour(s	0.533
size	dimension	0.5286
size	tumor	0.5236
size	extent	0.5122
size	volume	0.5096
size	mor	0.5028
size	distance	0.5015
shape	projection	0.6221
shape	reconstruct	0.612
shape	contour	0.594
shape	appearance	0.5776
shape	shaped	0.5757
shape	mound	0.5671
shape	ptosis	0.5527
shape	symmetry	0.5424
shape	symmetrical	0.5382
shape	softness	0.5364
volume	vol-	0.588
volume	removable	0.578
volume	displacement	0.5579
volume	replacement	0.5197
volume	size	0.5096
volume	conus	0.5003
volume	epbve	0.4904
volume	tissue	0.4788
volume	speciman	0.4769
volume	technique	0.4729
ptosis	pto-	0.5998
ptosis	ptotic	0.5898
ptosis	correction	0.582
ptosis	asymmetry	0.5615
ptosis	desire	0.5577
ptosis	shape	0.5527
ptosis	sized	0.548
ptosis	pseudoptosis	0.5323
ptosis	regnault	0.5306
ptosis	capsulorrhaphy	0.5268

## Sheet: Test9
Input	Nearest_words	evaluation				Initial parameters
breast	cancer	0.5328				min_count	window	vector_size	sg	hs	epochs	seed
breast	patient	0.4944				5	3	300	1	1	10	2021
breast	surgery'/exp	0.4925
breast	t2n0	0.4666				Dataset rows:	454
breast	pmbr	0.4463				Total words:	2274434	~2.2 Bilions
breast	surgery	0.4407
breast	woman	0.439
breast	nonmetastatic	0.4283				Metrics
breast	defect	0.4266				File	metric	method	score
breast	matkowski	0.4244				WS353	similarity	pearson_correlation	0.29
cancer	can-	0.6778				WS353	similarity	spearman_correlation	0.29
cancer	breast	0.5328				WS353	similarity	oov_ratio	51.71
cancer	1451–67	0.5237				SimLex999	similarity	pearson_correlation	0.18
cancer	early	0.5062				SimLex999	similarity	spearman_correlation	0.17
cancer	her2þ	0.5044				SimLex999	similarity	oov_ratio	52.25
cancer	carcinoma	0.503				UMNSRS449	similarity	pearson_correlation	0.6
cancer	nonmetastatic	0.4875				UMNSRS449	similarity	spearman_correlation	0.66
cancer	mester	0.4839				UMNSRS449	similarity	oov_ratio	91.31
cancer	engl	0.4724				questions-words	analogy	accuracy	0.09
cancer	woman	0.4699
quality	life	0.56
quality	qual-	0.4987
quality	qual	0.4736
quality	cognition	0.4536
quality	idated	0.4504
quality	sneeuw	0.4429
quality	satisfaction	0.4309
quality	assurance	0.4263
quality	hrqol	0.4257
quality	facet	0.425
complications	complication	0.53
complications	solutions	0.488
complications	cvcs	0.4269
complications	neuro	0.3922
complications	fistula	0.3876
complications	opt5	0.3754
complications	crbsi	0.3681
complications	pneumonia	0.3655
complications	demographics	0.3608
complications	furey	0.3575
nipple	areola	0.7198
nipple	nipple-	0.6535
nipple	complex	0.6051
nipple	areolar	0.5948
nipple	sparing	0.5517
nipple	skin	0.5419
nipple	forms	0.5285
nipple	ts/100	0.5202
nipple	hypopigmentation	0.4995
nipple	olar	0.4924
tumor	focality	0.5033
tumor	mediocranial	0.499
tumor	tumour(s	0.4935
tumor	lesion	0.4892
tumor	irre-	0.4827
tumor	t1mi	0.4725
tumor	pleo-	0.4689
tumor	resection	0.465
tumor	size	0.4647
tumor	margin(s	0.459
size	diameter	0.5503
size	location	0.5272
size	tumour(s	0.492
size	small	0.4905
size	tumor	0.4647
size	dimension	0.4604
size	t1mi	0.4571
size	infraclinical	0.4549
size	mor	0.4504
size	volume	0.4416
shape	projection	0.5217
shape	reconstruct	0.5164
shape	shaped	0.5134
shape	appearance	0.5078
shape	contour	0.4951
shape	softness	0.4776
shape	flattening	0.4664
shape	conus	0.4631
shape	ptosis	0.4628
shape	contoured	0.4628
volume	vol-	0.52
volume	removable	0.4935
volume	displacement	0.4666
volume	epbve	0.4558
volume	replacement	0.4555
volume	conus	0.4555
volume	size	0.4416
volume	2018special	0.4331
volume	excise	0.4293
volume	conic	0.4174
ptosis	pto-	0.5625
ptosis	ptotic	0.5413
ptosis	asymmetry	0.4975
ptosis	correction	0.4869
ptosis	recentralization	0.4793
ptosis	desire	0.479
ptosis	regnault	0.4735
ptosis	pseudoptosis	0.4712
ptosis	shape	0.4628
ptosis	sized	0.461

## Sheet: Test10
Input	Nearest_words	evaluation				Initial parameters
breast	cancer	0.8245				min_count	window	vector_size	sg	hs	epochs	seed
breast	patient	0.7034				5	10	300	1	1	10	2021
breast	surgery	0.6717
breast	oncol	0.6039				Dataset rows:	454
breast	treatment	0.5946				Total words:	2274434	~2.2 Bilions
breast	result	0.5891
breast	woman	0.584
breast	therapy	0.5818				Metrics
breast	tumor	0.5805				File	metric	method	score
breast	early	0.5802				WS353	similarity	pearson_correlation	0.36
cancer	breast	0.8245				WS353	similarity	spearman_correlation	0.38
cancer	oncol	0.6889				WS353	similarity	oov_ratio	51.71
cancer	clin	0.6376				SimLex999	similarity	pearson_correlation	0.14
cancer	patient	0.6155				SimLex999	similarity	spearman_correlation	0.12
cancer	early	0.5993				SimLex999	similarity	oov_ratio	52.25
cancer	treatment	0.5837				UMNSRS449	similarity	pearson_correlation	0.62
cancer	can-	0.5649				UMNSRS449	similarity	spearman_correlation	0.64
cancer	therapy	0.5567				UMNSRS449	similarity	oov_ratio	91.31
cancer	woman	0.5525				questions-words	analogy	accuracy	0.17
cancer	chemotherapy	0.5357
quality	life	0.712
quality	qual-	0.5164
quality	satisfaction	0.5058
quality	assurance	0.4837
quality	care	0.4798
quality	sneeuw	0.4737
quality	outcome	0.4687
quality	psychosocial	0.4571
quality	idated	0.457
quality	proms	0.4334
complications	complication	0.4997
complications	solutions	0.488
complications	opt5	0.4403
complications	opt2	0.4238
complications	septic	0.4167
complications	infection	0.4161
complications	asa4	0.4067
complications	thromboembolic	0.3969
complications	bleeding	0.3838
complications	infections	0.3796
nipple	areola	0.8275
nipple	complex	0.7427
nipple	areolar	0.6975
nipple	skin	0.6846
nipple	sparing	0.636
nipple	reconstruction	0.6043
nipple	nip-	0.6029
nipple	spare	0.5948
nipple	mastectomy	0.5535
nipple	flap	0.5377
tumor	size	0.6448
tumor	breast	0.5805
tumor	patient	0.567
tumor	positive	0.5549
tumor	cancer	0.5285
tumor	margin	0.5256
tumor	large	0.524
tumor	treatment	0.5148
tumor	primary	0.5137
tumor	disease	0.5118
size	tumor	0.6448
size	small	0.624
size	location	0.5863
size	large	0.5758
size	diameter	0.5638
size	volume	0.5143
size	ptosis	0.5121
size	extent	0.4718
size	shape	0.4704
size	great	0.4698
shape	reconstruct	0.5541
shape	create	0.5384
shape	ptosis	0.5346
shape	projection	0.5342
shape	position	0.5323
shape	symmetry	0.5253
shape	contour	0.5229
shape	symmetrical	0.5136
shape	appearance	0.5108
shape	mound	0.5072
volume	displacement	0.6379
volume	replacement	0.5743
volume	tissue	0.5651
volume	technique	0.5531
volume	vol-	0.5334
volume	excise	0.5228
volume	small	0.5145
volume	size	0.5143
volume	defect	0.5069
volume	displace-	0.5065
ptosis	ptotic	0.5761
ptosis	pseudoptosis	0.5636
ptosis	mastopexy	0.5567
ptosis	correction	0.5559
ptosis	supraareolar	0.5552
ptosis	pto-	0.5538
ptosis	sized	0.543
ptosis	shape	0.5346
ptosis	sag	0.53
ptosis	inframammary	0.5285

[truncated: 7 more sheets: Test11, Test12, Test13, Test14, Test15, Test16, Test17]
