# Supplementary material for: Evaluation of word embedding models to extract and predict surgical data in breast cancer
Source: BMC Bioinformatics. 2022 Nov 16;22(Suppl 14):631. doi: 10.1186/s12859-022-05038-6 (PMC9667561; doi:10.1186/s12859-022-05038-6)
Supplement: Supplementary file 1 — Additional file 1. Results (word pairs) of hyper-parameters combinations. [file 12859_2022_5038_MOESM1_ESM.zip › New folder/questions-words.tsv]

: capital-common-countries
Athens Greece Baghdad Iraq
Athens Greece Bangkok Thailand
Athens Greece Beijing China
Athens Greece Berlin Germany
Athens Greece Bern Switzerland
Athens Greece Cairo Egypt
Athens Greece Canberra Australia
Athens Greece Hanoi Vietnam
Athens Greece Havana Cuba
Athens Greece Helsinki Finland
Athens Greece Islamabad Pakistan
Athens Greece Kabul Afghanistan
Athens Greece London England
Athens Greece Madrid Spain
Athens Greece Moscow Russia
Athens Greece Oslo Norway
Athens Greece Ottawa Canada
Athens Greece Paris France
Athens Greece Rome Italy
Athens Greece Stockholm Sweden
Athens Greece Tehran Iran
Athens Greece Tokyo Japan
Baghdad Iraq Bangkok Thailand
Baghdad Iraq Beijing China
Baghdad Iraq Berlin Germany
Baghdad Iraq Bern Switzerland
Baghdad Iraq Cairo Egypt
Baghdad Iraq Canberra Australia
Baghdad Iraq Hanoi Vietnam
Baghdad Iraq Havana Cuba
Baghdad Iraq Helsinki Finland
Baghdad Iraq Islamabad Pakistan
Baghdad Iraq Kabul Afghanistan
Baghdad Iraq London England
Baghdad Iraq Madrid Spain
Baghdad Iraq Moscow Russia
Baghdad Iraq Oslo Norway
Baghdad Iraq Ottawa Canada
Baghdad Iraq Paris France
Baghdad Iraq Rome Italy
Baghdad Iraq Stockholm Sweden
Baghdad Iraq Tehran Iran
Baghdad Iraq Tokyo Japan
Baghdad Iraq Athens Greece
Bangkok Thailand Beijing China
Bangkok Thailand Berlin Germany
Bangkok Thailand Bern Switzerland
Bangkok Thailand Cairo Egypt
Bangkok Thailand Canberra Australia
Bangkok Thailand Hanoi Vietnam
Bangkok Thailand Havana Cuba
Bangkok Thailand Helsinki Finland
Bangkok Thailand Islamabad Pakistan
Bangkok Thailand Kabul Afghanistan
Bangkok Thailand London England
Bangkok Thailand Madrid Spain
Bangkok Thailand Moscow Russia
Bangkok Thailand Oslo Norway
Bangkok Thailand Ottawa Canada
Bangkok Thailand Paris France
Bangkok Thailand Rome Italy
Bangkok Thailand Stockholm Sweden
Bangkok Thailand Tehran Iran
Bangkok Thailand Tokyo Japan
Bangkok Thailand Athens Greece
Bangkok Thailand Baghdad Iraq
Beijing China Berlin Germany
Beijing China Bern Switzerland
Beijing China Cairo Egypt
Beijing China Canberra Australia
Beijing China Hanoi Vietnam
Beijing China Havana Cuba
Beijing China Helsinki Finland
Beijing China Islamabad Pakistan
Beijing China Kabul Afghanistan
Beijing China London England
Beijing China Madrid Spain
Beijing China Moscow Russia
Beijing China Oslo Norway
Beijing China Ottawa Canada
Beijing China Paris France
Beijing China Rome Italy
Beijing China Stockholm Sweden
Beijing China Tehran Iran
Beijing China Tokyo Japan
Beijing China Athens Greece
Beijing China Baghdad Iraq
Beijing China Bangkok Thailand
Berlin Germany Bern Switzerland
Berlin Germany Cairo Egypt
Berlin Germany Canberra Australia
Berlin Germany Hanoi Vietnam
Berlin Germany Havana Cuba
Berlin Germany Helsinki Finland
Berlin Germany Islamabad Pakistan
Berlin Germany Kabul Afghanistan
Berlin Germany London England
Berlin Germany Madrid Spain
Berlin Germany Moscow Russia
Berlin Germany Oslo Norway
Berlin Germany Ottawa Canada
Berlin Germany Paris France
Berlin Germany Rome Italy
Berlin Germany Stockholm Sweden
Berlin Germany Tehran Iran
Berlin Germany Tokyo Japan
Berlin Germany Athens Greece
Berlin Germany Baghdad Iraq
Berlin Germany Bangkok Thailand
Berlin Germany Beijing China
Bern Switzerland Cairo Egypt
Bern Switzerland Canberra Australia
Bern Switzerland Hanoi Vietnam
Bern Switzerland Havana Cuba
Bern Switzerland Helsinki Finland
Bern Switzerland Islamabad Pakistan
Bern Switzerland Kabul Afghanistan
Bern Switzerland London England
Bern Switzerland Madrid Spain
Bern Switzerland Moscow Russia
Bern Switzerland Oslo Norway
Bern Switzerland Ottawa Canada
Bern Switzerland Paris France
Bern Switzerland Rome Italy
Bern Switzerland Stockholm Sweden
Bern Switzerland Tehran Iran
Bern Switzerland Tokyo Japan
Bern Switzerland Athens Greece
Bern Switzerland Baghdad Iraq
Bern Switzerland Bangkok Thailand
Bern Switzerland Beijing China
Bern Switzerland Berlin Germany
Cairo Egypt Canberra Australia
Cairo Egypt Hanoi Vietnam
Cairo Egypt Havana Cuba
Cairo Egypt Helsinki Finland
Cairo Egypt Islamabad Pakistan
Cairo Egypt Kabul Afghanistan
Cairo Egypt London England
Cairo Egypt Madrid Spain
Cairo Egypt Moscow Russia
Cairo Egypt Oslo Norway
Cairo Egypt Ottawa Canada
Cairo Egypt Paris France
Cairo Egypt Rome Italy
Cairo Egypt Stockholm Sweden
Cairo Egypt Tehran Iran
Cairo Egypt Tokyo Japan
Cairo Egypt Athens Greece
Cairo Egypt Baghdad Iraq
Cairo Egypt Bangkok Thailand
Cairo Egypt Beijing China
Cairo Egypt Berlin Germany
Cairo Egypt Bern Switzerland
Canberra Australia Hanoi Vietnam
Canberra Australia Havana Cuba
Canberra Australia Helsinki Finland
Canberra Australia Islamabad Pakistan
Canberra Australia Kabul Afghanistan
Canberra Australia London England
Canberra Australia Madrid Spain
Canberra Australia Moscow Russia
Canberra Australia Oslo Norway
Canberra Australia Ottawa Canada
Canberra Australia Paris France
Canberra Australia Rome Italy
Canberra Australia Stockholm Sweden
Canberra Australia Tehran Iran
Canberra Australia Tokyo Japan
Canberra Australia Athens Greece
Canberra Australia Baghdad Iraq
Canberra Australia Bangkok Thailand
Canberra Australia Beijing China
Canberra Australia Berlin Germany
Canberra Australia Bern Switzerland
Canberra Australia Cairo Egypt
Hanoi Vietnam Havana Cuba
Hanoi Vietnam Helsinki Finland
Hanoi Vietnam Islamabad Pakistan
Hanoi Vietnam Kabul Afghanistan
Hanoi Vietnam London England
Hanoi Vietnam Madrid Spain
Hanoi Vietnam Moscow Russia
Hanoi Vietnam Oslo Norway
Hanoi Vietnam Ottawa Canada
Hanoi Vietnam Paris France
Hanoi Vietnam Rome Italy
Hanoi Vietnam Stockholm Sweden
Hanoi Vietnam Tehran Iran
Hanoi Vietnam Tokyo Japan
Hanoi Vietnam Athens Greece
Hanoi Vietnam Baghdad Iraq
Hanoi Vietnam Bangkok Thailand
Hanoi Vietnam Beijing China
Hanoi Vietnam Berlin Germany
Hanoi Vietnam Bern Switzerland
Hanoi Vietnam Cairo Egypt
Hanoi Vietnam Canberra Australia
Havana Cuba Helsinki Finland
Havana Cuba Islamabad Pakistan
Havana Cuba Kabul Afghanistan
Havana Cuba London England
Havana Cuba Madrid Spain
Havana Cuba Moscow Russia
Havana Cuba Oslo Norway
Havana Cuba Ottawa Canada
Havana Cuba Paris France
Havana Cuba Rome Italy
Havana Cuba Stockholm Sweden
Havana Cuba Tehran Iran
Havana Cuba Tokyo Japan
Havana Cuba Athens Greece
Havana Cuba Baghdad Iraq
Havana Cuba Bangkok Thailand
Havana Cuba Beijing China
Havana Cuba Berlin Germany
Havana Cuba Bern Switzerland
Havana Cuba Cairo Egypt
Havana Cuba Canberra Australia
Havana Cuba Hanoi Vietnam
Helsinki Finland Islamabad Pakistan
Helsinki Finland Kabul Afghanistan
Helsinki Finland London England
Helsinki Finland Madrid Spain
Helsinki Finland Moscow Russia
Helsinki Finland Oslo Norway
Helsinki Finland Ottawa Canada
Helsinki Finland Paris France
Helsinki Finland Rome Italy
Helsinki Finland Stockholm Sweden
Helsinki Finland Tehran Iran
Helsinki Finland Tokyo Japan
Helsinki Finland Athens Greece
Helsinki Finland Baghdad Iraq
Helsinki Finland Bangkok Thailand
Helsinki Finland Beijing China
Helsinki Finland Berlin Germany
Helsinki Finland Bern Switzerland
Helsinki Finland Cairo Egypt
Helsinki Finland Canberra Australia
Helsinki Finland Hanoi Vietnam
Helsinki Finland Havana Cuba
Islamabad Pakistan Kabul Afghanistan
Islamabad Pakistan London England
Islamabad Pakistan Madrid Spain
Islamabad Pakistan Moscow Russia
Islamabad Pakistan Oslo Norway
Islamabad Pakistan Ottawa Canada
Islamabad Pakistan Paris France
Islamabad Pakistan Rome Italy
Islamabad Pakistan Stockholm Sweden
Islamabad Pakistan Tehran Iran
Islamabad Pakistan Tokyo Japan
Islamabad Pakistan Athens Greece
Islamabad Pakistan Baghdad Iraq
Islamabad Pakistan Bangkok Thailand
Islamabad Pakistan Beijing China
Islamabad Pakistan Berlin Germany
Islamabad Pakistan Bern Switzerland
Islamabad Pakistan Cairo Egypt
Islamabad Pakistan Canberra Australia
Islamabad Pakistan Hanoi Vietnam
Islamabad Pakistan Havana Cuba
Islamabad Pakistan Helsinki Finland
Kabul Afghanistan London England
Kabul Afghanistan Madrid Spain
Kabul Afghanistan Moscow Russia
Kabul Afghanistan Oslo Norway
Kabul Afghanistan Ottawa Canada
Kabul Afghanistan Paris France
Kabul Afghanistan Rome Italy
Kabul Afghanistan Stockholm Sweden
Kabul Afghanistan Tehran Iran
Kabul Afghanistan Tokyo Japan
Kabul Afghanistan Athens Greece
Kabul Afghanistan Baghdad Iraq
Kabul Afghanistan Bangkok Thailand
Kabul Afghanistan Beijing China
Kabul Afghanistan Berlin Germany
Kabul Afghanistan Bern Switzerland
Kabul Afghanistan Cairo Egypt
Kabul Afghanistan Canberra Australia
Kabul Afghanistan Hanoi Vietnam
Kabul Afghanistan Havana Cuba
Kabul Afghanistan Helsinki Finland
Kabul Afghanistan Islamabad Pakistan
London England Madrid Spain
London England Moscow Russia
London England Oslo Norway
London England Ottawa Canada
London England Paris France
London England Rome Italy
London England Stockholm Sweden
London England Tehran Iran
London England Tokyo Japan
London England Athens Greece
London England Baghdad Iraq
London England Bangkok Thailand
London England Beijing China
London England Berlin Germany
London England Bern Switzerland
London England Cairo Egypt
London England Canberra Australia
London England Hanoi Vietnam
London England Havana Cuba
London England Helsinki Finland
London England Islamabad Pakistan
London England Kabul Afghanistan
Madrid Spain Moscow Russia
Madrid Spain Oslo Norway
Madrid Spain Ottawa Canada
Madrid Spain Paris France
Madrid Spain Rome Italy
Madrid Spain Stockholm Sweden
Madrid Spain Tehran Iran
Madrid Spain Tokyo Japan
Madrid Spain Athens Greece
Madrid Spain Baghdad Iraq
Madrid Spain Bangkok Thailand
Madrid Spain Beijing China
Madrid Spain Berlin Germany
Madrid Spain Bern Switzerland
Madrid Spain Cairo Egypt
Madrid Spain Canberra Australia
Madrid Spain Hanoi Vietnam
Madrid Spain Havana Cuba
Madrid Spain Helsinki Finland
Madrid Spain Islamabad Pakistan
Madrid Spain Kabul Afghanistan
Madrid Spain London England
Moscow Russia Oslo Norway
Moscow Russia Ottawa Canada
Moscow Russia Paris France
Moscow Russia Rome Italy
Moscow Russia Stockholm Sweden
Moscow Russia Tehran Iran
Moscow Russia Tokyo Japan
Moscow Russia Athens Greece
Moscow Russia Baghdad Iraq
Moscow Russia Bangkok Thailand
Moscow Russia Beijing China
Moscow Russia Berlin Germany
Moscow Russia Bern Switzerland
Moscow Russia Cairo Egypt
Moscow Russia Canberra Australia
Moscow Russia Hanoi Vietnam
Moscow Russia Havana Cuba
Moscow Russia Helsinki Finland
Moscow Russia Islamabad Pakistan
Moscow Russia Kabul Afghanistan
Moscow Russia London England
Moscow Russia Madrid Spain
Oslo Norway Ottawa Canada
Oslo Norway Paris France
Oslo Norway Rome Italy
Oslo Norway Stockholm Sweden
Oslo Norway Tehran Iran
Oslo Norway Tokyo Japan
Oslo Norway Athens Greece
Oslo Norway Baghdad Iraq
Oslo Norway Bangkok Thailand
Oslo Norway Beijing China
Oslo Norway Berlin Germany
Oslo Norway Bern Switzerland
Oslo Norway Cairo Egypt
Oslo Norway Canberra Australia
Oslo Norway Hanoi Vietnam
Oslo Norway Havana Cuba
Oslo Norway Helsinki Finland
Oslo Norway Islamabad Pakistan
Oslo Norway Kabul Afghanistan
Oslo Norway London England
Oslo Norway Madrid Spain
Oslo Norway Moscow Russia
Ottawa Canada Paris France
Ottawa Canada Rome Italy
Ottawa Canada Stockholm Sweden
Ottawa Canada Tehran Iran
Ottawa Canada Tokyo Japan
Ottawa Canada Athens Greece
Ottawa Canada Baghdad Iraq
Ottawa Canada Bangkok Thailand
Ottawa Canada Beijing China
Ottawa Canada Berlin Germany
Ottawa Canada Bern Switzerland
Ottawa Canada Cairo Egypt
Ottawa Canada Canberra Australia
Ottawa Canada Hanoi Vietnam
Ottawa Canada Havana Cuba
Ottawa Canada Helsinki Finland
Ottawa Canada Islamabad Pakistan
Ottawa Canada Kabul Afghanistan
Ottawa Canada London England
Ottawa Canada Madrid Spain
Ottawa Canada Moscow Russia
Ottawa Canada Oslo Norway
Paris France Rome Italy
Paris France Stockholm Sweden
Paris France Tehran Iran
Paris France Tokyo Japan
Paris France Athens Greece
Paris France Baghdad Iraq
Paris France Bangkok Thailand
Paris France Beijing China
Paris France Berlin Germany
Paris France Bern Switzerland
Paris France Cairo Egypt
Paris France Canberra Australia
Paris France Hanoi Vietnam
Paris France Havana Cuba
Paris France Helsinki Finland
Paris France Islamabad Pakistan
Paris France Kabul Afghanistan
Paris France London England
Paris France Madrid Spain
Paris France Moscow Russia
Paris France Oslo Norway
Paris France Ottawa Canada
Rome Italy Stockholm Sweden
Rome Italy Tehran Iran
Rome Italy Tokyo Japan
Rome Italy Athens Greece
Rome Italy Baghdad Iraq
Rome Italy Bangkok Thailand
Rome Italy Beijing China
Rome Italy Berlin Germany
Rome Italy Bern Switzerland
Rome Italy Cairo Egypt
Rome Italy Canberra Australia
Rome Italy Hanoi Vietnam
Rome Italy Havana Cuba
Rome Italy Helsinki Finland
Rome Italy Islamabad Pakistan
Rome Italy Kabul Afghanistan
Rome Italy London England
Rome Italy Madrid Spain
Rome Italy Moscow Russia
Rome Italy Oslo Norway
Rome Italy Ottawa Canada
Rome Italy Paris France
Stockholm Sweden Tehran Iran
Stockholm Sweden Tokyo Japan
Stockholm Sweden Athens Greece
Stockholm Sweden Baghdad Iraq
Stockholm Sweden Bangkok Thailand
Stockholm Sweden Beijing China
Stockholm Sweden Berlin Germany
Stockholm Sweden Bern Switzerland
Stockholm Sweden Cairo Egypt
Stockholm Sweden Canberra Australia
Stockholm Sweden Hanoi Vietnam
Stockholm Sweden Havana Cuba
Stockholm Sweden Helsinki Finland
Stockholm Sweden Islamabad Pakistan
Stockholm Sweden Kabul Afghanistan
Stockholm Sweden London England
Stockholm Sweden Madrid Spain
Stockholm Sweden Moscow Russia
Stockholm Sweden Oslo Norway
Stockholm Sweden Ottawa Canada
Stockholm Sweden Paris France
Stockholm Sweden Rome Italy
Tehran Iran Tokyo Japan
Tehran Iran Athens Greece
Tehran Iran Baghdad Iraq
Tehran Iran Bangkok Thailand
Tehran Iran Beijing China
Tehran Iran Berlin Germany
Tehran Iran Bern Switzerland
Tehran Iran Cairo Egypt
Tehran Iran Canberra Australia
Tehran Iran Hanoi Vietnam
Tehran Iran Havana Cuba
Tehran Iran Helsinki Finland
Tehran Iran Islamabad Pakistan
Tehran Iran Kabul Afghanistan
Tehran Iran London England
Tehran Iran Madrid Spain
Tehran Iran Moscow Russia
Tehran Iran Oslo Norway
Tehran Iran Ottawa Canada
Tehran Iran Paris France
Tehran Iran Rome Italy
Tehran Iran Stockholm Sweden
Tokyo Japan Athens Greece
Tokyo Japan Baghdad Iraq
Tokyo Japan Bangkok Thailand
Tokyo Japan Beijing China
Tokyo Japan Berlin Germany
Tokyo Japan Bern Switzerland
Tokyo Japan Cairo Egypt
Tokyo Japan Canberra Australia
Tokyo Japan Hanoi Vietnam
Tokyo Japan Havana Cuba
Tokyo Japan Helsinki Finland
Tokyo Japan Islamabad Pakistan
Tokyo Japan Kabul Afghanistan
Tokyo Japan London England
Tokyo Japan Madrid Spain
Tokyo Japan Moscow Russia
Tokyo Japan Oslo Norway
Tokyo Japan Ottawa Canada
Tokyo Japan Paris France
Tokyo Japan Rome Italy
Tokyo Japan Stockholm Sweden
Tokyo Japan Tehran Iran
: capital-world
Abuja Nigeria Accra Ghana
Abuja Nigeria Algiers Algeria
Abuja Nigeria Amman Jordan
Abuja Nigeria Ankara Turkey
Abuja Nigeria Antananarivo Madagascar
Abuja Nigeria Apia Samoa
Abuja Nigeria Ashgabat Turkmenistan
Abuja Nigeria Asmara Eritrea
Abuja Nigeria Astana Kazakhstan
Abuja Nigeria Athens Greece
Abuja Nigeria Baghdad Iraq
Abuja Nigeria Baku Azerbaijan
Abuja Nigeria Bamako Mali
Abuja Nigeria Bangkok Thailand
Abuja Nigeria Banjul Gambia
Abuja Nigeria Beijing China
Abuja Nigeria Beirut Lebanon
Abuja Nigeria Belgrade Serbia
Abuja Nigeria Belmopan Belize
Abuja Nigeria Berlin Germany
Abuja Nigeria Bern Switzerland
Abuja Nigeria Bishkek Kyrgyzstan
Abuja Nigeria Bratislava Slovakia
Abuja Nigeria Brussels Belgium
Abuja Nigeria Bucharest Romania
Abuja Nigeria Budapest Hungary
Abuja Nigeria Bujumbura Burundi
Abuja Nigeria Cairo Egypt
Abuja Nigeria Canberra Australia
Abuja Nigeria Caracas Venezuela
Abuja Nigeria Chisinau Moldova
Abuja Nigeria Conakry Guinea
Abuja Nigeria Copenhagen Denmark
Abuja Nigeria Dakar Senegal
Abuja Nigeria Damascus Syria
Abuja Nigeria Dhaka Bangladesh
Abuja Nigeria Doha Qatar
Abuja Nigeria Dublin Ireland
Abuja Nigeria Dushanbe Tajikistan
Accra Ghana Algiers Algeria
Accra Ghana Amman Jordan
Accra Ghana Ankara Turkey
Accra Ghana Antananarivo Madagascar
Accra Ghana Apia Samoa
Accra Ghana Ashgabat Turkmenistan
Accra Ghana Asmara Eritrea
Accra Ghana Astana Kazakhstan
Accra Ghana Athens Greece
Accra Ghana Baghdad Iraq
Accra Ghana Baku Azerbaijan
Accra Ghana Bamako Mali
Accra Ghana Bangkok Thailand
Accra Ghana Banjul Gambia
Accra Ghana Beijing China
Accra Ghana Beirut Lebanon
Accra Ghana Belgrade Serbia
Accra Ghana Belmopan Belize
Accra Ghana Berlin Germany
Accra Ghana Bern Switzerland
Accra Ghana Bishkek Kyrgyzstan
Accra Ghana Bratislava Slovakia
Accra Ghana Brussels Belgium
Accra Ghana Bucharest Romania
Accra Ghana Budapest Hungary
Accra Ghana Bujumbura Burundi
Accra Ghana Cairo Egypt
Accra Ghana Canberra Australia
Accra Ghana Caracas Venezuela
Accra Ghana Chisinau Moldova
Accra Ghana Conakry Guinea
Accra Ghana Copenhagen Denmark
Accra Ghana Dakar Senegal
Accra Ghana Damascus Syria
Accra Ghana Dhaka Bangladesh
Accra Ghana Doha Qatar
Accra Ghana Dublin Ireland
Accra Ghana Dushanbe Tajikistan
Accra Ghana Funafuti Tuvalu
Algiers Algeria Amman Jordan
Algiers Algeria Ankara Turkey
Algiers Algeria Antananarivo Madagascar
Algiers Algeria Apia Samoa
Algiers Algeria Ashgabat Turkmenistan
Algiers Algeria Asmara Eritrea
Algiers Algeria Astana Kazakhstan
Algiers Algeria Athens Greece
Algiers Algeria Baghdad Iraq
Algiers Algeria Baku Azerbaijan
Algiers Algeria Bamako Mali
Algiers Algeria Bangkok Thailand
Algiers Algeria Banjul Gambia
Algiers Algeria Beijing China
Algiers Algeria Beirut Lebanon
Algiers Algeria Belgrade Serbia
Algiers Algeria Belmopan Belize
Algiers Algeria Berlin Germany
Algiers Algeria Bern Switzerland
Algiers Algeria Bishkek Kyrgyzstan
Algiers Algeria Bratislava Slovakia
Algiers Algeria Brussels Belgium
Algiers Algeria Bucharest Romania
Algiers Algeria Budapest Hungary
Algiers Algeria Bujumbura Burundi
Algiers Algeria Cairo Egypt
Algiers Algeria Canberra Australia
Algiers Algeria Caracas Venezuela
Algiers Algeria Chisinau Moldova
Algiers Algeria Conakry Guinea
Algiers Algeria Copenhagen Denmark
Algiers Algeria Dakar Senegal
Algiers Algeria Damascus Syria
Algiers Algeria Dhaka Bangladesh
Algiers Algeria Doha Qatar
Algiers Algeria Dublin Ireland
Algiers Algeria Dushanbe Tajikistan
Algiers Algeria Funafuti Tuvalu
Algiers Algeria Gaborone Botswana
Amman Jordan Ankara Turkey
Amman Jordan Antananarivo Madagascar
Amman Jordan Apia Samoa
Amman Jordan Ashgabat Turkmenistan
Amman Jordan Asmara Eritrea
Amman Jordan Astana Kazakhstan
Amman Jordan Athens Greece
Amman Jordan Baghdad Iraq
Amman Jordan Baku Azerbaijan
Amman Jordan Bamako Mali
Amman Jordan Bangkok Thailand
Amman Jordan Banjul Gambia
Amman Jordan Beijing China
Amman Jordan Beirut Lebanon
Amman Jordan Belgrade Serbia
Amman Jordan Belmopan Belize
Amman Jordan Berlin Germany
Amman Jordan Bern Switzerland
Amman Jordan Bishkek Kyrgyzstan
Amman Jordan Bratislava Slovakia
Amman Jordan Brussels Belgium
Amman Jordan Bucharest Romania
Amman Jordan Budapest Hungary
Amman Jordan Bujumbura Burundi
Amman Jordan Cairo Egypt
Amman Jordan Canberra Australia
Amman Jordan Caracas Venezuela
Amman Jordan Chisinau Moldova
Amman Jordan Conakry Guinea
Amman Jordan Copenhagen Denmark
Amman Jordan Dakar Senegal
Amman Jordan Damascus Syria
Amman Jordan Dhaka Bangladesh
Amman Jordan Doha Qatar
Amman Jordan Dublin Ireland
Amman Jordan Dushanbe Tajikistan
Amman Jordan Funafuti Tuvalu
Amman Jordan Gaborone Botswana
Amman Jordan Georgetown Guyana
Ankara Turkey Antananarivo Madagascar
Ankara Turkey Apia Samoa
Ankara Turkey Ashgabat Turkmenistan
Ankara Turkey Asmara Eritrea
Ankara Turkey Astana Kazakhstan
Ankara Turkey Athens Greece
Ankara Turkey Baghdad Iraq
Ankara Turkey Baku Azerbaijan
Ankara Turkey Bamako Mali
Ankara Turkey Bangkok Thailand
Ankara Turkey Banjul Gambia
Ankara Turkey Beijing China
Ankara Turkey Beirut Lebanon
Ankara Turkey Belgrade Serbia
Ankara Turkey Belmopan Belize
Ankara Turkey Berlin Germany
Ankara Turkey Bern Switzerland
Ankara Turkey Bishkek Kyrgyzstan
Ankara Turkey Bratislava Slovakia
Ankara Turkey Brussels Belgium
Ankara Turkey Bucharest Romania
Ankara Turkey Budapest Hungary
Ankara Turkey Bujumbura Burundi
Ankara Turkey Cairo Egypt
Ankara Turkey Canberra Australia
Ankara Turkey Caracas Venezuela
Ankara Turkey Chisinau Moldova
Ankara Turkey Conakry Guinea
Ankara Turkey Copenhagen Denmark
Ankara Turkey Dakar Senegal
Ankara Turkey Damascus Syria
Ankara Turkey Dhaka Bangladesh
Ankara Turkey Doha Qatar
Ankara Turkey Dublin Ireland
Ankara Turkey Dushanbe Tajikistan
Ankara Turkey Funafuti Tuvalu
Ankara Turkey Gaborone Botswana
Ankara Turkey Georgetown Guyana
Ankara Turkey Hanoi Vietnam
Antananarivo Madagascar Apia Samoa
Antananarivo Madagascar Ashgabat Turkmenistan
Antananarivo Madagascar Asmara Eritrea
Antananarivo Madagascar Astana Kazakhstan
Antananarivo Madagascar Athens Greece
Antananarivo Madagascar Baghdad Iraq
Antananarivo Madagascar Baku Azerbaijan
Antananarivo Madagascar Bamako Mali
Antananarivo Madagascar Bangkok Thailand
Antananarivo Madagascar Banjul Gambia
Antananarivo Madagascar Beijing China
Antananarivo Madagascar Beirut Lebanon
Antananarivo Madagascar Belgrade Serbia
Antananarivo Madagascar Belmopan Belize
Antananarivo Madagascar Berlin Germany
Antananarivo Madagascar Bern Switzerland
Antananarivo Madagascar Bishkek Kyrgyzstan
Antananarivo Madagascar Bratislava Slovakia
Antananarivo Madagascar Brussels Belgium
Antananarivo Madagascar Bucharest Romania
Antananarivo Madagascar Budapest Hungary
Antananarivo Madagascar Bujumbura Burundi
Antananarivo Madagascar Cairo Egypt
Antananarivo Madagascar Canberra Australia
Antananarivo Madagascar Caracas Venezuela
Antananarivo Madagascar Chisinau Moldova
Antananarivo Madagascar Conakry Guinea
Antananarivo Madagascar Copenhagen Denmark
Antananarivo Madagascar Dakar Senegal
Antananarivo Madagascar Damascus Syria
Antananarivo Madagascar Dhaka Bangladesh
Antananarivo Madagascar Doha Qatar
Antananarivo Madagascar Dublin Ireland
Antananarivo Madagascar Dushanbe Tajikistan
Antananarivo Madagascar Funafuti Tuvalu
Antananarivo Madagascar Gaborone Botswana
Antananarivo Madagascar Georgetown Guyana
Antananarivo Madagascar Hanoi Vietnam
Antananarivo Madagascar Harare Zimbabwe
Apia Samoa Ashgabat Turkmenistan
Apia Samoa Asmara Eritrea
Apia Samoa Astana Kazakhstan
Apia Samoa Athens Greece
Apia Samoa Baghdad Iraq
Apia Samoa Baku Azerbaijan
Apia Samoa Bamako Mali
Apia Samoa Bangkok Thailand
Apia Samoa Banjul Gambia
Apia Samoa Beijing China
Apia Samoa Beirut Lebanon
Apia Samoa Belgrade Serbia
Apia Samoa Belmopan Belize
Apia Samoa Berlin Germany
Apia Samoa Bern Switzerland
Apia Samoa Bishkek Kyrgyzstan
Apia Samoa Bratislava Slovakia
Apia Samoa Brussels Belgium
Apia Samoa Bucharest Romania
Apia Samoa Budapest Hungary
Apia Samoa Bujumbura Burundi
Apia Samoa Cairo Egypt
Apia Samoa Canberra Australia
Apia Samoa Caracas Venezuela
Apia Samoa Chisinau Moldova
Apia Samoa Conakry Guinea
Apia Samoa Copenhagen Denmark
Apia Samoa Dakar Senegal
Apia Samoa Damascus Syria
Apia Samoa Dhaka Bangladesh
Apia Samoa Doha Qatar
Apia Samoa Dublin Ireland
Apia Samoa Dushanbe Tajikistan
Apia Samoa Funafuti Tuvalu
Apia Samoa Gaborone Botswana
Apia Samoa Georgetown Guyana
Apia Samoa Hanoi Vietnam
Apia Samoa Harare Zimbabwe
Apia Samoa Havana Cuba
Ashgabat Turkmenistan Asmara Eritrea
Ashgabat Turkmenistan Astana Kazakhstan
Ashgabat Turkmenistan Athens Greece
Ashgabat Turkmenistan Baghdad Iraq
Ashgabat Turkmenistan Baku Azerbaijan
Ashgabat Turkmenistan Bamako Mali
Ashgabat Turkmenistan Bangkok Thailand
Ashgabat Turkmenistan Banjul Gambia
Ashgabat Turkmenistan Beijing China
Ashgabat Turkmenistan Beirut Lebanon
Ashgabat Turkmenistan Belgrade Serbia
Ashgabat Turkmenistan Belmopan Belize
Ashgabat Turkmenistan Berlin Germany
Ashgabat Turkmenistan Bern Switzerland
Ashgabat Turkmenistan Bishkek Kyrgyzstan
Ashgabat Turkmenistan Bratislava Slovakia
Ashgabat Turkmenistan Brussels Belgium
Ashgabat Turkmenistan Bucharest Romania
Ashgabat Turkmenistan Budapest Hungary
Ashgabat Turkmenistan Bujumbura Burundi
Ashgabat Turkmenistan Cairo Egypt
Ashgabat Turkmenistan Canberra Australia
Ashgabat Turkmenistan Caracas Venezuela
Ashgabat Turkmenistan Chisinau Moldova
Ashgabat Turkmenistan Conakry Guinea
Ashgabat Turkmenistan Copenhagen Denmark
Ashgabat Turkmenistan Dakar Senegal
Ashgabat Turkmenistan Damascus Syria
Ashgabat Turkmenistan Dhaka Bangladesh
Ashgabat Turkmenistan Doha Qatar
Ashgabat Turkmenistan Dublin Ireland
Ashgabat Turkmenistan Dushanbe Tajikistan
Ashgabat Turkmenistan Funafuti Tuvalu
Ashgabat Turkmenistan Gaborone Botswana
Ashgabat Turkmenistan Georgetown Guyana
Ashgabat Turkmenistan Hanoi Vietnam
Ashgabat Turkmenistan Harare Zimbabwe
Ashgabat Turkmenistan Havana Cuba
Ashgabat Turkmenistan Helsinki Finland
Asmara Eritrea Astana Kazakhstan
Asmara Eritrea Athens Greece
Asmara Eritrea Baghdad Iraq
Asmara Eritrea Baku Azerbaijan
Asmara Eritrea Bamako Mali
Asmara Eritrea Bangkok Thailand
Asmara Eritrea Banjul Gambia
Asmara Eritrea Beijing China
Asmara Eritrea Beirut Lebanon
Asmara Eritrea Belgrade Serbia
Asmara Eritrea Belmopan Belize
Asmara Eritrea Berlin Germany
Asmara Eritrea Bern Switzerland
Asmara Eritrea Bishkek Kyrgyzstan
Asmara Eritrea Bratislava Slovakia
Asmara Eritrea Brussels Belgium
Asmara Eritrea Bucharest Romania
Asmara Eritrea Budapest Hungary
Asmara Eritrea Bujumbura Burundi
Asmara Eritrea Cairo Egypt
Asmara Eritrea Canberra Australia
Asmara Eritrea Caracas Venezuela
Asmara Eritrea Chisinau Moldova
Asmara Eritrea Conakry Guinea
Asmara Eritrea Copenhagen Denmark
Asmara Eritrea Dakar Senegal
Asmara Eritrea Damascus Syria
Asmara Eritrea Dhaka Bangladesh
Asmara Eritrea Doha Qatar
Asmara Eritrea Dublin Ireland
Asmara Eritrea Dushanbe Tajikistan
Asmara Eritrea Funafuti Tuvalu
Asmara Eritrea Gaborone Botswana
Asmara Eritrea Georgetown Guyana
Asmara Eritrea Hanoi Vietnam
Asmara Eritrea Harare Zimbabwe
Asmara Eritrea Havana Cuba
Asmara Eritrea Helsinki Finland
Asmara Eritrea Islamabad Pakistan
Astana Kazakhstan Athens Greece
Astana Kazakhstan Baghdad Iraq
Astana Kazakhstan Baku Azerbaijan
Astana Kazakhstan Bamako Mali
Astana Kazakhstan Bangkok Thailand
Astana Kazakhstan Banjul Gambia
Astana Kazakhstan Beijing China
Astana Kazakhstan Beirut Lebanon
Astana Kazakhstan Belgrade Serbia
Astana Kazakhstan Belmopan Belize
Astana Kazakhstan Berlin Germany
Astana Kazakhstan Bern Switzerland
Astana Kazakhstan Bishkek Kyrgyzstan
Astana Kazakhstan Bratislava Slovakia
Astana Kazakhstan Brussels Belgium
Astana Kazakhstan Bucharest Romania
Astana Kazakhstan Budapest Hungary
Astana Kazakhstan Bujumbura Burundi
Astana Kazakhstan Cairo Egypt
Astana Kazakhstan Canberra Australia
Astana Kazakhstan Caracas Venezuela
Astana Kazakhstan Chisinau Moldova
Astana Kazakhstan Conakry Guinea
Astana Kazakhstan Copenhagen Denmark
Astana Kazakhstan Dakar Senegal
Astana Kazakhstan Damascus Syria
Astana Kazakhstan Dhaka Bangladesh
Astana Kazakhstan Doha Qatar
Astana Kazakhstan Dublin Ireland
Astana Kazakhstan Dushanbe Tajikistan
Astana Kazakhstan Funafuti Tuvalu
Astana Kazakhstan Gaborone Botswana
Astana Kazakhstan Georgetown Guyana
Astana Kazakhstan Hanoi Vietnam
Astana Kazakhstan Harare Zimbabwe
Astana Kazakhstan Havana Cuba
Astana Kazakhstan Helsinki Finland
Astana Kazakhstan Islamabad Pakistan
Astana Kazakhstan Jakarta Indonesia
Athens Greece Baghdad Iraq
Athens Greece Baku Azerbaijan
Athens Greece Bamako Mali
Athens Greece Bangkok Thailand
Athens Greece Banjul Gambia
Athens Greece Beijing China
Athens Greece Beirut Lebanon
Athens Greece Belgrade Serbia
Athens Greece Belmopan Belize
Athens Greece Berlin Germany
Athens Greece Bern Switzerland
Athens Greece Bishkek Kyrgyzstan
Athens Greece Bratislava Slovakia
Athens Greece Brussels Belgium
Athens Greece Bucharest Romania
Athens Greece Budapest Hungary
Athens Greece Bujumbura Burundi
Athens Greece Cairo Egypt
Athens Greece Canberra Australia
Athens Greece Caracas Venezuela
Athens Greece Chisinau Moldova
Athens Greece Conakry Guinea
Athens Greece Copenhagen Denmark
Athens Greece Dakar Senegal
Athens Greece Damascus Syria
Athens Greece Dhaka Bangladesh
Athens Greece Doha Qatar
Athens Greece Dublin Ireland
Athens Greece Dushanbe Tajikistan
Athens Greece Funafuti Tuvalu
Athens Greece Gaborone Botswana
Athens Greece Georgetown Guyana
Athens Greece Hanoi Vietnam
Athens Greece Harare Zimbabwe
Athens Greece Havana Cuba
Athens Greece Helsinki Finland
Athens Greece Islamabad Pakistan
Athens Greece Jakarta Indonesia
Athens Greece Kabul Afghanistan
Baghdad Iraq Baku Azerbaijan
Baghdad Iraq Bamako Mali
Baghdad Iraq Bangkok Thailand
Baghdad Iraq Banjul Gambia
Baghdad Iraq Beijing China
Baghdad Iraq Beirut Lebanon
Baghdad Iraq Belgrade Serbia
Baghdad Iraq Belmopan Belize
Baghdad Iraq Berlin Germany
Baghdad Iraq Bern Switzerland
Baghdad Iraq Bishkek Kyrgyzstan
Baghdad Iraq Bratislava Slovakia
Baghdad Iraq Brussels Belgium
Baghdad Iraq Bucharest Romania
Baghdad Iraq Budapest Hungary
Baghdad Iraq Bujumbura Burundi
Baghdad Iraq Cairo Egypt
Baghdad Iraq Canberra Australia
Baghdad Iraq Caracas Venezuela
Baghdad Iraq Chisinau Moldova
Baghdad Iraq Conakry Guinea
Baghdad Iraq Copenhagen Denmark
Baghdad Iraq Dakar Senegal
Baghdad Iraq Damascus Syria
Baghdad Iraq Dhaka Bangladesh
Baghdad Iraq Doha Qatar
Baghdad Iraq Dublin Ireland
Baghdad Iraq Dushanbe Tajikistan
Baghdad Iraq Funafuti Tuvalu
Baghdad Iraq Gaborone Botswana
Baghdad Iraq Georgetown Guyana
Baghdad Iraq Hanoi Vietnam
Baghdad Iraq Harare Zimbabwe
Baghdad Iraq Havana Cuba
Baghdad Iraq Helsinki Finland
Baghdad Iraq Islamabad Pakistan
Baghdad Iraq Jakarta Indonesia
Baghdad Iraq Kabul Afghanistan
Baghdad Iraq Kampala Uganda
Baku Azerbaijan Bamako Mali
Baku Azerbaijan Bangkok Thailand
Baku Azerbaijan Banjul Gambia
Baku Azerbaijan Beijing China
Baku Azerbaijan Beirut Lebanon
Baku Azerbaijan Belgrade Serbia
Baku Azerbaijan Belmopan Belize
Baku Azerbaijan Berlin Germany
Baku Azerbaijan Bern Switzerland
Baku Azerbaijan Bishkek Kyrgyzstan
Baku Azerbaijan Bratislava Slovakia
Baku Azerbaijan Brussels Belgium
Baku Azerbaijan Bucharest Romania
Baku Azerbaijan Budapest Hungary
Baku Azerbaijan Bujumbura Burundi
Baku Azerbaijan Cairo Egypt
Baku Azerbaijan Canberra Australia
Baku Azerbaijan Caracas Venezuela
Baku Azerbaijan Chisinau Moldova
Baku Azerbaijan Conakry Guinea
Baku Azerbaijan Copenhagen Denmark
Baku Azerbaijan Dakar Senegal
Baku Azerbaijan Damascus Syria
Baku Azerbaijan Dhaka Bangladesh
Baku Azerbaijan Doha Qatar
Baku Azerbaijan Dublin Ireland
Baku Azerbaijan Dushanbe Tajikistan
Baku Azerbaijan Funafuti Tuvalu
Baku Azerbaijan Gaborone Botswana
Baku Azerbaijan Georgetown Guyana
Baku Azerbaijan Hanoi Vietnam
Baku Azerbaijan Harare Zimbabwe
Baku Azerbaijan Havana Cuba
Baku Azerbaijan Helsinki Finland
Baku Azerbaijan Islamabad Pakistan
Baku Azerbaijan Jakarta Indonesia
Baku Azerbaijan Kabul Afghanistan
Baku Azerbaijan Kampala Uganda
Baku Azerbaijan Kathmandu Nepal
Bamako Mali Bangkok Thailand
Bamako Mali Banjul Gambia
Bamako Mali Beijing China
Bamako Mali Beirut Lebanon
Bamako Mali Belgrade Serbia
Bamako Mali Belmopan Belize
Bamako Mali Berlin Germany
Bamako Mali Bern Switzerland
Bamako Mali Bishkek Kyrgyzstan
Bamako Mali Bratislava Slovakia
Bamako Mali Brussels Belgium
Bamako Mali Bucharest Romania
Bamako Mali Budapest Hungary
Bamako Mali Bujumbura Burundi
Bamako Mali Cairo Egypt
Bamako Mali Canberra Australia
Bamako Mali Caracas Venezuela
Bamako Mali Chisinau Moldova
Bamako Mali Conakry Guinea
Bamako Mali Copenhagen Denmark
Bamako Mali Dakar Senegal
Bamako Mali Damascus Syria
Bamako Mali Dhaka Bangladesh
Bamako Mali Doha Qatar
Bamako Mali Dublin Ireland
Bamako Mali Dushanbe Tajikistan
Bamako Mali Funafuti Tuvalu
Bamako Mali Gaborone Botswana
Bamako Mali Georgetown Guyana
Bamako Mali Hanoi Vietnam
Bamako Mali Harare Zimbabwe
Bamako Mali Havana Cuba
Bamako Mali Helsinki Finland
Bamako Mali Islamabad Pakistan
Bamako Mali Jakarta Indonesia
Bamako Mali Kabul Afghanistan
Bamako Mali Kampala Uganda
Bamako Mali Kathmandu Nepal
Bamako Mali Khartoum Sudan
Bangkok Thailand Banjul Gambia
Bangkok Thailand Beijing China
Bangkok Thailand Beirut Lebanon
Bangkok Thailand Belgrade Serbia
Bangkok Thailand Belmopan Belize
Bangkok Thailand Berlin Germany
Bangkok Thailand Bern Switzerland
Bangkok Thailand Bishkek Kyrgyzstan
Bangkok Thailand Bratislava Slovakia
Bangkok Thailand Brussels Belgium
Bangkok Thailand Bucharest Romania
Bangkok Thailand Budapest Hungary
Bangkok Thailand Bujumbura Burundi
Bangkok Thailand Cairo Egypt
Bangkok Thailand Canberra Australia
Bangkok Thailand Caracas Venezuela
Bangkok Thailand Chisinau Moldova
Bangkok Thailand Conakry Guinea
Bangkok Thailand Copenhagen Denmark
Bangkok Thailand Dakar Senegal
Bangkok Thailand Damascus Syria
Bangkok Thailand Dhaka Bangladesh
Bangkok Thailand Doha Qatar
Bangkok Thailand Dublin Ireland
Bangkok Thailand Dushanbe Tajikistan
Bangkok Thailand Funafuti Tuvalu
Bangkok Thailand Gaborone Botswana
Bangkok Thailand Georgetown Guyana
Bangkok Thailand Hanoi Vietnam
Bangkok Thailand Harare Zimbabwe
Bangkok Thailand Havana Cuba
Bangkok Thailand Helsinki Finland
Bangkok Thailand Islamabad Pakistan
Bangkok Thailand Jakarta Indonesia
Bangkok Thailand Kabul Afghanistan
Bangkok Thailand Kampala Uganda
Bangkok Thailand Kathmandu Nepal
Bangkok Thailand Khartoum Sudan
Bangkok Thailand Kiev Ukraine
Banjul Gambia Beijing China
Banjul Gambia Beirut Lebanon
Banjul Gambia Belgrade Serbia
Banjul Gambia Belmopan Belize
Banjul Gambia Berlin Germany
Banjul Gambia Bern Switzerland
Banjul Gambia Bishkek Kyrgyzstan
Banjul Gambia Bratislava Slovakia
Banjul Gambia Brussels Belgium
Banjul Gambia Bucharest Romania
Banjul Gambia Budapest Hungary
Banjul Gambia Bujumbura Burundi
Banjul Gambia Cairo Egypt
Banjul Gambia Canberra Australia
Banjul Gambia Caracas Venezuela
Banjul Gambia Chisinau Moldova
Banjul Gambia Conakry Guinea
Banjul Gambia Copenhagen Denmark
Banjul Gambia Dakar Senegal
Banjul Gambia Damascus Syria
Banjul Gambia Dhaka Bangladesh
Banjul Gambia Doha Qatar
Banjul Gambia Dublin Ireland
Banjul Gambia Dushanbe Tajikistan
Banjul Gambia Funafuti Tuvalu
Banjul Gambia Gaborone Botswana
Banjul Gambia Georgetown Guyana
Banjul Gambia Hanoi Vietnam
Banjul Gambia Harare Zimbabwe
Banjul Gambia Havana Cuba
Banjul Gambia Helsinki Finland
Banjul Gambia Islamabad Pakistan
Banjul Gambia Jakarta Indonesia
Banjul Gambia Kabul Afghanistan
Banjul Gambia Kampala Uganda
Banjul Gambia Kathmandu Nepal
Banjul Gambia Khartoum Sudan
Banjul Gambia Kiev Ukraine
Banjul Gambia Kigali Rwanda
Beijing China Beirut Lebanon
Beijing China Belgrade Serbia
Beijing China Belmopan Belize
Beijing China Berlin Germany
Beijing China Bern Switzerland
Beijing China Bishkek Kyrgyzstan
Beijing China Bratislava Slovakia
Beijing China Brussels Belgium
Beijing China Bucharest Romania
Beijing China Budapest Hungary
Beijing China Bujumbura Burundi
Beijing China Cairo Egypt
Beijing China Canberra Australia
Beijing China Caracas Venezuela
Beijing China Chisinau Moldova
Beijing China Conakry Guinea
Beijing China Copenhagen Denmark
Beijing China Dakar Senegal
Beijing China Damascus Syria
Beijing China Dhaka Bangladesh
Beijing China Doha Qatar
Beijing China Dublin Ireland
Beijing China Dushanbe Tajikistan
Beijing China Funafuti Tuvalu
Beijing China Gaborone Botswana
Beijing China Georgetown Guyana
Beijing China Hanoi Vietnam
Beijing China Harare Zimbabwe
Beijing China Havana Cuba
Beijing China Helsinki Finland
Beijing China Islamabad Pakistan
Beijing China Jakarta Indonesia
Beijing China Kabul Afghanistan
Beijing China Kampala Uganda
Beijing China Kathmandu Nepal
Beijing China Khartoum Sudan
Beijing China Kiev Ukraine
Beijing China Kigali Rwanda
Beijing China Kingston Jamaica
Beirut Lebanon Belgrade Serbia
Beirut Lebanon Belmopan Belize
Beirut Lebanon Berlin Germany
Beirut Lebanon Bern Switzerland
Beirut Lebanon Bishkek Kyrgyzstan
Beirut Lebanon Bratislava Slovakia
Beirut Lebanon Brussels Belgium
Beirut Lebanon Bucharest Romania
Beirut Lebanon Budapest Hungary
Beirut Lebanon Bujumbura Burundi
Beirut Lebanon Cairo Egypt
Beirut Lebanon Canberra Australia
Beirut Lebanon Caracas Venezuela
Beirut Lebanon Chisinau Moldova
Beirut Lebanon Conakry Guinea
Beirut Lebanon Copenhagen Denmark
Beirut Lebanon Dakar Senegal
Beirut Lebanon Damascus Syria
Beirut Lebanon Dhaka Bangladesh
Beirut Lebanon Doha Qatar
Beirut Lebanon Dublin Ireland
Beirut Lebanon Dushanbe Tajikistan
Beirut Lebanon Funafuti Tuvalu
Beirut Lebanon Gaborone Botswana
Beirut Lebanon Georgetown Guyana
Beirut Lebanon Hanoi Vietnam
Beirut Lebanon Harare Zimbabwe
Beirut Lebanon Havana Cuba
Beirut Lebanon Helsinki Finland
Beirut Lebanon Islamabad Pakistan
Beirut Lebanon Jakarta Indonesia
Beirut Lebanon Kabul Afghanistan
Beirut Lebanon Kampala Uganda
Beirut Lebanon Kathmandu Nepal
Beirut Lebanon Khartoum Sudan
Beirut Lebanon Kiev Ukraine
Beirut Lebanon Kigali Rwanda
Beirut Lebanon Kingston Jamaica
Beirut Lebanon Libreville Gabon
Belgrade Serbia Belmopan Belize
Belgrade Serbia Berlin Germany
Belgrade Serbia Bern Switzerland
Belgrade Serbia Bishkek Kyrgyzstan
Belgrade Serbia Bratislava Slovakia
Belgrade Serbia Brussels Belgium
Belgrade Serbia Bucharest Romania
Belgrade Serbia Budapest Hungary
Belgrade Serbia Bujumbura Burundi
Belgrade Serbia Cairo Egypt
Belgrade Serbia Canberra Australia
Belgrade Serbia Caracas Venezuela
Belgrade Serbia Chisinau Moldova
Belgrade Serbia Conakry Guinea
Belgrade Serbia Copenhagen Denmark
Belgrade Serbia Dakar Senegal
Belgrade Serbia Damascus Syria
Belgrade Serbia Dhaka Bangladesh
Belgrade Serbia Doha Qatar
Belgrade Serbia Dublin Ireland
Belgrade Serbia Dushanbe Tajikistan
Belgrade Serbia Funafuti Tuvalu
Belgrade Serbia Gaborone Botswana
Belgrade Serbia Georgetown Guyana
Belgrade Serbia Hanoi Vietnam
Belgrade Serbia Harare Zimbabwe
Belgrade Serbia Havana Cuba
Belgrade Serbia Helsinki Finland
Belgrade Serbia Islamabad Pakistan
Belgrade Serbia Jakarta Indonesia
Belgrade Serbia Kabul Afghanistan
Belgrade Serbia Kampala Uganda
Belgrade Serbia Kathmandu Nepal
Belgrade Serbia Khartoum Sudan
Belgrade Serbia Kiev Ukraine
Belgrade Serbia Kigali Rwanda
Belgrade Serbia Kingston Jamaica
Belgrade Serbia Libreville Gabon
Belgrade Serbia Lilongwe Malawi
Belmopan Belize Berlin Germany
Belmopan Belize Bern Switzerland
Belmopan Belize Bishkek Kyrgyzstan
Belmopan Belize Bratislava Slovakia
Belmopan Belize Brussels Belgium
Belmopan Belize Bucharest Romania
Belmopan Belize Budapest Hungary
Belmopan Belize Bujumbura Burundi
Belmopan Belize Cairo Egypt
Belmopan Belize Canberra Australia
Belmopan Belize Caracas Venezuela
Belmopan Belize Chisinau Moldova
Belmopan Belize Conakry Guinea
Belmopan Belize Copenhagen Denmark
Belmopan Belize Dakar Senegal
Belmopan Belize Damascus Syria
Belmopan Belize Dhaka Bangladesh
Belmopan Belize Doha Qatar
Belmopan Belize Dublin Ireland
Belmopan Belize Dushanbe Tajikistan
Belmopan Belize Funafuti Tuvalu
Belmopan Belize Gaborone Botswana
Belmopan Belize Georgetown Guyana
Belmopan Belize Hanoi Vietnam
Belmopan Belize Harare Zimbabwe
Belmopan Belize Havana Cuba
Belmopan Belize Helsinki Finland
Belmopan Belize Islamabad Pakistan
Belmopan Belize Jakarta Indonesia
Belmopan Belize Kabul Afghanistan
Belmopan Belize Kampala Uganda
Belmopan Belize Kathmandu Nepal
Belmopan Belize Khartoum Sudan
Belmopan Belize Kiev Ukraine
Belmopan Belize Kigali Rwanda
Belmopan Belize Kingston Jamaica
Belmopan Belize Libreville Gabon
Belmopan Belize Lilongwe Malawi
Belmopan Belize Lima Peru
Berlin Germany Bern Switzerland
Berlin Germany Bishkek Kyrgyzstan
Berlin Germany Bratislava Slovakia
Berlin Germany Brussels Belgium
Berlin Germany Bucharest Romania
Berlin Germany Budapest Hungary
Berlin Germany Bujumbura Burundi
Berlin Germany Cairo Egypt
Berlin Germany Canberra Australia
Berlin Germany Caracas Venezuela
Berlin Germany Chisinau Moldova
Berlin Germany Conakry Guinea
Berlin Germany Copenhagen Denmark
Berlin Germany Dakar Senegal
Berlin Germany Damascus Syria
Berlin Germany Dhaka Bangladesh
Berlin Germany Doha Qatar
Berlin Germany Dublin Ireland
Berlin Germany Dushanbe Tajikistan
Berlin Germany Funafuti Tuvalu
Berlin Germany Gaborone Botswana
Berlin Germany Georgetown Guyana
Berlin Germany Hanoi Vietnam
Berlin Germany Harare Zimbabwe
Berlin Germany Havana Cuba
Berlin Germany Helsinki Finland
Berlin Germany Islamabad Pakistan
Berlin Germany Jakarta Indonesia
Berlin Germany Kabul Afghanistan
Berlin Germany Kampala Uganda
Berlin Germany Kathmandu Nepal
Berlin Germany Khartoum Sudan
Berlin Germany Kiev Ukraine
Berlin Germany Kigali Rwanda
Berlin Germany Kingston Jamaica
Berlin Germany Libreville Gabon
Berlin Germany Lilongwe Malawi
Berlin Germany Lima Peru
Berlin Germany Lisbon Portugal
Bern Switzerland Bishkek Kyrgyzstan
Bern Switzerland Bratislava Slovakia
Bern Switzerland Brussels Belgium
Bern Switzerland Bucharest Romania
Bern Switzerland Budapest Hungary
Bern Switzerland Bujumbura Burundi
Bern Switzerland Cairo Egypt
Bern Switzerland Canberra Australia
Bern Switzerland Caracas Venezuela
Bern Switzerland Chisinau Moldova
Bern Switzerland Conakry Guinea
Bern Switzerland Copenhagen Denmark
Bern Switzerland Dakar Senegal
Bern Switzerland Damascus Syria
Bern Switzerland Dhaka Bangladesh
Bern Switzerland Doha Qatar
Bern Switzerland Dublin Ireland
Bern Switzerland Dushanbe Tajikistan
Bern Switzerland Funafuti Tuvalu
Bern Switzerland Gaborone Botswana
Bern Switzerland Georgetown Guyana
Bern Switzerland Hanoi Vietnam
Bern Switzerland Harare Zimbabwe
Bern Switzerland Havana Cuba
Bern Switzerland Helsinki Finland
Bern Switzerland Islamabad Pakistan
Bern Switzerland Jakarta Indonesia
Bern Switzerland Kabul Afghanistan
Bern Switzerland Kampala Uganda
Bern Switzerland Kathmandu Nepal
Bern Switzerland Khartoum Sudan
Bern Switzerland Kiev Ukraine
Bern Switzerland Kigali Rwanda
Bern Switzerland Kingston Jamaica
Bern Switzerland Libreville Gabon
Bern Switzerland Lilongwe Malawi
Bern Switzerland Lima Peru
Bern Switzerland Lisbon Portugal
Bern Switzerland Ljubljana Slovenia
Bishkek Kyrgyzstan Bratislava Slovakia
Bishkek Kyrgyzstan Brussels Belgium
Bishkek Kyrgyzstan Bucharest Romania
Bishkek Kyrgyzstan Budapest Hungary
Bishkek Kyrgyzstan Bujumbura Burundi
Bishkek Kyrgyzstan Cairo Egypt
Bishkek Kyrgyzstan Canberra Australia
Bishkek Kyrgyzstan Caracas Venezuela
Bishkek Kyrgyzstan Chisinau Moldova
Bishkek Kyrgyzstan Conakry Guinea
Bishkek Kyrgyzstan Copenhagen Denmark
Bishkek Kyrgyzstan Dakar Senegal
Bishkek Kyrgyzstan Damascus Syria
Bishkek Kyrgyzstan Dhaka Bangladesh
Bishkek Kyrgyzstan Doha Qatar
Bishkek Kyrgyzstan Dublin Ireland
Bishkek Kyrgyzstan Dushanbe Tajikistan
Bishkek Kyrgyzstan Funafuti Tuvalu
Bishkek Kyrgyzstan Gaborone Botswana
Bishkek Kyrgyzstan Georgetown Guyana
Bishkek Kyrgyzstan Hanoi Vietnam
Bishkek Kyrgyzstan Harare Zimbabwe
Bishkek Kyrgyzstan Havana Cuba
Bishkek Kyrgyzstan Helsinki Finland
Bishkek Kyrgyzstan Islamabad Pakistan
Bishkek Kyrgyzstan Jakarta Indonesia
Bishkek Kyrgyzstan Kabul Afghanistan
Bishkek Kyrgyzstan Kampala Uganda
Bishkek Kyrgyzstan Kathmandu Nepal
Bishkek Kyrgyzstan Khartoum Sudan
Bishkek Kyrgyzstan Kiev Ukraine
Bishkek Kyrgyzstan Kigali Rwanda
Bishkek Kyrgyzstan Kingston Jamaica
Bishkek Kyrgyzstan Libreville Gabon
Bishkek Kyrgyzstan Lilongwe Malawi
Bishkek Kyrgyzstan Lima Peru
Bishkek Kyrgyzstan Lisbon Portugal
Bishkek Kyrgyzstan Ljubljana Slovenia
Bishkek Kyrgyzstan London England
Bratislava Slovakia Brussels Belgium
Bratislava Slovakia Bucharest Romania
Bratislava Slovakia Budapest Hungary
Bratislava Slovakia Bujumbura Burundi
Bratislava Slovakia Cairo Egypt
Bratislava Slovakia Canberra Australia
Bratislava Slovakia Caracas Venezuela
Bratislava Slovakia Chisinau Moldova
Bratislava Slovakia Conakry Guinea
Bratislava Slovakia Copenhagen Denmark
Bratislava Slovakia Dakar Senegal
Bratislava Slovakia Damascus Syria
Bratislava Slovakia Dhaka Bangladesh
Bratislava Slovakia Doha Qatar
Bratislava Slovakia Dublin Ireland
Bratislava Slovakia Dushanbe Tajikistan
Bratislava Slovakia Funafuti Tuvalu
Bratislava Slovakia Gaborone Botswana
Bratislava Slovakia Georgetown Guyana
Bratislava Slovakia Hanoi Vietnam
Bratislava Slovakia Harare Zimbabwe
Bratislava Slovakia Havana Cuba
Bratislava Slovakia Helsinki Finland
Bratislava Slovakia Islamabad Pakistan
Bratislava Slovakia Jakarta Indonesia
Bratislava Slovakia Kabul Afghanistan
Bratislava Slovakia Kampala Uganda
Bratislava Slovakia Kathmandu Nepal
Bratislava Slovakia Khartoum Sudan
Bratislava Slovakia Kiev Ukraine
Bratislava Slovakia Kigali Rwanda
Bratislava Slovakia Kingston Jamaica
Bratislava Slovakia Libreville Gabon
Bratislava Slovakia Lilongwe Malawi
Bratislava Slovakia Lima Peru
Bratislava Slovakia Lisbon Portugal
Bratislava Slovakia Ljubljana Slovenia
Bratislava Slovakia London England
Bratislava Slovakia Luanda Angola
Brussels Belgium Bucharest Romania
Brussels Belgium Budapest Hungary
Brussels Belgium Bujumbura Burundi
Brussels Belgium Cairo Egypt
Brussels Belgium Canberra Australia
Brussels Belgium Caracas Venezuela
Brussels Belgium Chisinau Moldova
Brussels Belgium Conakry Guinea
Brussels Belgium Copenhagen Denmark
Brussels Belgium Dakar Senegal
Brussels Belgium Damascus Syria
Brussels Belgium Dhaka Bangladesh
Brussels Belgium Doha Qatar
Brussels Belgium Dublin Ireland
Brussels Belgium Dushanbe Tajikistan
Brussels Belgium Funafuti Tuvalu
Brussels Belgium Gaborone Botswana
Brussels Belgium Georgetown Guyana
Brussels Belgium Hanoi Vietnam
Brussels Belgium Harare Zimbabwe
Brussels Belgium Havana Cuba
Brussels Belgium Helsinki Finland
Brussels Belgium Islamabad Pakistan
Brussels Belgium Jakarta Indonesia
Brussels Belgium Kabul Afghanistan
Brussels Belgium Kampala Uganda
Brussels Belgium Kathmandu Nepal
Brussels Belgium Khartoum Sudan
Brussels Belgium Kiev Ukraine
Brussels Belgium Kigali Rwanda
Brussels Belgium Kingston Jamaica
Brussels Belgium Libreville Gabon
Brussels Belgium Lilongwe Malawi
Brussels Belgium Lima Peru
Brussels Belgium Lisbon Portugal
Brussels Belgium Ljubljana Slovenia
Brussels Belgium London England
Brussels Belgium Luanda Angola
Brussels Belgium Lusaka Zambia
Bucharest Romania Budapest Hungary
Bucharest Romania Bujumbura Burundi
Bucharest Romania Cairo Egypt
Bucharest Romania Canberra Australia
Bucharest Romania Caracas Venezuela
Bucharest Romania Chisinau Moldova
Bucharest Romania Conakry Guinea
Bucharest Romania Copenhagen Denmark
Bucharest Romania Dakar Senegal
Bucharest Romania Damascus Syria
Bucharest Romania Dhaka Bangladesh
Bucharest Romania Doha Qatar
Bucharest Romania Dublin Ireland
Bucharest Romania Dushanbe Tajikistan
Bucharest Romania Funafuti Tuvalu
Bucharest Romania Gaborone Botswana
Bucharest Romania Georgetown Guyana
Bucharest Romania Hanoi Vietnam
Bucharest Romania Harare Zimbabwe
Bucharest Romania Havana Cuba
Bucharest Romania Helsinki Finland
Bucharest Romania Islamabad Pakistan
Bucharest Romania Jakarta Indonesia
Bucharest Romania Kabul Afghanistan
Bucharest Romania Kampala Uganda
Bucharest Romania Kathmandu Nepal
Bucharest Romania Khartoum Sudan
Bucharest Romania Kiev Ukraine
Bucharest Romania Kigali Rwanda
Bucharest Romania Kingston Jamaica
Bucharest Romania Libreville Gabon
Bucharest Romania Lilongwe Malawi
Bucharest Romania Lima Peru
Bucharest Romania Lisbon Portugal
Bucharest Romania Ljubljana Slovenia
Bucharest Romania London England
Bucharest Romania Luanda Angola
Bucharest Romania Lusaka Zambia
Bucharest Romania Madrid Spain
Budapest Hungary Bujumbura Burundi
Budapest Hungary Cairo Egypt
Budapest Hungary Canberra Australia
Budapest Hungary Caracas Venezuela
Budapest Hungary Chisinau Moldova
Budapest Hungary Conakry Guinea
Budapest Hungary Copenhagen Denmark
Budapest Hungary Dakar Senegal
Budapest Hungary Damascus Syria
Budapest Hungary Dhaka Bangladesh
Budapest Hungary Doha Qatar
Budapest Hungary Dublin Ireland
Budapest Hungary Dushanbe Tajikistan
Budapest Hungary Funafuti Tuvalu
Budapest Hungary Gaborone Botswana
Budapest Hungary Georgetown Guyana
Budapest Hungary Hanoi Vietnam
Budapest Hungary Harare Zimbabwe
Budapest Hungary Havana Cuba
Budapest Hungary Helsinki Finland
Budapest Hungary Islamabad Pakistan
Budapest Hungary Jakarta Indonesia
Budapest Hungary Kabul Afghanistan
Budapest Hungary Kampala Uganda
Budapest Hungary Kathmandu Nepal
Budapest Hungary Khartoum Sudan
Budapest Hungary Kiev Ukraine
Budapest Hungary Kigali Rwanda
Budapest Hungary Kingston Jamaica
Budapest Hungary Libreville Gabon
Budapest Hungary Lilongwe Malawi
Budapest Hungary Lima Peru
Budapest Hungary Lisbon Portugal
Budapest Hungary Ljubljana Slovenia
Budapest Hungary London England
Budapest Hungary Luanda Angola
Budapest Hungary Lusaka Zambia
Budapest Hungary Madrid Spain
Budapest Hungary Managua Nicaragua
Bujumbura Burundi Cairo Egypt
Bujumbura Burundi Canberra Australia
Bujumbura Burundi Caracas Venezuela
Bujumbura Burundi Chisinau Moldova
Bujumbura Burundi Conakry Guinea
Bujumbura Burundi Copenhagen Denmark
Bujumbura Burundi Dakar Senegal
Bujumbura Burundi Damascus Syria
Bujumbura Burundi Dhaka Bangladesh
Bujumbura Burundi Doha Qatar
Bujumbura Burundi Dublin Ireland
Bujumbura Burundi Dushanbe Tajikistan
Bujumbura Burundi Funafuti Tuvalu
Bujumbura Burundi Gaborone Botswana
Bujumbura Burundi Georgetown Guyana
Bujumbura Burundi Hanoi Vietnam
Bujumbura Burundi Harare Zimbabwe
Bujumbura Burundi Havana Cuba
Bujumbura Burundi Helsinki Finland
Bujumbura Burundi Islamabad Pakistan
Bujumbura Burundi Jakarta Indonesia
Bujumbura Burundi Kabul Afghanistan
Bujumbura Burundi Kampala Uganda
Bujumbura Burundi Kathmandu Nepal
Bujumbura Burundi Khartoum Sudan
Bujumbura Burundi Kiev Ukraine
Bujumbura Burundi Kigali Rwanda
Bujumbura Burundi Kingston Jamaica
Bujumbura Burundi Libreville Gabon
Bujumbura Burundi Lilongwe Malawi
Bujumbura Burundi Lima Peru
Bujumbura Burundi Lisbon Portugal
Bujumbura Burundi Ljubljana Slovenia
Bujumbura Burundi London England
Bujumbura Burundi Luanda Angola
Bujumbura Burundi Lusaka Zambia
Bujumbura Burundi Madrid Spain
Bujumbura Burundi Managua Nicaragua
Bujumbura Burundi Manama Bahrain
Cairo Egypt Canberra Australia
Cairo Egypt Caracas Venezuela
Cairo Egypt Chisinau Moldova
Cairo Egypt Conakry Guinea
Cairo Egypt Copenhagen Denmark
Cairo Egypt Dakar Senegal
Cairo Egypt Damascus Syria
Cairo Egypt Dhaka Bangladesh
Cairo Egypt Doha Qatar
Cairo Egypt Dublin Ireland
Cairo Egypt Dushanbe Tajikistan
Cairo Egypt Funafuti Tuvalu
Cairo Egypt Gaborone Botswana
Cairo Egypt Georgetown Guyana
Cairo Egypt Hanoi Vietnam
Cairo Egypt Harare Zimbabwe
Cairo Egypt Havana Cuba
Cairo Egypt Helsinki Finland
Cairo Egypt Islamabad Pakistan
Cairo Egypt Jakarta Indonesia
Cairo Egypt Kabul Afghanistan
Cairo Egypt Kampala Uganda
Cairo Egypt Kathmandu Nepal
Cairo Egypt Khartoum Sudan
Cairo Egypt Kiev Ukraine
Cairo Egypt Kigali Rwanda
Cairo Egypt Kingston Jamaica
Cairo Egypt Libreville Gabon
Cairo Egypt Lilongwe Malawi
Cairo Egypt Lima Peru
Cairo Egypt Lisbon Portugal
Cairo Egypt Ljubljana Slovenia
Cairo Egypt London England
Cairo Egypt Luanda Angola
Cairo Egypt Lusaka Zambia
Cairo Egypt Madrid Spain
Cairo Egypt Managua Nicaragua
Cairo Egypt Manama Bahrain
Cairo Egypt Manila Philippines
Canberra Australia Caracas Venezuela
Canberra Australia Chisinau Moldova
Canberra Australia Conakry Guinea
Canberra Australia Copenhagen Denmark
Canberra Australia Dakar Senegal
Canberra Australia Damascus Syria
Canberra Australia Dhaka Bangladesh
Canberra Australia Doha Qatar
Canberra Australia Dublin Ireland
Canberra Australia Dushanbe Tajikistan
Canberra Australia Funafuti Tuvalu
Canberra Australia Gaborone Botswana
Canberra Australia Georgetown Guyana
Canberra Australia Hanoi Vietnam
Canberra Australia Harare Zimbabwe
Canberra Australia Havana Cuba
Canberra Australia Helsinki Finland
Canberra Australia Islamabad Pakistan
Canberra Australia Jakarta Indonesia
Canberra Australia Kabul Afghanistan
Canberra Australia Kampala Uganda
Canberra Australia Kathmandu Nepal
Canberra Australia Khartoum Sudan
Canberra Australia Kiev Ukraine
Canberra Australia Kigali Rwanda
Canberra Australia Kingston Jamaica
Canberra Australia Libreville Gabon
Canberra Australia Lilongwe Malawi
Canberra Australia Lima Peru
Canberra Australia Lisbon Portugal
Canberra Australia Ljubljana Slovenia
Canberra Australia London England
Canberra Australia Luanda Angola
Canberra Australia Lusaka Zambia
Canberra Australia Madrid Spain
Canberra Australia Managua Nicaragua
Canberra Australia Manama Bahrain
Canberra Australia Manila Philippines
Canberra Australia Maputo Mozambique
Caracas Venezuela Chisinau Moldova
Caracas Venezuela Conakry Guinea
Caracas Venezuela Copenhagen Denmark
Caracas Venezuela Dakar Senegal
Caracas Venezuela Damascus Syria
Caracas Venezuela Dhaka Bangladesh
Caracas Venezuela Doha Qatar
Caracas Venezuela Dublin Ireland
Caracas Venezuela Dushanbe Tajikistan
Caracas Venezuela Funafuti Tuvalu
Caracas Venezuela Gaborone Botswana
Caracas Venezuela Georgetown Guyana
Caracas Venezuela Hanoi Vietnam
Caracas Venezuela Harare Zimbabwe
Caracas Venezuela Havana Cuba
Caracas Venezuela Helsinki Finland
Caracas Venezuela Islamabad Pakistan
Caracas Venezuela Jakarta Indonesia
Caracas Venezuela Kabul Afghanistan
Caracas Venezuela Kampala Uganda
Caracas Venezuela Kathmandu Nepal
Caracas Venezuela Khartoum Sudan
Caracas Venezuela Kiev Ukraine
Caracas Venezuela Kigali Rwanda
Caracas Venezuela Kingston Jamaica
Caracas Venezuela Libreville Gabon
Caracas Venezuela Lilongwe Malawi
Caracas Venezuela Lima Peru
Caracas Venezuela Lisbon Portugal
Caracas Venezuela Ljubljana Slovenia
Caracas Venezuela London England
Caracas Venezuela Luanda Angola
Caracas Venezuela Lusaka Zambia
Caracas Venezuela Madrid Spain
Caracas Venezuela Managua Nicaragua
Caracas Venezuela Manama Bahrain
Caracas Venezuela Manila Philippines
Caracas Venezuela Maputo Mozambique
Caracas Venezuela Minsk Belarus
Chisinau Moldova Conakry Guinea
Chisinau Moldova Copenhagen Denmark
Chisinau Moldova Dakar Senegal
Chisinau Moldova Damascus Syria
Chisinau Moldova Dhaka Bangladesh
Chisinau Moldova Doha Qatar
Chisinau Moldova Dublin Ireland
Chisinau Moldova Dushanbe Tajikistan
Chisinau Moldova Funafuti Tuvalu
Chisinau Moldova Gaborone Botswana
Chisinau Moldova Georgetown Guyana
Chisinau Moldova Hanoi Vietnam
Chisinau Moldova Harare Zimbabwe
Chisinau Moldova Havana Cuba
Chisinau Moldova Helsinki Finland
Chisinau Moldova Islamabad Pakistan
Chisinau Moldova Jakarta Indonesia
Chisinau Moldova Kabul Afghanistan
Chisinau Moldova Kampala Uganda
Chisinau Moldova Kathmandu Nepal
Chisinau Moldova Khartoum Sudan
Chisinau Moldova Kiev Ukraine
Chisinau Moldova Kigali Rwanda
Chisinau Moldova Kingston Jamaica
Chisinau Moldova Libreville Gabon
Chisinau Moldova Lilongwe Malawi
Chisinau Moldova Lima Peru
Chisinau Moldova Lisbon Portugal
Chisinau Moldova Ljubljana Slovenia
Chisinau Moldova London England
Chisinau Moldova Luanda Angola
Chisinau Moldova Lusaka Zambia
Chisinau Moldova Madrid Spain
Chisinau Moldova Managua Nicaragua
Chisinau Moldova Manama Bahrain
Chisinau Moldova Manila Philippines
Chisinau Moldova Maputo Mozambique
Chisinau Moldova Minsk Belarus
Chisinau Moldova Mogadishu Somalia
Conakry Guinea Copenhagen Denmark
Conakry Guinea Dakar Senegal
Conakry Guinea Damascus Syria
Conakry Guinea Dhaka Bangladesh
Conakry Guinea Doha Qatar
Conakry Guinea Dublin Ireland
Conakry Guinea Dushanbe Tajikistan
Conakry Guinea Funafuti Tuvalu
Conakry Guinea Gaborone Botswana
Conakry Guinea Georgetown Guyana
Conakry Guinea Hanoi Vietnam
Conakry Guinea Harare Zimbabwe
Conakry Guinea Havana Cuba
Conakry Guinea Helsinki Finland
Conakry Guinea Islamabad Pakistan
Conakry Guinea Jakarta Indonesia
Conakry Guinea Kabul Afghanistan
Conakry Guinea Kampala Uganda
Conakry Guinea Kathmandu Nepal
Conakry Guinea Khartoum Sudan
Conakry Guinea Kiev Ukraine
Conakry Guinea Kigali Rwanda
Conakry Guinea Kingston Jamaica
Conakry Guinea Libreville Gabon
Conakry Guinea Lilongwe Malawi
Conakry Guinea Lima Peru
Conakry Guinea Lisbon Portugal
Conakry Guinea Ljubljana Slovenia
Conakry Guinea London England
Conakry Guinea Luanda Angola
Conakry Guinea Lusaka Zambia
Conakry Guinea Madrid Spain
Conakry Guinea Managua Nicaragua
Conakry Guinea Manama Bahrain
Conakry Guinea Manila Philippines
Conakry Guinea Maputo Mozambique
Conakry Guinea Minsk Belarus
Conakry Guinea Mogadishu Somalia
Conakry Guinea Monrovia Liberia
Copenhagen Denmark Dakar Senegal
Copenhagen Denmark Damascus Syria
Copenhagen Denmark Dhaka Bangladesh
Copenhagen Denmark Doha Qatar
Copenhagen Denmark Dublin Ireland
Copenhagen Denmark Dushanbe Tajikistan
Copenhagen Denmark Funafuti Tuvalu
Copenhagen Denmark Gaborone Botswana
Copenhagen Denmark Georgetown Guyana
Copenhagen Denmark Hanoi Vietnam
Copenhagen Denmark Harare Zimbabwe
Copenhagen Denmark Havana Cuba
Copenhagen Denmark Helsinki Finland
Copenhagen Denmark Islamabad Pakistan
Copenhagen Denmark Jakarta Indonesia
Copenhagen Denmark Kabul Afghanistan
Copenhagen Denmark Kampala Uganda
Copenhagen Denmark Kathmandu Nepal
Copenhagen Denmark Khartoum Sudan
Copenhagen Denmark Kiev Ukraine
Copenhagen Denmark Kigali Rwanda
Copenhagen Denmark Kingston Jamaica
Copenhagen Denmark Libreville Gabon
Copenhagen Denmark Lilongwe Malawi
Copenhagen Denmark Lima Peru
Copenhagen Denmark Lisbon Portugal
Copenhagen Denmark Ljubljana Slovenia
Copenhagen Denmark London England
Copenhagen Denmark Luanda Angola
Copenhagen Denmark Lusaka Zambia
Copenhagen Denmark Madrid Spain
Copenhagen Denmark Managua Nicaragua
Copenhagen Denmark Manama Bahrain
Copenhagen Denmark Manila Philippines
Copenhagen Denmark Maputo Mozambique
Copenhagen Denmark Minsk Belarus
Copenhagen Denmark Mogadishu Somalia
Copenhagen Denmark Monrovia Liberia
Copenhagen Denmark Montevideo Uruguay
Dakar Senegal Damascus Syria
Dakar Senegal Dhaka Bangladesh
Dakar Senegal Doha Qatar
Dakar Senegal Dublin Ireland
Dakar Senegal Dushanbe Tajikistan
Dakar Senegal Funafuti Tuvalu
Dakar Senegal Gaborone Botswana
Dakar Senegal Georgetown Guyana
Dakar Senegal Hanoi Vietnam
Dakar Senegal Harare Zimbabwe
Dakar Senegal Havana Cuba
Dakar Senegal Helsinki Finland
Dakar Senegal Islamabad Pakistan
Dakar Senegal Jakarta Indonesia
Dakar Senegal Kabul Afghanistan
Dakar Senegal Kampala Uganda
Dakar Senegal Kathmandu Nepal
Dakar Senegal Khartoum Sudan
Dakar Senegal Kiev Ukraine
Dakar Senegal Kigali Rwanda
Dakar Senegal Kingston Jamaica
Dakar Senegal Libreville Gabon
Dakar Senegal Lilongwe Malawi
Dakar Senegal Lima Peru
Dakar Senegal Lisbon Portugal
Dakar Senegal Ljubljana Slovenia
Dakar Senegal London England
Dakar Senegal Luanda Angola
Dakar Senegal Lusaka Zambia
Dakar Senegal Madrid Spain
Dakar Senegal Managua Nicaragua
Dakar Senegal Manama Bahrain
Dakar Senegal Manila Philippines
Dakar Senegal Maputo Mozambique
Dakar Senegal Minsk Belarus
Dakar Senegal Mogadishu Somalia
Dakar Senegal Monrovia Liberia
Dakar Senegal Montevideo Uruguay
Dakar Senegal Moscow Russia
Damascus Syria Dhaka Bangladesh
Damascus Syria Doha Qatar
Damascus Syria Dublin Ireland
Damascus Syria Dushanbe Tajikistan
Damascus Syria Funafuti Tuvalu
Damascus Syria Gaborone Botswana
Damascus Syria Georgetown Guyana
Damascus Syria Hanoi Vietnam
Damascus Syria Harare Zimbabwe
Damascus Syria Havana Cuba
Damascus Syria Helsinki Finland
Damascus Syria Islamabad Pakistan
Damascus Syria Jakarta Indonesia
Damascus Syria Kabul Afghanistan
Damascus Syria Kampala Uganda
Damascus Syria Kathmandu Nepal
Damascus Syria Khartoum Sudan
Damascus Syria Kiev Ukraine
Damascus Syria Kigali Rwanda
Damascus Syria Kingston Jamaica
Damascus Syria Libreville Gabon
Damascus Syria Lilongwe Malawi
Damascus Syria Lima Peru
Damascus Syria Lisbon Portugal
Damascus Syria Ljubljana Slovenia
Damascus Syria London England
Damascus Syria Luanda Angola
Damascus Syria Lusaka Zambia
Damascus Syria Madrid Spain
Damascus Syria Managua Nicaragua
Damascus Syria Manama Bahrain
Damascus Syria Manila Philippines
Damascus Syria Maputo Mozambique
Damascus Syria Minsk Belarus
Damascus Syria Mogadishu Somalia
Damascus Syria Monrovia Liberia
Damascus Syria Montevideo Uruguay
Damascus Syria Moscow Russia
Damascus Syria Muscat Oman
Dhaka Bangladesh Doha Qatar
Dhaka Bangladesh Dublin Ireland
Dhaka Bangladesh Dushanbe Tajikistan
Dhaka Bangladesh Funafuti Tuvalu
Dhaka Bangladesh Gaborone Botswana
Dhaka Bangladesh Georgetown Guyana
Dhaka Bangladesh Hanoi Vietnam
Dhaka Bangladesh Harare Zimbabwe
Dhaka Bangladesh Havana Cuba
Dhaka Bangladesh Helsinki Finland
Dhaka Bangladesh Islamabad Pakistan
Dhaka Bangladesh Jakarta Indonesia
Dhaka Bangladesh Kabul Afghanistan
Dhaka Bangladesh Kampala Uganda
Dhaka Bangladesh Kathmandu Nepal
Dhaka Bangladesh Khartoum Sudan
Dhaka Bangladesh Kiev Ukraine
Dhaka Bangladesh Kigali Rwanda
Dhaka Bangladesh Kingston Jamaica
Dhaka Bangladesh Libreville Gabon
Dhaka Bangladesh Lilongwe Malawi
Dhaka Bangladesh Lima Peru
Dhaka Bangladesh Lisbon Portugal
Dhaka Bangladesh Ljubljana Slovenia
Dhaka Bangladesh London England
Dhaka Bangladesh Luanda Angola
Dhaka Bangladesh Lusaka Zambia
Dhaka Bangladesh Madrid Spain
Dhaka Bangladesh Managua Nicaragua
Dhaka Bangladesh Manama Bahrain
Dhaka Bangladesh Manila Philippines
Dhaka Bangladesh Maputo Mozambique
Dhaka Bangladesh Minsk Belarus
Dhaka Bangladesh Mogadishu Somalia
Dhaka Bangladesh Monrovia Liberia
Dhaka Bangladesh Montevideo Uruguay
Dhaka Bangladesh Moscow Russia
Dhaka Bangladesh Muscat Oman
Dhaka Bangladesh Nairobi Kenya
Doha Qatar Dublin Ireland
Doha Qatar Dushanbe Tajikistan
Doha Qatar Funafuti Tuvalu
Doha Qatar Gaborone Botswana
Doha Qatar Georgetown Guyana
Doha Qatar Hanoi Vietnam
Doha Qatar Harare Zimbabwe
Doha Qatar Havana Cuba
Doha Qatar Helsinki Finland
Doha Qatar Islamabad Pakistan
Doha Qatar Jakarta Indonesia
Doha Qatar Kabul Afghanistan
Doha Qatar Kampala Uganda
Doha Qatar Kathmandu Nepal
Doha Qatar Khartoum Sudan
Doha Qatar Kiev Ukraine
Doha Qatar Kigali Rwanda
Doha Qatar Kingston Jamaica
Doha Qatar Libreville Gabon
Doha Qatar Lilongwe Malawi
Doha Qatar Lima Peru
Doha Qatar Lisbon Portugal
Doha Qatar Ljubljana Slovenia
Doha Qatar London England
Doha Qatar Luanda Angola
Doha Qatar Lusaka Zambia
Doha Qatar Madrid Spain
Doha Qatar Managua Nicaragua
Doha Qatar Manama Bahrain
Doha Qatar Manila Philippines
Doha Qatar Maputo Mozambique
Doha Qatar Minsk Belarus
Doha Qatar Mogadishu Somalia
Doha Qatar Monrovia Liberia
Doha Qatar Montevideo Uruguay
Doha Qatar Moscow Russia
Doha Qatar Muscat Oman
Doha Qatar Nairobi Kenya
Doha Qatar Nassau Bahamas
Dublin Ireland Dushanbe Tajikistan
Dublin Ireland Funafuti Tuvalu
Dublin Ireland Gaborone Botswana
Dublin Ireland Georgetown Guyana
Dublin Ireland Hanoi Vietnam
Dublin Ireland Harare Zimbabwe
Dublin Ireland Havana Cuba
Dublin Ireland Helsinki Finland
Dublin Ireland Islamabad Pakistan
Dublin Ireland Jakarta Indonesia
[truncated: 17,558 more rows]
