# Supplementary material for: Evaluation of word embedding models to extract and predict surgical data in breast cancer
Source: BMC Bioinformatics. 2022 Nov 16;22(Suppl 14):631. doi: 10.1186/s12859-022-05038-6 (PMC9667561; doi:10.1186/s12859-022-05038-6)
Supplement: Supplementary file 1 — Additional file 1. Results (word pairs) of hyper-parameters combinations. [file 12859_2022_5038_MOESM1_ESM.zip › New folder/similarity.csv]

size	volume
cup	breast
wish	preference
desire	preference
choice	preference
profile	profiling
treatment	neoadjuvant
primary	neoadjuvant
reconstructive	reconstruction
surgical	surgery
radiation	radiotherapy
result	outcome
feeling	outcome
cosmetic	aesthetic
