# Supplementary material for: Evaluation of word embedding models to extract and predict surgical data in breast cancer
Source: BMC Bioinformatics. 2022 Nov 16;22(Suppl 14):631. doi: 10.1186/s12859-022-05038-6 (PMC9667561; doi:10.1186/s12859-022-05038-6)
Supplement: Supplementary file 1 — Additional file 1. Results (word pairs) of hyper-parameters combinations. [file 12859_2022_5038_MOESM1_ESM.zip › New folder/UMNSRS449.tsv]

tylenol	motrin	1067
acetylcysteine	adenosine	256.25
adenitis	stridor	666.25
agranulocytosis	anemia	933.25
albumin	heparin	377.5
ethanol	alcohol	1265.5
alcohol	antabuse	743
allopurinol	colchicine	1142.25
xanax	ativan	1269
amantadine	tamiflu	1193
anemia	coumadin	623.75
anemia	plavix	539.5
anemia	reticulocytosis	897
aneurysm	osteoporosis	231.25
angina	diarrhea	270.75
angina	dyspnea	642.25
angina	plavix	673.75
angina	corkscrewing	666.25
anosmia	aphonia	845
anosmia	constipation	244.25
anosmia	digoxin	293
anosmia	catch	274.5
anovulation	amenorrhoea	1099.5
anovulation	sinemet	326.25
anovulation	emaciation	574
anovulation	torticollis	228
anovulation	carboplatin	662.75
anovulation	mittelschmerz	558.25
anoxia	ataxia	496.75
anoxia	propofol	477.75
anoxia	seizures	748
aphonia	mittelschmerz	214.25
appendicitis	cefazolin	889.5
appendicitis	peritonitis	934.75
arteriosclerosis	cholestyramine	510.25
arthralgia	tylenol	869.25
arthralgia	neuralgia	763.5
arthralgia	pain	1206.25
arthralgia	clubbing	317.5
arthralgia	chyluria	201
arthritis	amyloidoses	724.25
arthritis	arthralgia	1091
arthritis	metatarsalgia	769
arthritis	rheumatism	1153.25
arthritis	cirrhosis	618.5
asthma	urolithiasis	286
ataxia	ethanol	840.25
ataxia	constipation	309.25
atenolol	lasix	708.25
atenolol	toprol	1279.25
atherosclerosis	angina	936
atherosclerosis	influenzae	257.75
atherosclerosis	toothache	224.5
bleomycin	antabuse	337.75
blepharospasm	coumadin	207.75
blepharospasm	bedwetting	321.25
bronchitis	loperamide	242.75
bronchitis	pneumonia	1019.75
bronchitis	singulair	737.25
brucellosis	narcan	199.75
brucellosis	zoonosis	1195.75
candidiasis	medrol	390.25
candidiasis	mycosis	1151.25
carsickness	nausea	1168.75
catatonia	lethargy	890
catatonia	narcan	458
cefaclor	cefoxitin	1174.5
cisplatin	zofran	645.5
catapres	toprol	921.25
clonus	spasm	967
clonus	wellbutrin	317.5
cluttering	nitroglycerine	219.5
coccidioidomycosis	histoplasmosis	981.25
codeine	robitussin	830.75
codeine	narcan	578.5
colchicine	prednisolone	851.25
colchicine	probenecid	1098.75
colitis	epilepsy	163
comatose	anoxia	668
comatose	hepatitis	565
comatose	hyperglycemia	922.25
comatose	cataracts	265.25
constipation	diarrhea	161
constipation	calan	193
convulsion	ethanol	835.25
convulsion	epilepsy	1302.75
convulsion	wellbutrin	869.25
cortisone	adenosine	214.75
deafness	ataxia	582.75
dehydration	dysentery	925.75
dehydration	starvation	977
dehydration	syncope	897.75
dermatitis	allergy	1188
dermatomyositis	myopathy	1019.5
dexamethasone	actonel	472
diabetes	hyperglycemia	1234.75
diabetes	insulin	1155.25
diabetes	polyuria	1066
diabetes	psoriasis	412
diabetes	polydipsia	1031.5
diarrhea	cefaclor	508.75
diarrhea	colchicine	794.5
dizziness	ethanol	893.25
dizziness	atenolol	617.75
dizziness	vertigo	1287
drooling	sinemet	662.75
drooling	sinemet	800.75
drooling	chills	395
dysentery	esmolol	229.5
dyspnea	cyanosis	1052.25
dyspnea	medrol	836
dyspnea	narcan	578.25
dyspnea	agitation	593.25
dyspnea	spiriva	1075.5
dyspnea	penicillin	384
dysuria	cipro	615.5
dysuria	plavix	212.5
earache	hyperacusis	760.25
earache	crowning	367.75
emaciation	cachexia	1290.25
enalapril	lisinopril	1280
encephalitis	headache	1052.5
encephalitis	meningitis	1037.75
epilepsy	alcohol	566.75
epilepsy	anosmia	404.25
epilepsy	hepatomegaly	208.25
epilepsy	ischemia	506.75
epilepsy	ativan	836.5
epilepsy	phenobarbital	940.75
epilepsy	actonel	329.25
erythromycin	allopurinol	345.5
erythromycin	lidocaine	430
exophthalmos	synthroid	928.5
pepcid	zantac	1247.25
flatulence	halitosis	802.25
flushing	iron	511.5
lasix	mannitol	658.5
gastroenteritis	dysentery	1255.75
gastroenteritis	insulin	351.75
gastroenteritis	cromolyn	391
giardiasis	mannerism	152.75
giardiasis	avitaminosis	422
glaucoma	headache	841.25
glaucoma	fibrillation	279
glyburide	avandia	1128.25
nitroglycerine	toprol	785.25
goiter	scleroderma	394
goiter	vasculitis	324.75
gonorrhea	plavix	173
gonorrhea	xenical	193.75
headache	tylenol	879.5
headache	flushing	413.25
heartburn	pepcid	893.5
heartburn	motrin	644
hematemesis	vomiting	1012.25
hemiplegia	headache	561.5
hemiplegia	plavix	704.5
hemochromatosis	anosmia	382
hemochromatosis	arthralgia	774.25
hemochromatosis	arthritis	858.25
hemochromatosis	polyuria	309.5
hemoglobinopathy	pain	505.25
hemoptysis	hematemesis	908.25
hemoptysis	protamine	544
hemoptysis	coumadin	936.75
haemorrhoids	infertility	191.25
heparin	protamine	691
hepatitis	tylenol	880.25
hepatitis	hematemesis	778
hepatitis	hepatomegaly	910.25
hepatitis	cirrhosis	1173
hepatomegaly	hepatosplenomegaly	1164.75
hernia	sinemet	418
hernias	earache	179.75
hernia	goiter	354.75
hernias	dementia	237.75
herpes	cholestasis	475.25
herpes	hyperthyroidism	142.5
histoplasmosis	prednisolone	290
hunger	starvation	1134.5
hyperthyroidism	osteoporosis	493.75
hyperthyroidism	seizures	792.25
hypoproteinemia	hunger	519.75
hypothyroidism	comatose	710.75
hypothyroidism	infertility	598
hypothyroidism	synthroid	984.75
hypothyroidism	tiredness	948.75
hypothyroidism	weakness	904.75
incontinence	lasix	739.5
infertility	anovulation	1192.75
infertility	blepharospasm	225.25
infertility	carboplatin	853.5
infertility	fibrillation	346
influenzae	amantadine	919
influenza	pneumoniae	898.5
isosorbide	toprol	1031.5
leukopenia	bleomycin	890
leukopenia	cefaclor	343
leukopenia	penicillin	416.25
sinemet	sinemet	1533.5
loperamide	dulcolax	767
mannitol	tylenol	223
mastodynia	earache	807.5
meningism	zovirax	713.5
meningism	hyperesthesia	536.75
meningitis	headache	1221.25
meningitis	meningism	864.5
meningitis	tuberculosis	871.25
metatarsalgia	colchicine	792.25
metatarsalgia	toothache	573.25
methadone	ultram	663.5
medrol	prednisolone	1387.5
myopathy	trembling	555.25
mycosis	histoplasmosis	1282.5
mycoses	meningitis	975.5
mycosis	medrol	388.75
mycosis	pain	355.25
mycosis	carboplatin	340.5
mycosis	lipitor	300.5
myositis	medrol	792.75
myositis	myopathy	1103
myositis	lipitor	853.75
narcan	duragesic	484.25
narcan	morphine	571.5
nausea	vomiting	1039.25
nausea	zofran	974
nephritis	pyorrhea	807.5
nocturia	ethanol	680.25
nocturia	bacitracin	353.75
nocturia	diabetes	775.25
nystagmus	incontinence	365.75
obesity	diabetes	1142.25
obesity	snoring	860
obesity	xenical	1007.25
prilosec	glucophage	305.75
osteoporosis	prednisolone	755
osteoporosis	thrombus	240.75
osteoporosis	actonel	811.25
osteoporosis	cardiomyopathy	295.25
otitis	meningism	567
pain	morphine	996.75
pallor	albumin	528.75
pallor	aspirin	406.75
pallor	coumadin	638.25
pallor	iron	901.75
pallor	blanching	955
pallor	weakness	1109.5
pancreatitis	insulin	749.5
pancreatitis	cataract	342
peritonitis	ataxia	281.75
photosensitization	aphonia	284.25
photosensitization	dermatitis	957.75
plague	adenitis	816.25
plague	cholestyramine	255.25
pneumonia	cyanosis	623.25
pneumoniae	dyspnea	833.75
pneumoniae	septicemia	959.25
pneumoniae	weakness	633.75
polyuria	insulin	766.75
polyuria	chyluria	189.5
polyuria	ketonuria	993.25
proteinuria	diabetes	1047
proteinuria	rogaine	285.25
proteinuria	lisinopril	926.5
psoriasis	arthritis	1148.75
psoriasis	atherosclerosis	169.5
psoriasis	meningism	222.25
psoriasis	spasm	221.25
rabies	acne	256.25
rales	cyanosis	687.5
rales	lasix	742
rales	hyperacusis	251.25
hyperacusis	aphonia	431.75
hyperacusis	bleomycin	607.5
rheumatism	tylenol	923.5
rheumatism	colchicine	775.25
rheumatism	prednisolone	883.25
rheumatism	sleeplessness	384.75
rhonchi	rales	1075.5
schistosomiasis	parasitemia	1187.5
sciatica	motrin	854.5
seasickness	ethanol	465
seasickness	carsickness	893.25
seasickness	nausea	870.75
seasickness	clubbing	306.25
seizures	insulin	332.75
seizures	dilantin	1001.75
seizures	calamine	190.75
septicemia	dyspnea	434.5
smallpox	vaccinia	721.5
snoring	ethanol	706.25
snoring	loperamide	242
snoring	stridor	492.75
snoring	welts	327.5
spasm	lasix	415.75
spasm	opisthotonus	665.75
starvation	anorexia	1176.75
starvation	cisplatin	319
starvation	mittelschmerz	145.5
stridor	snoring	646.5
syncope	xanax	618.25
syncope	atenolol	639.5
syncope	weakness	737
syphilis	gonorrhea	1132.25
syphilis	penicillin	1094.25
syphilis	dementias	960.5
thalassemia	hemoglobinopathy	1307
thalassemia	tremor	231.5
thalassemia	iron	892.5
thrombocytopenia	arthritis	306.5
thrombocytopenia	heartburn	328.5
thromboembolism	dyspnea	962.5
thromboembolism	hemoptysis	852
thromboembolism	heparin	969.75
thromboembolism	syncope	728.5
thromboembolism	coumadin	964.75
thromboembolism	fibrillation	1026.5
synthroid	lidocaine	270.25
toothache	ataxia	255.5
torticollis	erythromycin	343
torticollis	spasm	1104
tremor	sinemet	840.5
tuberculosis	hemoptysis	789.5
tuberculosis	clubbing	631.25
erythema	dilantin	468.5
erythema	tremor	316
uremia	aspirin	256
uremia	emaciation	499.5
uremia	motrin	393.25
uremia	nausea	621.25
uremia	pyorrhea	551
uremia	hypersomnolence	657.5
vasculitis	convulsion	372.5
vasculitis	hemiplegia	363.5
virilization	drooling	543
coumadin	aspirin	1019.75
zoonosis	babesiosis	1136.75
zoonosis	plague	997.25
zithromax	cipro	965
cefepime	bacitracin	648.25
iron	iron	1395
plavix	insulin	286.25
plavix	coumadin	1183.5
plavix	lipitor	895.5
zoloft	prozac	1138.75
carboplatin	cisplatin	1273.5
carboplatin	zofran	940
chills	snoring	322.5
polydipsia	polyuria	1135.5
agitation	morphine	527.5
agitation	synthroid	637.5
photopsia	headache	632
cromolyn	prednisolone	856
cataracts	diabetes	652.75
cataracts	insulin	391
cataracts	glucophage	272.75
cataracts	narcan	263.5
cataracts	pancreatitis	307.5
cataracts	wheezing	217.25
esmolol	amiodarone	1058.75
cozaar	diovan	1243.5
clubbing	constipation	167.75
clubbing	dyspnea	930.75
clubbing	spiriva	846.75
clubbing	garlic	194
mittelschmerz	aphonia	199.25
mittelschmerz	toothache	567.75
mittelschmerz	actonel	307.5
ketonuria	insulin	891.5
ketonuria	starvation	1225.25
ketonuria	chyluria	334.5
glomerulosclerosis	proteinuria	858
reticulocytosis	aspirin	670.75
reticulocytosis	hematemesis	427
penicillin	cefazolin	1078.75
hyperextension	bacitracin	261.25
hyperextension	hunger	338
fishmouth	polyuria	303.25
fibrillation	angina	725.5
fibrillation	atenolol	817.25
fibrillation	halitosis	348
fibrillation	synthroid	881.5
fibrillation	coumadin	1106.75
fibrillation	calamine	256
fibrillation	cardiomyopathies	764.5
thirsty	lasix	935.25
thirsty	hunger	935.75
hyperemesis	nausea	1240.25
hyperemesis	zofran	738.5
hyperemesis	carboplatin	765.25
grimaces	hemiballismus	634
dyslipidemia	angina	806
dyslipidemia	cholestyramine	889.5
dyslipidemia	constipation	318.5
dyslipidemia	hyperlipidemia	809.5
dyslipidemia	activase	531.75
dyslipidemia	iron	239
dyslipidemia	lipitor	1029.5
hyperoxia	anoxia	252
hyperoxia	xenical	343.5
parasitemia	malaria	1239.25
actonel	fosamax	1276.5
levaquin	avelox	1120.25
lipitor	lovastatin	1174.75
lipitor	zocor	1330.75
calamine	bleomycin	227
avitaminosis	starvation	984.75
thrombophilias	hemoptysis	469.75
thrombophilias	coumadin	846.75
neuropathy	constipation	477.25
neuropathy	diabetes	1032
neuropathy	insulin	754.75
neuropathy	glucophage	487.75
neuropathy	syphilis	1034
pyorrhea	nephritis	777.5
tiredness	atenolol	537
tiredness	calan	233.75
tiredness	hypersomnolence	1055.25
hemophilia	thromboembolism	450
bandemia	meningism	776.75
bandemia	nausea	503.25
hypersomnolence	snoring	764
myelosuppression	snoring	358
hemicrania	tylenol	619.5
hemicrania	nitroglycerine	298.75
hemicrania	headache	748.75
cardiomyopathy	tylenol	241
cardiomyopathy	angina	861.5
cardiomyopathy	rales	705.75
cardiomyopathies	syncope	869.5
sleeplessness	agitation	882.5
sluggishness	fatigue	1186.5
blanching	pallor	1180.75
overeating	sandimmune	232.75
overeating	seizures	396.5
overeating	malnutrition	160.75
cirrhosis	anemia	727.5
cirrhosis	hematemesis	1040.25
cirrhosis	hemochromatosis	956
cirrhosis	methotrexate	706.25
cirrhosis	zocor	498
cirrhosis	lipitor	390.5
weakness	cortisone	682
weakness	emaciation	956.25
weakness	paresis	1158.25
weakness	zocor	889.75
allergy	bacitracin	203
allergy	meningism	319.5
regurgitation	heartburn	1106.5
