# Supplementary material for: Evaluation of word embedding models to extract and predict surgical data in breast cancer
Source: BMC Bioinformatics. 2022 Nov 16;22(Suppl 14):631. doi: 10.1186/s12859-022-05038-6 (PMC9667561; doi:10.1186/s12859-022-05038-6)
Supplement: Supplementary file 1 — Additional file 1. Results (word pairs) of hyper-parameters combinations. [file 12859_2022_5038_MOESM1_ESM.zip › New folder/unigrams.tsv]

age
comorbidities
bmi
smoking
diabetes
hypertension
alcohol
size
location
multicentricity
histology
subtype
bilaterality
er
grade
her2
stage
microcalcifications
pr
multifocality
ki67
palpable
tnm
neoadjuvant
pain
