# Supplementary material for: Evaluation of word embedding models to extract and predict surgical data in breast cancer
Source: BMC Bioinformatics. 2022 Nov 16;22(Suppl 14):631. doi: 10.1186/s12859-022-05038-6 (PMC9667561; doi:10.1186/s12859-022-05038-6)
Supplement: Supplementary file 1 — Additional file 1. Results (word pairs) of hyper-parameters combinations. [file 12859_2022_5038_MOESM1_ESM.zip › New folder/WS353.tsv]

love	sex	8.307692308
tiger	cat	8.307692308
tiger	tiger	10
book	paper	7.692307692
computer	keyboard	8.384615385
computer	internet	8.230769231
plane	car	5.846153846
train	car	6.307692308
telephone	communication	8.384615385
television	radio	6.846153846
media	radio	8.076923077
drug	abuse	6.461538462
bread	butter	7.538461538
cucumber	potato	5.923076923
doctor	nurse	8.153846154
professor	doctor	5.307692308
student	professor	6.538461538
smart	student	6.576923077
smart	stupid	5.923076923
company	stock	6.846153846
stock	market	7.461538462
stock	phone	1.538461538
stock	CD	4.038461538
stock	jaguar	1.538461538
stock	egg	1.615384615
fertility	egg	8.384615385
stock	live	3.692307692
stock	life	1.846153846
book	library	8.769230769
bank	money	8.692307692
wood	forest	8.384615385
money	cash	9.384615385
professor	cucumber	0.230769231
king	cabbage	1.153846154
king	queen	8.461538462
king	rook	5.923076923
bishop	rabbi	8.230769231
Jerusalem	Israel	8.769230769
Jerusalem	Palestinian	7.846153846
holy	sex	1.461538462
fuck	sex	9.307692308
Maradona	football	4.923076923
football	basketball	7.076923077
football	tennis	6.461538462
tennis	racket	8.692307692
Arafat	peace	3.615384615
Arafat	terror	5.923076923
Arafat	Jackson	2.769230769
law	lawyer	9.230769231
movie	star	7.461538462
movie	popcorn	6.769230769
movie	critic	6.076923077
movie	theater	7.846153846
physics	proton	6.384615385
physics	chemistry	7.769230769
space	chemistry	3.769230769
alcohol	chemistry	4.615384615
vodka	gin	8.153846154
vodka	brandy	7.846153846
drink	car	0.769230769
drink	ear	0.384615385
drink	mouth	6.384615385
drink	eat	6.607692308
baby	mother	6.230769231
drink	mother	1.307692308
car	automobile	9.538461538
gem	jewel	9.307692308
journey	voyage	9.538461538
boy	lad	9.461538462
asylum	madhouse	9
magician	wizard	8.769230769
furnace	stove	7.692307692
food	fruit	8.153846154
bird	cock	6.846153846
bird	crane	8.307692308
tool	implement	7
brother	monk	5.307692308
crane	implement	3.076923077
lad	brother	5.615384615
journey	car	5.615384615
monk	oracle	4.307692308
cemetery	woodland	2.153846154
food	rooster	2.923076923
coast	hill	3.153846154
forest	graveyard	2
shore	woodland	3
monk	slave	2.153846154
coast	forest	2.923076923
lad	wizard	1.846153846
chord	smile	1.230769231
glass	magician	1.153846154
noon	string	0.461538462
rooster	voyage	0.538461538
money	dollar	9.076923077
money	cash	9.384615385
money	currency	9.538461538
money	wealth	8.384615385
money	property	5.384615385
money	possession	6.461538462
money	bank	7.230769231
money	deposit	7.461538462
money	withdrawal	7.384615385
money	laundering	6.538461538
money	operation	3
tiger	jaguar	8.423076923
tiger	feline	8.461538462
tiger	carnivore	8.923076923
tiger	mammal	8.807692308
tiger	animal	9.061538462
tiger	organism	6.769230769
tiger	fauna	4.307692308
tiger	zoo	7.653846154
psychology	psychiatry	8.346153846
psychology	anxiety	7.269230769
psychology	fear	5.961538462
psychology	depression	7.307692308
psychology	clinic	7.461538462
psychology	doctor	7.976923077
psychology	Freud	8.461538462
psychology	mind	8.461538462
psychology	health	7.346153846
psychology	science	6.807692308
psychology	discipline	6.230769231
psychology	cognition	7.5
planet	star	8.076923077
planet	constellation	7.076923077
planet	moon	8.153846154
planet	sun	8.576923077
planet	galaxy	7.653846154
planet	space	8.230769231
planet	astronomer	7.230769231
precedent	example	6.846153846
precedent	information	5.538461538
precedent	cognition	4.153846154
precedent	law	6.538461538
precedent	collection	3.923076923
precedent	group	2.384615385
precedent	antecedent	6.692307692
cup	coffee	7.653846154
cup	tableware	7.538461538
cup	article	1.846153846
cup	artifact	3.538461538
cup	object	6.615384615
cup	entity	2.076923077
cup	drink	7.961538462
cup	food	4.153846154
cup	substance	3.692307692
cup	liquid	6.823076923
jaguar	cat	8.846153846
jaguar	car	7.346153846
energy	secretary	0.923076923
secretary	senate	3.923076923
energy	laboratory	4.115384615
computer	laboratory	4.576923077
weapon	secret	4.730769231
FBI	fingerprint	5.384615385
FBI	investigation	8.153846154
investigation	effort	5.5
Mars	water	2.653846154
Mars	scientist	4.307692308
news	report	8.153846154
canyon	landscape	7.615384615
image	surface	4.038461538
discovery	space	6.5
water	seepage	6.153846154
sign	recess	1.423076923
Wednesday	news	1.961538462
mile	kilometer	6.923076923
computer	news	4.076923077
territory	surface	3.961538462
atmosphere	landscape	3.576923077
president	medal	3.384615385
war	troops	7.884615385
record	number	5.884615385
skin	eye	4.692307692
Japanese	American	6.153846154
theater	history	2.653846154
volunteer	motto	1.846153846
prejudice	recognition	2.730769231
decoration	valor	6.884615385
century	year	6.538461538
century	nation	1.461538462
delay	racism	1.076923077
delay	news	1.884615385
minister	party	2.576923077
peace	plan	3.692307692
minority	peace	2.846153846
attempt	peace	2.346153846
government	crisis	4.423076923
deployment	departure	7.807692308
deployment	withdrawal	6.269230769
energy	crisis	3.846153846
announcement	news	7.615384615
announcement	effort	3.076923077
stroke	hospital	5.884615385
disability	death	5.153846154
victim	emergency	6.769230769
treatment	recovery	7.538461538
journal	association	3
doctor	personnel	5.730769231
doctor	liability	4.692307692
liability	insurance	8.480769231
school	center	5.076923077
reason	hypertension	0.692307692
reason	criterion	5.5
hundred	percent	6.692307692
Harvard	Yale	8.769230769
hospital	infrastructure	5.423076923
death	row	5.461538462
death	inmate	3.923076923
lawyer	evidence	7.346153846
life	death	6.961538462
life	term	5.346153846
word	similarity	2
board	recommendation	2.5
governor	interview	1.307692308
OPEC	country	1.923076923
peace	atmosphere	2.307692308
peace	insurance	0.692307692
territory	kilometer	2.461538462
travel	activity	4.846153846
competition	price	4.538461538
consumer	confidence	4.076923077
consumer	energy	4.5
problem	airport	1.923076923
car	flight	3.461538462
credit	card	6.384615385
credit	information	5.653846154
hotel	reservation	7.592307692
grocery	money	4.884615385
registration	arrangement	5.115384615
arrangement	accommodation	6.538461538
month	hotel	0.307692308
type	kind	9.307692308
arrival	hotel	4.269230769
bed	closet	2.326923077
closet	clothes	7.692307692
situation	conclusion	3.461538462
situation	isolation	1.884615385
impartiality	interest	2.653846154
direction	combination	0.807692308
street	place	6.076923077
street	avenue	8.769230769
street	block	7.846153846
street	children	1.538461538
listing	proximity	1.961538462
listing	category	6.288461538
cell	phone	8.538461538
production	hike	1
benchmark	index	4.461538462
media	trading	1.153846154
media	gain	1.307692308
dividend	payment	8.384615385
dividend	calculation	6.615384615
calculation	computation	9.384615385
currency	market	5.461538462
OPEC	oil	7.519230769
oil	stock	5.692307692
announcement	production	2.384615385
announcement	warning	6.153846154
profit	warning	0.769230769
profit	loss	6.692307692
dollar	yen	8.076923077
dollar	buck	9.538461538
dollar	profit	6.769230769
dollar	loss	5.384615385
computer	software	8
network	hardware	7.730769231
phone	equipment	6.846153846
equipment	maker	3.615384615
luxury	car	5.115384615
five	month	1.076923077
report	gain	3
investor	earning	6.423076923
liquid	water	8.615384615
baseball	season	5.307692308
game	victory	6.538461538
game	team	7.153846154
marathon	sprint	5.692307692
game	series	4.615384615
game	defeat	5.384615385
seven	series	2.384615385
seafood	sea	7.942307692
seafood	food	8.519230769
seafood	lobster	8.596153846
lobster	food	8.365384615
lobster	wine	2.538461538
food	preparation	5.461538462
video	archive	3.692307692
start	year	1.423076923
start	match	2.076923077
game	round	4.461538462
boxing	round	6.538461538
championship	tournament	7.923076923
fighting	defeating	5.307692308
line	insurance	1.153846154
day	summer	3.538461538
summer	drought	5.192307692
summer	nature	4.615384615
day	dawn	7.615384615
nature	environment	8.846153846
environment	ecology	8.230769231
nature	man	6.692307692
man	woman	8.384615385
man	governor	6
murder	manslaughter	7.653846154
soap	opera	5.384615385
opera	performance	7.461538462
life	lesson	5.692307692
focus	life	4.461538462
production	crew	5.384615385
television	film	6.884615385
lover	quarrel	5.692307692
viewer	serial	3.038461538
possibility	girl	2.461538462
population	development	4.423076923
morality	importance	4.461538462
morality	marriage	4.769230769
Mexico	Brazil	6.192307692
gender	equality	6.269230769
change	attitude	5.538461538
family	planning	5.692307692
opera	industry	3.384615385
sugar	approach	1
practice	institution	3.307692308
ministry	culture	4.346153846
problem	challenge	7.807692308
size	prominence	6.192307692
country	citizen	6.153846154
planet	people	5.846153846
development	issue	4.576923077
experience	music	4.538461538
music	project	4.461538462
glass	metal	4.576923077
aluminum	metal	7.615384615
chance	credibility	4.115384615
exhibit	memorabilia	5.846153846
concert	virtuoso	6.038461538
rock	jazz	6.846153846
museum	theater	6
observation	architecture	3.615384615
space	world	5.846153846
preservation	world	4.307692308
admission	ticket	7.423076923
shower	thunderstorm	6.730769231
shower	flood	6.192307692
weather	forecast	7.884615385
disaster	area	5.038461538
governor	office	5.846153846
architecture	century	3.307692308
